# Supplementary material for: Evidence for a multipotent mammary progenitor with pregnancy-specific activity
Source: Breast Cancer Res. 2013 Aug 15;15(4):R65. doi: 10.1186/bcr3459 (PMC3979108; doi:10.1186/bcr3459)
Supplement: Additional file 5 — Hierarchical clustering of probes found to be significantly differentially expressed between the CD29 + CD24- GFP + versus CD29 + CD24- GFP- populations. [file bcr3459-S5.xls]

## Sheet: Normalised Values
Hierarchical Clustering of probes found to be significantly differentially expressed between the CD29+CD24- GFP+ versus CD29+CD24- GFP- populations
								* *	* * * * * *	* * * * * *	* * * * * *	* * * * * *	* * * * * *	* * * * * *	* * * * * *	* * * * * *	* * * * * *	* *
								*										*
					* *	* * * * * *	* * * * * *	* * * * * *	* * * * * *	* *								* *	* * * * * *	* *
					*					*								*		*
			* *	* * * * * *	* * * * * *	* * * * * *	* *			*							* *	* * * * * *	* *	*
			*				*			*							*		*	*
		* *	* *				* *	* * * * * *	* *	*					* *	* * * * * *	* * * * * *	* *	*	*
		*	*				*		*	*					*			*	*	*
		*	*			* *	* * * * * *	* *	*	*			* *	* * * * * *	* * * * * *	* *		*	*	*
		*	*			*		*	*	*			*			*		*	*	*
		*	*		* *	* * * * * *	* *	*	*	*	* *	* * * * * *	* *			* *	* *	*	*	*
		*	*		*		*	*	*	*	*		*			*	*	*	*	*
		*	*	* *	* *		*	*	*	*	*		* *	* *		*	*	*	*	*
		*	*	*	*		*	*	*	*	*		*	*		*	*	*	*	*
		*	*	*	* *	* *	*	*	*	*	*	* *	* *	* *	* *	*	*	*	*	*
		*	*	*	*	*	*	*	*	*	*	*	*	*	*	*	*	*	*	*
ILMN_Gene	ProbeID	[10, gfpplus CD29+CD24-]	[6, gfpplus CD29+CD24-]	[18, gfpplus CD29+CD24-]	[1b, gfpplus CD29+CD24-]	[4b, gfpplus CD29+CD24-]	[2b, gfpplus CD29+CD24-]	[2, gfpplus CD29+CD24-]	[6b, gfpplus CD29+CD24-]	[5b, gfpplus CD29+CD24-]	[12, gfpminus CD29+CD24-]	[2d, gfpminus CD29+CD24-]	[3d, gfpminus CD29+CD24-]	[5d, gfpminus CD29+CD24-]	[6d, gfpminus CD29+CD24-]	[20, gfpminus CD29+CD24-]	[4, gfpminus CD29+CD24-]	[4d, gfpminus CD29+CD24-]	[1d, gfpminus CD29+CD24-]	[8, gfpminus CD29+CD24-]	Accession	Chromosome End Index_Avadis_	Chromosome Start Index_Avadis_	Chromosome	Definition	Entrez_Gene_ID	GI	GO_Avadis_	ILMN_Gene	Ontology_Component	Ontology_Function	Ontology_Process	Probe_Chr_Orientation	Probe_Id	Probe_Sequence	Probe_Start	Probe_Type	Protein_Product	RefSeq_ID	Search_Key	Source_Reference_ID	Symbol	Synonyms	Transcript	Unigene_ID
SLC1A1	840242	0.960086	1.81654	0.894627	1.0152	1.04859	0.996418	0	0.835267	-0.0183053	-1.05164	-0.190715	-0.158714	-0.942274	-1.40006	-0.688458	-0.813877	0.578012	-0.579095	0.0681539	NM_009199.2	28987047	28986998	chr19	Mus musculus solute carrier family 1 (neuronal/epithelial high affinity glutamate transporter, system Xag), member 1 (Slc1a1), mRNA. XM_001002173 XM_001002184 XM_001002198 XM_001002207	20510	118130482	GO:0016021|GO:0016020|GO:0006810|GO:0006835|GO:0015293|GO:0017153|GO:0015501	SLC1A1	GO:0016021|GO:0016020	GO:0015293|GO:0017153|GO:0015501	GO:0006810|GO:0006835	0	ILMN_1229397	CAATGTACTGTATTGAGACACTGGTAGCTGACAGCCAGTGTTCGGTATAG	2256	S	NP_033225.1	NM_009199.2	ILMN_208829	NM_009199.2	Slc1a1	MEAAC1; EAAC2; EAAC1; EAAT3; D130048G10Rik	ILMN_208829	None
S100A1	940338	0.871688	1.18717	-0.0211248	1.0624	0.113714	0.108623	0.297933	0.60645	0	-0.487278	-0.17487	-0.264999	-1.08913	-0.539067	-0.533448	-0.455846	0.154319	-0.380479	0.196159	NM_011309.3	90318184	90318135	chr3	Mus musculus S100 calcium binding protein A1 (S100a1), mRNA.	20193	113930760	GO:0005737|GO:0016529|GO:0005509|GO:0046872|GO:0008270|GO:0042802	S100A1	GO:0005737|GO:0016529	GO:0005509|GO:0046872|GO:0008270|GO:0042802	None	0	ILMN_1225602	TGGCCACATTTGCAGCGTGCCCTTCTGTCGAGAATCTGTTCCGACGTCAG	68	S	NP_035439.1	NM_011309.3	ILMN_214542	NM_011309.3	S100a1	S100; AI266795; S100a	ILMN_214542	None
LTF	6940037	1.04336	0.948833	0.0739803	1.12084	0.540233	0.51932	0.538855	0.62781	0	-0.245985	-0.150917	-0.859144	-0.38253	-0.33827	-0.655364	-0.101454	-0.00605011	0.499008	-0.19697	NM_008522.3	110944802	110944753	chr9	Mus musculus lactotransferrin (Ltf), mRNA.	17002	141803548	GO:0005576|GO:0005737|GO:0006811|GO:0006810|GO:0006826|GO:0006879|GO:0016787|GO:0004252|GO:0008233|GO:0005506|GO:0046872|GO:0008199	LTF	GO:0005576|GO:0005737	GO:0016787|GO:0004252|GO:0008233|GO:0005506|GO:0046872|GO:0008199	GO:0006811|GO:0006810|GO:0006826|GO:0006879	0	ILMN_2754364	CAGACCATCTGGTCTCCTCACTCCCTGCTGTCACTTTAGGTAGAAATAAA	2225	S	NP_032548.2	NM_008522.3	ILMN_222761	NM_008522.3	Ltf	N lobe; Lf; MMS10-R; Ms10r	ILMN_222761	None
KLF7	7150066	0.735209	0.651885	0	0.816281	0.234757	0.611687	0.484129	0.354781	0.374035	-0.394001	-0.269235	-0.223548	-0.609164	-0.142967	-0.598671	-0.431553	-0.214025	0.083703	-0.229696	NM_033563.2	64125381	64125332	chr1	Mus musculus Kruppel-like factor 7 (ubiquitous) (Klf7), mRNA.	93691	31981435	GO:0005634|GO:0005622|GO:0006355|GO:0006350|GO:0007411|GO:0007409|GO:0048813|GO:0045893|GO:0008270|GO:0046872|GO:0003677|GO:0003676|GO:0003677|GO:0003700	KLF7	GO:0005634|GO:0005622	GO:0008270|GO:0046872|GO:0003677|GO:0003676|GO:0003677|GO:0003700	GO:0006355|GO:0006350|GO:0007411|GO:0007409|GO:0048813|GO:0045893	0	ILMN_1251426	GCCCTGAAAACAAGAAGAGGGTCCATCGCTGTCAGTTTAACGGGTGCCGG	1017	S	NP_291041.2	NM_033563.2	ILMN_186169	NM_033563.2	Klf7	9830124P08Rik	ILMN_225175	None
SBSN	3180372	1.4535	0.709641	0.0966511	0.239475	0.912639	0.597394	0.49967	0.698797	-0.127654	-0.615467	-0.503655	-0.655535	-0.52902	-0.283141	-0.531085	-0.418814	0	0.157438	-0.200515	NM_172205.1	None	None	None	Mus musculus suprabasin (Sbsn), mRNA.	282619	26251306	GO:0005576|GO:0005737|GO:0008150|GO:0003674	SBSN	GO:0005576|GO:0005737	GO:0003674	GO:0008150	None	ILMN_2951407	AGCTGCTGAATGGGTCTCATCAAGGTCAAGGCGGGTACGGAGGCCAGCAC	1982	S	NP_757342.1	NM_172205.1	ILMN_216457	NM_172205.1	Sbsn	1110005D19Rik; AI747508	ILMN_216457	None
HEL308-PENDING	4050280	0.129335	0.2196	0	0.138519	0.0280561	0.0747404	0.0328169	0.0928984	-0.0379763	-0.0294108	-0.0519648	-0.0390968	-0.00578022	-0.0587521	-0.0679135	-0.0726767	-0.0750184	0.0333481	0.00913906	XM_132236.4	None	None	None	None	None	38080210	None	HEL308-PENDING	None	None	None	None	ILMN_2720522	ACTGGAGAGCCTTCTTCATCTGATCTACCTAACCACGCCCTATGACCTGG	2468	S	None	XM_132236.4	ILMN_198003	XM_132236.4	Hel308-pending	None	ILMN_198003	None
9930021D14RIK	1570358	0	0.442279	-0.033947	0.432449	0.220523	0.198209	0.418127	0.293214	0.214943	-0.125964	-0.681427	-0.713533	-0.690216	-0.328557	-0.689626	-0.255957	-0.146355	0.0106497	0.125872	NM_175682.3	24612276	24612227	chr17	Mus musculus RIKEN cDNA 9930021D14 gene (9930021D14Rik), mRNA.	319259	142381781	GO:0004601	9930021D14RIK	None	GO:0004601	None	0	ILMN_2764325	GCTTCCCGAGCAACATCTGTGTGTCTGTCTGCTTTTATTACCTCCCAGAC	810	S	NP_783613.1	NM_175682.3	ILMN_223455	NM_175682.3	9930021D14Rik	None	ILMN_223455	None
SLC1A1	5870100	0.510264	1.39737	0.704106	1.05468	0.588736	-0.12641	-0.287806	0.464128	0.105492	-0.41693	-0.868446	-1.0289	-0.60804	-0.208027	-0.911241	0	0.0908384	0.0743771	-0.813787	NM_009199.2	28988343	28988294	chr19	Mus musculus solute carrier family 1 (neuronal/epithelial high affinity glutamate transporter, system Xag), member 1 (Slc1a1), mRNA. XM_001002173 XM_001002184 XM_001002198 XM_001002207	20510	118130482	GO:0016021|GO:0016020|GO:0006810|GO:0006835|GO:0015293|GO:0017153|GO:0015501	SLC1A1	GO:0016021|GO:0016020	GO:0015293|GO:0017153|GO:0015501	GO:0006810|GO:0006835	0	ILMN_1225873	CAGGTGGTTCTCCTTAGTGGCAGTGAATTGGCAGAGCCGTTCACAAGATC	3552	S	NP_033225.1	NM_009199.2	ILMN_208829	NM_009199.2	Slc1a1	MEAAC1; EAAC2; EAAC1; EAAT3; D130048G10Rik	ILMN_208829	None
ACTN4	1110102	0.660002	0.806076	0.698212	0.104124	1.70355	0.778544	0.174276	0.199077	-0.148803	-0.60619	-0.742893	-0.759051	-1.17236	0.12678	-0.374897	0	-0.109911	-0.214989	-0.210857	NM_021895.2	29680502	29680453	chr7	Mus musculus actinin alpha 4 (Actn4), mRNA.	60595	18702319	GO:0005737|GO:0030863|GO:0031143|GO:0001725|GO:0051272|GO:0051272|GO:0048549|GO:0051271|GO:0051017|GO:0003779|GO:0005509|GO:0051015|GO:0042803	ACTN4	GO:0005737|GO:0030863|GO:0031143|GO:0001725	GO:0003779|GO:0005509|GO:0051015|GO:0042803	GO:0051272|GO:0051272|GO:0048549|GO:0051271|GO:0051017	0	ILMN_2672767	AATTCAAGGCCTGCCTCATCAGCCTGGGCTATGACGTGGAGAATGACCGG	2466	S	NP_068695.1	NM_021895.2	ILMN_212299	NM_021895.2	Actn4	C77391; MGC102374	ILMN_212299	None
GPX4	3830386	0.337405	0.447878	0.428924	0.190968	0.559451	0	0.0555925	0.196643	-0.0752339	-0.332714	-0.105155	-0.611473	-0.774479	-0.12343	-0.329835	0.114367	-0.246238	0.0107436	-0.103566	NM_001037741.2	79518957	79518822	chr10	Mus musculus glutathione peroxidase 4 (Gpx4), transcript variant 1, mRNA.	625249	90903232	GO:0005737|GO:0005739|GO:0005634|GO:0005635|GO:0005829|GO:0005743|GO:0007275|GO:0055114|GO:0006979|GO:0007283|GO:0006325|GO:0008430|GO:0004601|GO:0016491|GO:0047066|GO:0004602|GO:0004602	GPX4	GO:0005737|GO:0005739|GO:0005634|GO:0005635|GO:0005829|GO:0005743	GO:0008430|GO:0004601|GO:0016491|GO:0047066|GO:0004602|GO:0004602	GO:0007275|GO:0055114|GO:0006979|GO:0007283|GO:0006325	0	ILMN_2684855	ATGGTCCCATGGAGGAGCCCCAGGTGATAGAGAAGGACCTGCCGTGCTAT	719	S	NP_001032830.2	NM_001037741.2	ILMN_217566	NM_001037741.2	Gpx4	MGC103187; snGPx; 1700027O09Rik; PHGPx; mtPHGPx; MGC118087	ILMN_240392	None
GPX4	2480072	0.521605	0.645769	0.405774	0.399938	0.186895	0.238003	0.0703769	0.216082	0	-0.375187	-0.110912	-0.449072	-0.626114	-0.124779	-0.271513	0.0555367	-0.0694714	-0.0170469	-0.102069	NM_001037741.2	79518688	79517836	chr10	Mus musculus glutathione peroxidase 4 (Gpx4), transcript variant 1, mRNA.	625249	90903232	GO:0005737|GO:0005739|GO:0005634|GO:0005635|GO:0005829|GO:0005743|GO:0007275|GO:0055114|GO:0006979|GO:0007283|GO:0006325|GO:0008430|GO:0004601|GO:0016491|GO:0047066|GO:0004602|GO:0004602	GPX4	GO:0005737|GO:0005739|GO:0005634|GO:0005635|GO:0005829|GO:0005743	GO:0008430|GO:0004601|GO:0016491|GO:0047066|GO:0004602|GO:0004602	GO:0007275|GO:0055114|GO:0006979|GO:0007283|GO:0006325	0	ILMN_3100812	CAGCCCAAGGGCAGGGGCATGCTGGGAAATGCCATCAAATGGAACTTTAC	628	A	NP_001032830.2	NM_001037741.2	ILMN_240392	NM_001037741.2	Gpx4	MGC103187; snGPx; 1700027O09Rik; PHGPx; mtPHGPx; MGC118087	ILMN_240392	None
OVOL2	110500	0.0736394	0.936278	0.93426	1.04453	0.876647	0.671579	0.216392	0.635829	-0.147006	-0.35551	-0.236943	-1.14094	-0.312028	-0.321527	-0.859487	0	-0.151138	0.332856	-0.577346	NM_026924.3	144131036	144130987	chr2	Mus musculus ovo-like 2 (Drosophila) (Ovol2), transcript variant A, mRNA.	107586	118130293	GO:0005622|GO:0005634|GO:0006355|GO:0006350|GO:0045892|GO:0045893|GO:0008285|GO:0007507|GO:0009953|GO:0001755|GO:0001842|GO:0048558|GO:0008270|GO:0003700|GO:0003677|GO:0046872	OVOL2	GO:0005622|GO:0005634	GO:0008270|GO:0003700|GO:0003677|GO:0046872	GO:0006355|GO:0006350|GO:0045892|GO:0045893|GO:0008285|GO:0007507|GO:0009953|GO:0001755|GO:0001842|GO:0048558	0	ILMN_2498592	GAGAGAGGTGTTCTTAAAGAGACTGTCATCTTAAGGTGCCTTGAAATGCT	1347	S	NP_081200.2	NM_026924.3	ILMN_193591	NM_026924.3	Ovol2	1810007D21Rik; Zfp339; 1700108N11Rik; Ovo2; M-OVO-A; movo2; M-OVO-B; MOVO; M-OVO	ILMN_193591	None
ZFP339	270682	0.147508	0.944179	1.0942	0.962739	1.00793	0.8764	0.23586	0.633911	0	-0.217048	-0.150106	-0.916646	-0.222904	-0.372555	-0.702948	-0.0807195	-0.180303	0.463442	-0.464987	NM_026924.2	None	None	None	None	None	23308704	None	ZFP339	None	None	None	None	ILMN_2498591	AGAGAGAGGTGTTCTTAAAGAGACTGTCATCTTAAGGTGCCTTGAAATGC	19	S	None	NM_026924.2	ILMN_193591	scl18575.5_47	Zfp339	None	ILMN_193591	None
C4A	60368	-0.157467	0.883911	0.915984	1.29591	1.04856	1.24126	0.953957	0.799714	-0.0018692	-0.134675	-0.586941	-0.65837	-0.184947	-0.502318	-0.385936	0.108305	0.0681763	0	-0.815047	NM_011413.2	34953446	34953397	chr17	Mus musculus complement component 4A (Rodgers blood group) (C4a), mRNA.	625018	126215531	GO:0005576	C4A	GO:0005576	None	None	0	ILMN_2646052	CCTGGATTGAGGAGATGCCTTCAGAACAAATGTGCAAGAGCACCCGCCAT	5142	S	NP_035543.2	NM_011413.2	ILMN_214259	NM_011413.2	C4a	Slp	ILMN_241215	None
C4B	7510243	0	0.96837	0.971171	1.1963	1.10541	1.54422	0.878997	0.745318	-0.0292921	-0.197194	-0.549513	-0.446807	-0.26408	-0.552791	-0.368973	0.175317	-0.0168495	0.182073	-0.687014	NM_009780.1	34872730	34872681	chr17	Mus musculus complement component 4B (Childo blood group) (C4b), mRNA. XM_921663 XM_921673 XM_921676 XM_921678	12268	6753225	GO:0005576|GO:0016064|GO:0006956|GO:0006958|GO:0045087|GO:0006954|GO:0006955|GO:0004866|GO:0005515	C4B	GO:0005576	GO:0004866|GO:0005515	GO:0016064|GO:0006956|GO:0006958|GO:0045087|GO:0006954|GO:0006955	0	ILMN_3049559	TTCCTGATGGAGTTCAGCAGCCGGGGGTGCCAGGTGTGAGGCCTTAGGAC	5236	I	NP_033910.1	NM_009780.1	ILMN_210539	NM_009780.1	C4b	Ss; C4	ILMN_210539	None
CP	3520592	0.28273	0.309284	0.499763	0.424778	0.435411	0.709871	0.609945	0.357887	-0.30257	-0.394488	-0.411071	-0.640697	-0.723474	-0.539538	-0.936107	-0.112036	0	0.0526657	-0.811777	NM_007752	None	None	None	None	None	6680996	GO:0005576|GO:0005615|GO:0006811|GO:0006825|GO:0055114|GO:0006810|GO:0046872|GO:0005507|GO:0005375|GO:0016491|GO:0004322	CP	GO:0005576|GO:0005615	GO:0046872|GO:0005507|GO:0005375|GO:0016491|GO:0004322	GO:0006811|GO:0006825|GO:0055114|GO:0006810	None	ILMN_1218681	CAAGGCCTCACAATGCACGTGAAAGATGAAGTCAACTGGTATCTGATGGG	3000	S	None	None	ILMN_195952	scl23358.23.1_77	Cp	None	ILMN_195952	None
PDLIM3	650452	0.42084	0.958443	0	1.33611	1.67905	1.07179	1.03786	1.36647	-0.771429	-1.63848	-1.60586	-1.43755	-1.92894	-1.07218	-0.568905	-0.270162	0.303516	0.430999	-0.723872	NM_016798.3	47004373	47004324	chr8	Mus musculus PDZ and LIM domain 3 (Pdlim3), mRNA.	53318	133892778	GO:0005737|GO:0015629|GO:0030018|GO:0007507|GO:0007519|GO:0007015|GO:0046872|GO:0008270|GO:0005515|GO:0008307|GO:0008307|GO:0008092	PDLIM3	GO:0005737|GO:0015629|GO:0030018	GO:0046872|GO:0008270|GO:0005515|GO:0008307|GO:0008307|GO:0008092	GO:0007507|GO:0007519|GO:0007015	0	ILMN_1235230	CCCCCAGAGGGCTACGACACCGTCACTCTGTACCCCAAAGCTTAAATCCT	1002	S	NP_058078.1	NM_016798.3	ILMN_213954	NM_016798.3	Pdlim3	AI463105; Actn2lp; ALP	ILMN_213954	None
TRF	7040044	0.134099	0.756173	0.505615	0.657369	0.732405	0.316418	0.447165	0.395458	-0.0859604	-0.881448	-0.203629	-0.354222	-0.446793	-0.308982	0	-0.656395	-0.00651932	0.0503359	-0.0529652	NM_133977.2	103119766	103119717	chr9	Mus musculus transferrin (Trf), mRNA.	22041	118129942	GO:0005576|GO:0005768|GO:0030139|GO:0030139|GO:0006811|GO:0006810|GO:0006826|GO:0006879|GO:0005506|GO:0046872|GO:0008199	TRF	GO:0005576|GO:0005768|GO:0030139|GO:0030139	GO:0005506|GO:0046872|GO:0008199	GO:0006811|GO:0006810|GO:0006826|GO:0006879	0	ILMN_2485323	CTGGGGTAGACAGAACCGCTGGTTGGAACATCCCTATGGGCATGCTGTAC	1491	S	NP_598738.1	NM_133977.2	ILMN_192134	NM_133977.2	Trf	Cd176; hpx; Tfn; AI266983; MGC102653; HP	ILMN_192134	None
NEDD9	2570440	0.240316	0.269804	0.0397072	0.317421	0.646644	0.565357	0.0700946	0.12967	-0.259	-0.291304	-0.344949	-0.383762	0	-0.506734	0.0532408	-0.433081	-0.170402	-0.182489	-0.194076	NM_017464.2	41321198	41321149	chr13	Mus musculus neural precursor cell expressed, developmentally down-regulated gene 9 (Nedd9), mRNA.	18003	31543317	GO:0005737|GO:0005856|GO:0005634|GO:0001558|GO:0007049|GO:0007155|GO:0007067|GO:0051301|GO:0005515	NEDD9	GO:0005737|GO:0005856|GO:0005634	GO:0005515	GO:0001558|GO:0007049|GO:0007155|GO:0007067|GO:0051301	0	ILMN_2654186	GGAGAGCAATTCACTGTGTCTGGCGTGTGGAAGAAGAGGGTCCTGAAGCA	4221	S	NP_059492.2	NM_017464.2	ILMN_211969	NM_017464.2	Nedd9	E230025G09Rik	ILMN_211969	None
1700025G04RIK	2850112	0.813542	0.693413	-0.26651	0.657907	0.803447	0	0.57992	0.887798	0.736877	-0.415035	-0.0190635	0.261786	-0.313735	-0.112632	-0.0356412	0.184653	-0.372784	-0.460326	-0.241325	NM_197990.2	153739833	153739784	chr1	Mus musculus RIKEN cDNA 1700025G04 gene (1700025G04Rik), mRNA.	69399	118130775	None	1700025G04RIK	None	None	None	0	ILMN_2669982	TGTAGCATTGGCTTTTGCTCAGATGCAAATGGAAGTGTGACCACGTGACC	1353	S	NP_932107.1	NM_197990.2	ILMN_216343	NM_197990.2	1700025G04Rik	2900042O04Rik; AV212693	ILMN_216343	None
GARNL4	7510040	0.0899906	0.0222259	0.0379872	0.102579	0.168685	0	0.251718	0.0936775	0.0540843	-0.118671	-0.148709	0.0565095	-0.0784197	-0.0437036	-0.095993	-0.0268664	-0.0258484	-0.0964265	-0.108369	NM_001015046.2	74210911	74210862	chr11	Mus musculus GTPase activating RANGAP domain-like 4 (Garnl4), mRNA.	380711	116517293	GO:0005737|GO:0005622|GO:0051056|GO:0005096	GARNL4	GO:0005737|GO:0005622	GO:0005096	GO:0051056	0	ILMN_1244477	CTCAGCGGGGGCATTGTCCACAACAGCATGGAGGTCACCAAGACCACCTT	1734	S	NP_001015046.1	NM_001015046.2	ILMN_199153	NM_001015046.2	Garnl4	AU067654; mKIAA1039; MGC130388; RP23-20M18.15; Gm1561	ILMN_226588	None
TUBB2B	1010296	0.607344	0.289251	0.0024147	0.378627	0.404799	0.182277	0.311146	0.366661	0	-0.212105	-0.564424	-0.136911	-0.0419111	-0.522078	-0.565223	0.21333	-0.312458	-0.291917	-0.360022	NM_023716.1	34135218	34135169	chr13	Mus musculus tubulin, beta 2b (Tubb2b), mRNA.	73710	21746160	GO:0005874|GO:0005737|GO:0043234|GO:0051258|GO:0007017|GO:0007018|GO:0005525|GO:0000166|GO:0003924|GO:0005198	TUBB2B	GO:0005874|GO:0005737|GO:0043234	GO:0005525|GO:0000166|GO:0003924|GO:0005198	GO:0051258|GO:0007017|GO:0007018	0	ILMN_2588051	GCCGTGTGTGACATCCCTCCTCGTGGCCTCAAGATGTCAGCCACCTTCAT	1176	S	NP_076205.1	NM_023716.1	2410129E14Rik	NM_023716.1	Tubb2b	2410129E14Rik	ILMN_207558	None
CXCL1	3610082	0.315343	0.2873	-0.250022	0.507241	0.264753	0.259287	0.360129	0.440215	0.543469	0	-0.421146	-0.472188	-0.20436	-0.569209	-0.668792	0.0867171	-0.0852299	-0.196175	-0.239966	NM_008176.1	91968280	91968231	chr5	Mus musculus chemokine (C-X-C motif) ligand 1 (Cxcl1), mRNA.	14825	6680108	GO:0005576|GO:0005615|GO:0006954|GO:0006955|GO:0005125|GO:0008083|GO:0008009	CXCL1	GO:0005576|GO:0005615	GO:0005125|GO:0008083|GO:0008009	GO:0006954|GO:0006955	0	ILMN_2763245	CTGTTTCTCCTGGTCTCGTCTCGCTCGGGACAGAGACGTTCAAAGGACTG	800	S	NP_032202.1	NM_008176.1	ILMN_223377	NM_008176.1	Cxcl1	Scyb1; KC; Mgsa; N51; Gro1; gro; Fsp	ILMN_223377	None
TLR2	2000131	0.60453	0.245004	-0.135103	0.291757	0.659419	0.4266	0.574866	0.359591	0.190299	-0.0330067	-0.0274591	-0.333546	-0.03334	-0.136963	-0.19527	0	-0.295193	0.124841	-0.193432	NM_011905.2	83640600	83640551	chr3	Mus musculus toll-like receptor 2 (Tlr2), mRNA.	24088	31981332	GO:0031410|GO:0031224|GO:0009897|GO:0016020|GO:0016021|GO:0005886|GO:0045087|GO:0006954|GO:0006955|GO:0007165|GO:0032760|GO:0002755|GO:0002238|GO:0002752|GO:0042892|GO:0004888|GO:0004872|GO:0005515	TLR2	GO:0031410|GO:0031224|GO:0009897|GO:0016020|GO:0016021|GO:0005886	GO:0004888|GO:0004872|GO:0005515	GO:0045087|GO:0006954|GO:0006955|GO:0007165|GO:0032760|GO:0002755|GO:0002238|GO:0002752|GO:0042892	0	ILMN_2733733	CTGTGTTCGTGCTTTCTGAGAACTTCGTACGGAGCGAGTGGTGCAAGTAC	2607	S	NP_036035.2	NM_011905.2	ILMN_221308	NM_011905.2	Tlr2	Ly105	ILMN_221308	None
ST14	7150367	0.439608	1.13183	0.185982	0.0623846	1.10637	-0.177348	0.40247	0.771626	-0.0175624	0.0872922	-0.517144	-0.47027	-0.488225	-0.388989	-0.773974	0	-0.51506	-0.377626	0.115299	NM_011176.4	30898068	30898019	chr9	Mus musculus suppression of tumorigenicity 14 (colon carcinoma) (St14), mRNA.	19143	118130245	GO:0019897|GO:0005887|GO:0016020|GO:0016021|GO:0005576|GO:0006508|GO:0016477|GO:0016787|GO:0008233|GO:0004252|GO:0008236	ST14	GO:0019897|GO:0005887|GO:0016020|GO:0016021|GO:0005576	GO:0016787|GO:0008233|GO:0004252|GO:0008236	GO:0006508|GO:0016477	0	ILMN_2624209	CCTGTGAGGACCTCATGCCGCAGCAGATCACCCCACGAATGATGTGTGTG	2497	S	NP_035306.2	NM_011176.4	ILMN_212229	NM_011176.4	St14	MT-SP1; matriptase; Epithin; Prss14	ILMN_212229	None
STK40	2030632	0.64749	0.875553	0.238738	0.331791	0.756985	0.0246091	0.562419	0.318111	-0.0192251	-0.0228739	-0.00431824	0.0880346	-0.255424	-0.479571	-0.551467	-0.0192704	0	-0.299891	-0.0258026	NM_028800.2	125817868	125817819	chr4	Mus musculus serine/threonine kinase 40 (Stk40), mRNA.	74178	31560066	GO:0005737|GO:0005634|GO:0006468|GO:0016301|GO:0000166|GO:0004674|GO:0016740|GO:0005524|GO:0004672	STK40	GO:0005737|GO:0005634	GO:0016301|GO:0000166|GO:0004674|GO:0016740|GO:0005524|GO:0004672	GO:0006468	0	ILMN_2793844	TTGATAGCGATAAGTCTCCGAAGGGAGTGGAAATGCAGTCAGCCTGGGCC	3012	S	NP_083076.2	NM_028800.2	ILMN_237291	NM_028800.2	Stk40	2310004N11Rik; AI428792	ILMN_237291	None
LIF	7210154	0.926771	1.58681	-0.244876	0.486024	1.3862	1.18522	0.704336	0.600726	0.0320015	-0.0343122	-0.639288	-1.24036	-1.04968	-0.910736	-0.812352	-0.0102744	0	-0.466869	0.0368805	NM_001039537.1	4171818	4171769	chr11	Mus musculus leukemia inhibitory factor (Lif), transcript variant 2, mRNA.	16878	88014735	GO:0005576|GO:0005615|GO:0060135|GO:0033138|GO:0006955|GO:0046888|GO:0008284|GO:0045651|GO:0046697|GO:0046697|GO:0007566|GO:0007566|GO:0008284|GO:0019827|GO:0019827|GO:0043410|GO:0050731|GO:0045944|GO:0045835|GO:0042503|GO:0048644|GO:0048666|GO:0008083|GO:0008083|GO:0005146|GO:0005125|GO:0005125|GO:0005125	LIF	GO:0005576|GO:0005615	GO:0008083|GO:0008083|GO:0005146|GO:0005125|GO:0005125|GO:0005125	GO:0060135|GO:0033138|GO:0006955|GO:0046888|GO:0008284|GO:0045651|GO:0046697|GO:0046697|GO:0007566|GO:0007566|GO:0008284|GO:0019827|GO:0019827|GO:0043410|GO:0050731|GO:0045944|GO:0045835|GO:0042503|GO:0048644|GO:0048666	0	ILMN_3137291	CCCACCTGGCAGCTTTGAAGGCTCAGGGACCAATGGACTCTCTCCGTGCA	3050	A	NP_001034626.1	NM_001039537.1	ILMN_228530	NM_001039537.1	Lif	None	ILMN_228530	None
LOC383099	6860403	0.591191	0.544621	0.189449	0.183306	0.35289	0.223625	0.245381	0.19695	-0.0538826	0	-0.134509	-0.140259	-0.524261	-0.512392	-0.186053	-0.123266	-0.179969	-0.0614195	0.0980511	XM_356873.1	None	None	None	None	None	38079853	None	LOC383099	None	None	None	None	ILMN_1230327	CGCCTCACTCTCAAGCACGACTGGGAGCCTCTGTGCCTTCCAAGGGGCTC	547	S	None	XM_356873.1	ILMN_200013	XM_356873.1	LOC383099	None	ILMN_200013	None
EXPI	70722	0.492688	0.65063	0.10396	0.338586	0.506993	0.188221	0.105218	0.251785	0.382486	-0.374953	-0.442649	-0.613766	-0.280392	-0.425459	-0.529616	-0.41512	-0.237243	-0.53793	0	NM_007969.4	83524711	83524662	chr11	Mus musculus extracellular proteinase inhibitor (Expi), mRNA.	14038	126366027	GO:0005576|GO:0004866|GO:0030414	EXPI	GO:0005576	GO:0004866|GO:0030414	None	0	ILMN_1239717	GTGGAAGATGGATCTTTATAAGCAGGACTGATGGCTAGCCCCAGAAGATT	344	S	NP_031995.3	NM_007969.4	ILMN_223014	NM_007969.4	Expi	WDNM1	ILMN_223014	None
SLC6A8	6350086	0.43329	0.705397	-0.149653	0.136716	0.800074	0.117319	0.295856	0.35369	0.26279	-0.191982	-0.2793	-0.0293994	0.0286865	-0.300884	-0.0992336	-0.393769	-0.191202	-0.438934	0	NM_133987.1	70925291	70925203	chrX	Mus musculus solute carrier family 6 (neurotransmitter transporter, creatine), member 8 (Slc6a8), mRNA.	102857	19527207	GO:0016020|GO:0016021|GO:0005887|GO:0006810|GO:0006811|GO:0006814|GO:0006836|GO:0015881|GO:0031402|GO:0015293|GO:0005309|GO:0005328|GO:0005308	SLC6A8	GO:0016020|GO:0016021|GO:0005887	GO:0031402|GO:0015293|GO:0005309|GO:0005328|GO:0005308	GO:0006810|GO:0006811|GO:0006814|GO:0006836|GO:0015881	0	ILMN_2605212	CGTGTAGCAGCTTAAACCCACATCTGTGTCCCATCAAGCCTGAAACAGCC	3771	S	NP_598748.1	NM_133987.1	ILMN_210397	NM_133987.1	Slc6a8	Creat; AA589632; CT1; CRTR; CRT	ILMN_210397	None
SLC39A14	2900220	0.870406	1.3915	0.72051	0.426565	1.75312	0	0.724393	1.13166	-0.0443521	-0.590854	-0.284359	-0.149538	0.103164	-0.123266	-0.0693669	-0.243791	0.319893	-0.351313	-0.126506	NM_144808.4	70706407	70706358	chr14	Mus musculus solute carrier family 39 (zinc transporter), member 14 (Slc39a14), transcript variant 3, mRNA.	213053	110347500	GO:0016020|GO:0016021|GO:0005886|GO:0006810|GO:0006811|GO:0006826|GO:0006829|GO:0030001|GO:0008270|GO:0015093|GO:0005385|GO:0046873	SLC39A14	GO:0016020|GO:0016021|GO:0005886	GO:0008270|GO:0015093|GO:0005385|GO:0046873	GO:0006810|GO:0006811|GO:0006826|GO:0006829|GO:0030001	0	ILMN_2711839	CCCGAGGACTCAGCATCCACGAAGCATCATGGAAAAGGCAGCTCTTTAAA	1793	S	NP_659057.2	NM_144808.4	ILMN_219651	NM_144808.4	Slc39a14	BC021530; Zip14; MGC38539; G630015O18Rik; fad123	ILMN_219651	None
RALY	2760064	0.23662	1.19416	0.365531	0.36395	1.01349	0	0.55055	0.236107	0.431337	-0.0909986	-0.104098	-0.0510073	0.0607667	-0.294015	-0.211264	-0.212128	-0.208251	-0.0791459	-0.30258	NM_023130.2	None	None	None	Mus musculus hnRNP-associated with lethal yellow (Raly), mRNA.	19383	145301569	GO:0005634|GO:0030529|GO:0005681|GO:0008380|GO:0006397|GO:0003723|GO:0003676|GO:0000166	RALY	GO:0005634|GO:0030529|GO:0005681	GO:0003723|GO:0003676|GO:0000166	GO:0008380|GO:0006397	None	ILMN_1237206	GCTGACCCTGTAACTCAAAGGACAAACTAGCTGGCTAAACTCATTCTTGG	418	S	NP_075619.1	NM_023130.2	ILMN_215564	NM_023130.2	Raly	AI663842; Merc	ILMN_215564	None
SHROOM3	5080187	0.709259	0.70436	0.230141	-0.020328	0.523221	0.0658703	0.282073	-0.0437107	0.390466	0.315864	-0.201035	0	-0.25204	-0.507179	-0.632909	-0.37208	-0.274051	0.056241	-0.188571	NM_001077595.1	93393559	93393510	chr5	Mus musculus shroom family member 3 (Shroom3), transcript variant 2, mRNA.	27428	117606378	GO:0005737|GO:0005874|GO:0030054|GO:0045177|GO:0043296|GO:0005856|GO:0016324|GO:0005912|GO:0008360|GO:0007275|GO:0002066|GO:0030036|GO:0001843|GO:0007389|GO:0005515|GO:0003779	SHROOM3	GO:0005737|GO:0005874|GO:0030054|GO:0045177|GO:0043296|GO:0005856|GO:0016324|GO:0005912	GO:0005515|GO:0003779	GO:0008360|GO:0007275|GO:0002066|GO:0030036|GO:0001843|GO:0007389	0	ILMN_3162511	GCTGCAGGACTACCAGCACTTCGTGAAGATGAAGTCCACACTCCTCATTG	5557	S	NP_001071063.1	NM_001077595.1	ILMN_212558	NM_001077595.1	Shroom3	D5Ertd287e; Shrm; AL022960	ILMN_240281	None
EPHB1	6940414	0.703952	0.676329	0.629576	0.0268736	1.4565	0	-0.0410757	0.599681	0.335451	-0.143771	-0.0675302	-0.179437	-0.471097	0.209219	-0.921843	-0.365742	0.153712	-0.856364	-0.502292	AK036211	None	None	None	None	None	None	GO:0016021|GO:0016020|GO:0005737|GO:0005887|GO:0045121|GO:0006468|GO:0007169|GO:0048593|GO:0007411|GO:0021631|GO:0021545|GO:0021952|GO:0031290|GO:0021952|GO:0007411|GO:0016301|GO:0000166|GO:0016740|GO:0004872|GO:0004672|GO:0005524|GO:0004713|GO:0005003|GO:0004714|GO:0008046|GO:0005005	EPHB1	GO:0016021|GO:0016020|GO:0005737|GO:0005887|GO:0045121	GO:0016301|GO:0000166|GO:0016740|GO:0004872|GO:0004672|GO:0005524|GO:0004713|GO:0005003|GO:0004714|GO:0008046|GO:0005005	GO:0006468|GO:0007169|GO:0048593|GO:0007411|GO:0021631|GO:0021545|GO:0021952|GO:0031290|GO:0021952|GO:0007411	None	ILMN_2559390	CGTCGGGATTTTCTGAGCGAGGCGAGCATCATGGGCCAGTTTGACCATCC	2214	S	None	None	ILMN_203710	ri|9630045O17|PX00116J01|AK036211|4100	Ephb1	None	ILMN_203710	None
PCF11	1510523	0.608756	0.927882	0.901628	0.96945	0.344432	1.09918	-0.120086	0	0.223268	-0.250751	0.557091	0.142108	-0.36593	-0.698472	-0.135938	-0.265136	-0.152995	-0.30693	-0.651308	NM_029078.2	99793190	99793141	chr7	Mus musculus cleavage and polyadenylation factor subunit homolog (S. cerevisiae) (Pcf11), mRNA.	74737	50897275	None	PCF11	None	None	None	0	ILMN_3160194	CCCTGTGAAAGTCCCAAAGTTAAGGAAGAACAAATTGATGCCCCACCAGC	4807	S	NP_083354.2	NM_029078.2	ILMN_232464	NM_029078.2	Pcf11	KIAA0824; C77803; 5730417B17Rik; 2500001H09Rik	ILMN_232464	None
LOC384766	780440	1.05786	0.294769	0.672457	0.869004	0	0.731023	0.136769	0.15592	0.533436	-0.828345	-0.0184765	0.31659	-0.602727	-0.638606	-0.164932	-1.0804	-0.142392	-1.35771	-0.780903	XM_357852.1	None	None	None	None	None	38089086	None	LOC384766	None	None	None	None	ILMN_1215711	CTTGGTCAGGGCATGCTTGAGGGACGCCAGTGGAAAGTACAATGCTGAAG	51	S	None	XM_357852.1	ILMN_201092	XM_357852.1	LOC384766	None	ILMN_201092	None
KIF1B	2490523	0.952969	0.577543	0.555865	0.527436	0.516742	0.715142	-0.608104	0.930747	0.638192	-0.374651	0.518953	-0.368658	-0.797718	-1.18117	-0.477434	0	-0.246289	-1.7999	-0.691188	NM_008441.1	None	None	None	None	None	33469082	GO:0005737|GO:0005856|GO:0005874|GO:0005875|GO:0005739|GO:0030659|GO:0031410|GO:0007018|GO:0008089|GO:0007270|GO:0009790|GO:0007274|GO:0047497|GO:0000166|GO:0003774|GO:0005524|GO:0016887|GO:0003777|GO:0005515|GO:0008017	KIF1B	GO:0005737|GO:0005856|GO:0005874|GO:0005875|GO:0005739|GO:0030659|GO:0031410	GO:0000166|GO:0003774|GO:0005524|GO:0016887|GO:0003777|GO:0005515|GO:0008017	GO:0007018|GO:0008089|GO:0007270|GO:0009790|GO:0007274|GO:0047497	None	ILMN_2587761	GCACACAGATCCTCTAGCAAGGACAGCTAAGTCCTGCAAACAGTCACTCC	4734	I	None	NM_008441.1	ILMN_207470	NM_008441.1	Kif1b	None	ILMN_207470	None
MUC1	3420079	0.648103	0.595462	0.0842605	0.598303	0.008461	0.462939	0.284304	0.82995	0.244126	-0.549497	-0.320257	-0.432876	-0.398708	-0.664542	0	-0.398266	-0.333966	-0.305535	-0.573271	NM_013605.1	89035476	89035427	chr3	Mus musculus mucin 1, transmembrane (Muc1), mRNA.	17829	7305292	GO:0005737|GO:0005634|GO:0016020|GO:0016021|GO:0005886|GO:0016324	MUC1	GO:0005737|GO:0005634|GO:0016020|GO:0016021|GO:0005886|GO:0016324	None	None	0	ILMN_1231229	GGCTCCGTGGTGGTAGAATCGACTGTGGTTTTCCGGGAGGGTACTTTTAG	1488	S	NP_038633.1	NM_013605.1	ILMN_208888	NM_013605.1	Muc1	Muc-1; EMA; CD227	ILMN_208888	None
ADFP	5670164	0.904907	0.68989	0.996457	0.906635	0.311719	0.693149	0.512257	0.348744	0.238108	-0.275559	-0.275926	0	-0.402067	-0.867696	-0.342722	-0.0647626	-0.0898647	-0.0569191	-1.03162	NM_007408.3	86304581	86304532	chr4	Mus musculus adipose differentiation related protein (Adfp), mRNA.	11520	116235488	GO:0016020|GO:0005737|GO:0005634|GO:0005886|GO:0005811|GO:0019915|GO:0015909|GO:0005515	ADFP	GO:0016020|GO:0005737|GO:0005634|GO:0005886|GO:0005811	GO:0005515	GO:0019915|GO:0015909	0	ILMN_1222246	AGAAAATTCAGGGTGCTCAGGATAAGCTCTATGTCTCGTGGGTGGAGTGG	950	S	NP_031434.3	NM_007408.3	ILMN_223620	NM_007408.3	Adfp	Adrp; ADPH; AA407157	ILMN_223620	None
WFDC3	1570370	1.28109	0.651823	0.80533	0.383636	0.607048	1.09885	0.371624	0.384119	0.468727	-0.811169	-0.504509	-0.446661	-0.612982	-0.650311	0	-0.48139	-0.0519915	-0.720702	-0.992273	NM_027961.1	164556909	164556860	chr2	Mus musculus WAP four-disulfide core domain 3 (Wfdc3), mRNA.	71856	110625858	GO:0005575|GO:0008150|GO:0003674	WFDC3	GO:0005575	GO:0003674	GO:0008150	0	ILMN_1229131	CACTCCCTGGAGTATCAGGCCTTTTCCTCGTATCTACTGCTACTTGCATG	636	S	NP_082237.1	NM_027961.1	ILMN_217528	NM_027961.1	Wfdc3	1700127F16Rik; 1700015L13Rik	ILMN_250869	None
5530400B01RIK	7380474	0.940803	0.731804	0.161911	0.208585	0	0.638033	0.438493	0.0445824	0.133034	-0.519623	-0.389691	0.0762649	-0.247696	-0.406765	-0.693831	-0.0201316	-0.133752	-0.40945	-0.64721	None	None	None	None	None	None	None	None	5530400B01RIK	None	None	None	None	ILMN_2416218	TCTATCACTCTCCCACCACTCTTACCTGGTCACTGCCGGCACTGGAATGG	13	S	None	None	ILMN_184143	scl071434.1_160	5530400B01Rik	None	ILMN_184143	None
DGKZ	4070136	0.737106	0.48662	0.198081	0.224117	0.463795	0.188938	0.385776	-0.081831	0.224259	-0.273041	0	-0.0762162	-0.313014	-0.374138	0.118373	-0.360974	-0.250925	-0.0836906	-0.497484	NM_138306.1	91773512	91773463	chr2	Mus musculus diacylglycerol kinase zeta (Dgkz), mRNA.	104418	30794243	GO:0005737|GO:0016020|GO:0005634|GO:0005886|GO:0007205|GO:0007242|GO:0046580|GO:0019992|GO:0016301|GO:0016740|GO:0008270|GO:0046872|GO:0004143|GO:0005515|GO:0004857	DGKZ	GO:0005737|GO:0016020|GO:0005634|GO:0005886	GO:0019992|GO:0016301|GO:0016740|GO:0008270|GO:0046872|GO:0004143|GO:0005515|GO:0004857	GO:0007205|GO:0007242|GO:0046580	0	ILMN_1239607	ATCTCACTGCCACATTCCTGTCAGATGGCTATGGGGGGACCCTGCCACAG	2996	S	NP_612179.1	NM_138306.1	ILMN_210741	NM_138306.1	Dgkz	mDGK[z]; E130307B02Rik	ILMN_210741	None
RPL31	4900348	0.364779	0.172314	0.161619	0.0407357	0.149804	0.108245	0.0851789	0.0691919	-0.0209866	-0.260148	0.0517292	0	-0.515601	-0.192748	-0.257272	-0.445822	-0.0986357	-0.125385	-0.241658	NM_053257.1	39312787	39312738	chr1	Mus musculus ribosomal protein L31 (Rpl31), mRNA.	114641	16716588	GO:0005840|GO:0030529|GO:0005622|GO:0005575|GO:0006412|GO:0008150|GO:0003735|GO:0003674	RPL31	GO:0005840|GO:0030529|GO:0005622|GO:0005575	GO:0003735|GO:0003674	GO:0006412|GO:0008150	0	ILMN_3152328	TCTGCCATCAACGAGGTGGTGACCCGAGAATACACCATCAACATTCACAA	60	A	NP_444487.1	NM_053257.1	ILMN_213002	NM_053257.1	Rpl31	MGC106651; MGC107628	ILMN_213002	None
CYR61	6580110	0.627117	0.560794	0.589126	0	0.137057	0.167552	0.340075	3.67165e-05	-0.0893493	-1.37609	0.0592017	-0.155396	-0.862989	-0.465909	-0.526602	-1.00068	-0.467906	0.0557485	-0.572949	NM_010516.1	145311616	145311567	chr3	Mus musculus cysteine rich protein 61 (Cyr61), mRNA.	16007	6753593	GO:0005576|GO:0006935|GO:0007155|GO:0001569|GO:0001558|GO:0019838|GO:0005515|GO:0008201|GO:0005520	CYR61	GO:0005576	GO:0019838|GO:0005515|GO:0008201|GO:0005520	GO:0006935|GO:0007155|GO:0001569|GO:0001558	0	ILMN_2710253	ATTAAGGACTCCCTGGACGACCAGGATGACCTCCTCGGACTCGATGCCTC	691	S	NP_034646.1	NM_010516.1	ILMN_219519	NM_010516.1	Cyr61	Igfbp10; AI325051; CCN1	ILMN_219519	None
LOC381808	620470	0.139342	0.0916662	0	-0.0215344	0.0590181	0.15413	0.247642	0.0797052	0.0444365	-0.310822	0.0171099	0.00106049	-0.232701	-0.0426702	-0.228058	-0.28493	-0.0735645	-0.0434561	-0.125554	XM_355809.1	None	None	None	None	None	38085036	None	LOC381808	None	None	None	None	ILMN_2539579	CCACAAACACAGAGAAATGCGTGGGCTGACATCTGCTGGCCGAAAGAGCG	396	S	None	XM_355809.1	ILMN_200669	XM_355809.1	LOC381808	None	ILMN_200669	None
RPL35	2100142	0.392694	0.229509	0.275673	0.289917	0.0855789	0.325732	0.100146	0.150816	-0.259406	-0.672577	-0.0350256	0.0694265	-0.345246	-0.213552	-0.332073	-0.676073	-0.182387	0	-0.301193	NM_025592.3	38860323	38860274	chr2	Mus musculus ribosomal protein L35 (Rpl35), mRNA.	66489	142372816	GO:0005840|GO:0030529|GO:0005622|GO:0005575|GO:0006412|GO:0008150|GO:0003735|GO:0003674	RPL35	GO:0005840|GO:0030529|GO:0005622|GO:0005575	GO:0003735|GO:0003674	GO:0006412|GO:0008150	0	ILMN_1227440	ATCTGAAGGTGGAATTGTCCCAGCTTCGGGTCGCCAAAGTGACAGGCGGC	113	S	NP_079868.1	NM_025592.3	ILMN_216159	NM_025592.3	Rpl35	2410039E09Rik	ILMN_255102	None
ALDH2	2340349	0.317738	0.341092	0.0108833	0.222451	0.215139	0.239454	0.00812006	0.240458	-0.32262	-0.636031	-0.18807	-0.000531197	-0.425714	-0.282383	-0.39734	-0.755953	0.00204659	0	-0.464618	NM_009656.3	122017790	122017741	chr5	Mus musculus aldehyde dehydrogenase 2, mitochondrial (Aldh2), nuclear gene encoding mitochondrial protein, mRNA.	11669	142371450	GO:0005739|GO:0055114|GO:0008152|GO:0016491|GO:0004029	ALDH2	GO:0005739	GO:0016491|GO:0004029	GO:0055114|GO:0008152	0	ILMN_2733179	CGTCCAGATGTGCAGGATGCTGCCTTCAACCTGCAGTCCCTAAGCAGCAA	2112	S	NP_033786.1	NM_009656.3	ILMN_221265	NM_009656.3	Aldh2	Ahd5; Ahd-5	ILMN_221265	None
SPAG9	4920682	0.850049	0.167161	0.417804	0.104569	0.437546	0.171	0.173525	0.371188	-0.169293	-0.862262	-0.147779	0.0349541	-0.0645008	-0.71245	-0.575772	-1.14961	-0.0918474	0	-0.322356	NM_027569.2	93857862	93857813	chr11	Mus musculus sperm associated antigen 9 (Spag9), transcript variant 1, mRNA.	70834	70887771	GO:0005737|GO:0000187|GO:0051260|GO:0019894|GO:0008432	SPAG9	GO:0005737	GO:0019894|GO:0008432	GO:0000187|GO:0051260	0	ILMN_3061192	CTGCTGCGGGACGACAACGAGCAGCTCATCACCCAGTACGAGCGGGAGAA	409	I	NP_081845.2	NM_027569.2	ILMN_209773	NM_027569.2	Spag9	Jip4; syd1; JSAP2; 3110018C07Rik; 4831406C20Rik; JLP; 4733401I23Rik; AW552012; Mapk8ip4; JSAP2a	ILMN_209773	None
BRI3	870437	0.29936	0.283316	0	0.168352	0.170542	0.213173	0.208455	0.130678	-0.145831	-0.440431	0.00726318	-0.457069	-0.254001	-0.0450592	-0.516773	-0.820169	-0.129667	0.1346	-0.320961	NM_018772.1	None	None	None	None	None	9055175	GO:0016021|GO:0016020	BRI3	GO:0016021|GO:0016020	None	None	None	ILMN_2700334	ACGCAGAGGTGGAAGGCAGCGACCTGCCCCCAAGGCTAAGGGTAACGTGC	581	S	None	NM_018772.1	ILMN_218796	scl21206.2.1_228	Bri3	None	ILMN_218796	None
RPL12	1050209	0.278947	0.0963545	0.0575056	0.176704	0	0.186469	0.211742	0.170567	0.105124	-0.28896	-0.0267572	-0.0248871	-0.0471592	-0.155148	-0.183953	-0.188822	-0.183344	0.0152178	-0.0285311	NM_009076.1	32785068	32785019	chr2	Mus musculus ribosomal protein L12 (Rpl12), mRNA.	269261	6677768	GO:0030529|GO:0005840|GO:0005622|GO:0005737|GO:0005634|GO:0005730|GO:0006412|GO:0008150|GO:0003723|GO:0003735|GO:0005515	RPL12	GO:0030529|GO:0005840|GO:0005622|GO:0005737|GO:0005634|GO:0005730	GO:0003723|GO:0003735|GO:0005515	GO:0006412|GO:0008150	0	ILMN_2874228	GGCCTGATCATCAAAGCCCTCAAGGAGCCACCGAGAGACAGGAAGAAGCA	313	S	NP_033102.1	NM_009076.1	ILMN_232095	NM_009076.1	Rpl12	MGC102573; E430018F03; MGC102182	ILMN_232095	None
LOC668706	4880064	0.128881	0.105838	0.0683384	0.112692	0.0572338	0.0424266	-0.0277524	0.0600615	0.0536594	-0.465772	0	-0.0366688	-0.346711	-0.283566	-0.399384	-0.422837	-0.345368	0.00746059	-0.118082	XM_001003212.2	82841257	82841208	chr11	PREDICTED: Mus musculus similar to Ribosomal protein L12 (LOC668706), mRNA.	668706	149262009	None	LOC668706	None	None	None	0	ILMN_2668083	TCATCAAAGCCCTCAAGGAGCCACCGAGAGACAGGAAGAAGCAGAAGAAC	312	S	XP_001003212.1	XM_001003212.2	ILMN_216173	XM_001003212.2	LOC668706	None	ILMN_245048	None
MGST1	3190438	1.0296	0.339191	0.665418	0.563796	0.511442	0.405868	0.378634	0.482474	0.338236	-0.194681	-0.132895	0	-0.795151	-0.653217	-0.288918	-0.605986	-0.808603	-0.0341959	-0.279272	NM_019946.4	138099361	138099312	chr6	Mus musculus microsomal glutathione S-transferase 1 (Mgst1), mRNA.	56615	141802796	GO:0005783|GO:0016020|GO:0005792|GO:0005739|GO:0005743|GO:0005741|GO:0006749|GO:0016740|GO:0004364	MGST1	GO:0005783|GO:0016020|GO:0005792|GO:0005739|GO:0005743|GO:0005741	GO:0016740|GO:0004364	GO:0006749	0	ILMN_2669416	CGCTGGCTTTGGCAAGGGAGAGAATGCCAAGAAGTTTGTTCGCACTGACG	251	S	NP_064330.2	NM_019946.4	ILMN_216289	NM_019946.4	Mgst1	Gst; 1500002K10Rik	ILMN_216289	None
RPS19	6280541	0.503861	-0.0758109	0.126807	0	0.111454	0.268549	0.245888	0.239377	0.0983157	-0.29933	-0.122607	0.00863314	-0.437673	-0.308767	-0.431214	-0.287886	-0.419794	0.0842462	-0.328192	NM_023133.1	25673433	25673384	chr7	Mus musculus ribosomal protein S19 (Rps19), mRNA.	20085	12963510	GO:0005840|GO:0030529|GO:0005730|GO:0005622|GO:0006412|GO:0005515|GO:0003735	RPS19	GO:0005840|GO:0030529|GO:0005730|GO:0005622	GO:0005515|GO:0003735	GO:0006412	0	ILMN_2862280	GGTGTCAGACCCAGCCATTTCAGCAGAGGCTCTAAGAGTGTGGCCCGCCG	412	S	NP_075622.1	NM_023133.1	ILMN_236087	NM_023133.1	Rps19	MGC107694	ILMN_236087	None
LOC381561	3450630	0.228853	0.0169086	0.168414	0.117526	0	0.353619	0.161382	0.103179	0.0354376	-0.359662	0.120209	-0.112939	-0.461013	-0.202977	-0.0857115	-0.331109	-0.216056	-0.0464468	-0.133076	XM_355526.1	None	None	None	None	None	38078903	None	LOC381561	None	None	None	None	ILMN_2536925	CACAAGCGTATCCATGGAGTGGGCTTCAAGAAGAGTGCTCCTTGGGCACT	88	S	None	XM_355526.1	ILMN_199909	XM_355526.1	LOC381561	None	ILMN_199909	None
LOC100039532	3990605	0.247613	-0.100718	0.00306416	0.0680814	0.0644226	0.183322	0.141564	0.227859	0.161119	-0.27722	0.0374041	-0.158631	-0.280499	-0.17025	-0.130928	-0.276669	-0.12771	0	-0.187366	XM_001473099.1	6662037	6661988	chr13	PREDICTED: Mus musculus similar to ribosomal protein L35a (LOC100039532), mRNA.	100039532	149263817	None	LOC100039532	None	None	None	0	ILMN_2595967	GCCCGAGATGAAACGGAGTTCTACTTAGGCAAGAGATGTGCTTATGTGTA	188	S	XP_001473149.1	XM_001473099.1	ILMN_209459	XM_001473099.1	LOC100039532	None	ILMN_310613	None
ARHGAP29	5340551	0.618908	0.142378	0.364941	0.589733	0	0.741796	0.214795	0.221893	0.671769	-0.362457	-0.00572491	-0.0961857	-0.75709	-0.378591	-0.431881	-0.713927	-0.0410528	0.0693483	-0.119839	NM_172525.2	121719002	121718953	chr3	Mus musculus Rho GTPase activating protein 29 (Arhgap29), mRNA.	214137	142352258	GO:0005622|GO:0007165|GO:0007242|GO:0019992|GO:0005096|GO:0008270|GO:0046872	ARHGAP29	GO:0005622	GO:0019992|GO:0005096|GO:0008270|GO:0046872	GO:0007165|GO:0007242	0	ILMN_2753687	GTCTGAATGGGATGTAAAAGGGACAGCACACACAGTAGCCTTCCGTACGT	4972	S	NP_766113.1	NM_172525.2	ILMN_192024	NM_172525.2	Arhgap29	C76601; A830014I19; Parg1; 6720461J18Rik; B130017I01Rik; AU040217	ILMN_237863	None
LOC381999	6840575	0.358312	0.157376	0.560258	0.490533	0.232573	0.329613	0.333429	0.392891	-0.0512419	0.103826	0	-0.107033	-0.534079	-0.368149	-0.149529	-0.0856786	-0.303275	-0.124098	-0.125434	XM_356062.1	None	None	None	None	None	38089084	None	LOC381999	None	None	None	None	ILMN_2541047	ATGAGTATGCTCAGGCTACAGAAGAGGCTTGCCTCTAGTGTCCTCCGCTG	1	S	None	XM_356062.1	ILMN_201091	XM_356062.1	LOC381999	None	ILMN_201091	None
EG633570	4060719	0.452415	-0.0107851	0.513385	0.396335	-0.0293522	0.482437	0.101626	0.273601	0.0289726	0.0557842	-0.173578	0	-0.669854	-0.277172	-0.23106	-0.0202136	-0.142912	0.0300846	-0.294188	XM_908002.2	None	None	None	PREDICTED: Mus musculus predicted gene, EG633570 (EG633570), mRNA.	633570	94408048	None	EG633570	None	None	None	None	ILMN_1237116	TCTACAGTCTCCAAAGAAAGTTGGCGATGACATTGCCAAGGCTACCAGTG	12	S	XP_913095.1	XM_908002.2	ILMN_200852	XM_908002.2	EG633570	None	ILMN_243226	None
LOC620678	6940092	0.157606	0.186158	0.396171	0.2084	-0.0212927	0.223401	0.198084	0.204734	0	-0.147807	-0.000858307	0.169112	-0.425982	-0.177298	-0.295179	0.0723109	-0.1959	-0.0762262	-0.235204	XR_031536.1	46541647	46541598	chr11	PREDICTED: Mus musculus similar to 60S ribosomal protein L7 (LOC620678), misc RNA.	620678	149261868	None	LOC620678	None	None	None	0	ILMN_2646163	GGCCAGGATGGCAAGGAAAGCTGGCAACTTCTATGTGCCCGCAGAACCAA	301	S	None	XR_031536.1	ILMN_214266	XR_031536.1	LOC620678	None	ILMN_310156	None
RPS10	150692	0.0630941	-0.0238924	0.252566	0.151894	0.0407791	0.168811	0.076695	0.218982	0.256563	0.0600815	-0.08218	0	-0.327172	-0.173406	-0.252605	-0.108388	-0.326233	-0.21774	-0.148932	NM_025963.1	27359945	27359896	chr17	Mus musculus ribosomal protein S10 (Rps10), mRNA.	67097	13399309	GO:0005737|GO:0005840|GO:0030529|GO:0008150	RPS10	GO:0005737|GO:0005840|GO:0030529	None	GO:0008150	0	ILMN_2897617	AGGTCCAGAGGGTGAGCGACCTGCAAGATTCACAAGAGGGGAGGCTGACA	361	S	NP_080239.1	NM_025963.1	ILMN_229886	NM_025963.1	Rps10	2210402A09Rik; MGC107635	ILMN_229886	None
LOC381448	2070072	0.269331	0.38451	0.356152	0.219535	0.0705509	0.264802	0.297267	0.107132	-0.0825548	-0.321706	-0.0690899	0.0454693	-0.328096	-0.117524	-0.348208	-0.23771	-0.281037	-0.0280085	0	XM_355403.1	None	None	None	None	None	38076519	None	LOC381448	None	None	None	None	ILMN_2528515	CCTACAGTGAGATACCACACCAAGCTGACAGGACCTGTGATGCCCATCCG	184	S	None	XM_355403.1	ILMN_197548	XM_355403.1	LOC381448	None	ILMN_197548	None
LOC381215	2320563	0.123989	0.134756	0.454904	0.244194	-0.0224714	0.272171	0.478396	0.170266	-0.00309277	-0.31982	0	0.0927448	-0.357656	-0.0610361	-0.0829449	-0.189541	-0.292169	0.0430412	-0.0203886	XM_355149.1	None	None	None	None	None	38084871	None	LOC381215	None	None	None	None	ILMN_2531581	CCTACAGTGAGATACCACACCCAGCTGACAGGACCCGTGATGCCCATCTG	184	S	None	XM_355149.1	ILMN_198407	XM_355149.1	LOC381215	None	ILMN_198407	None
EG668668	7570762	0.152664	0.124695	0.0913572	0.144938	0	0.299627	0.153115	0.159045	-0.0231495	-0.108108	0.00211525	-0.116927	-0.369333	-0.213243	-0.184851	-0.197047	-0.213194	-0.0967798	0.0499945	NM_001081036.1	None	None	None	Mus musculus predicted gene, EG668668 (EG668668), mRNA.	668668	124486639	None	EG668668	None	None	None	None	ILMN_2890533	CATCAAGTTTGACACTGGGAACCTGTGTATGGTGACTGGAGGTGCTAACT	541	S	NP_001074505.1	NM_001081036.1	ILMN_247763	NM_001081036.1	EG668668	None	ILMN_247763	None
HSPA8	2030593	0.291863	0.402068	0.156423	0.305102	-0.0432959	0.15762	0.54113	0.311196	-0.0681095	-0.120364	-0.0243387	0.115252	-0.48198	-0.329162	-0.395141	0.0140042	-0.384833	-0.193429	0	NM_031165.4	40609429	40609380	chr9	Mus musculus heat shock protein 8 (Hspa8), mRNA.	15481	110681696	GO:0005737|GO:0005829|GO:0006950|GO:0051726|GO:0006457|GO:0051085|GO:0005524|GO:0000166|GO:0005515|GO:0042623|GO:0051082	HSPA8	GO:0005737|GO:0005829	GO:0005524|GO:0000166|GO:0005515|GO:0042623|GO:0051082	GO:0006950|GO:0051726|GO:0006457|GO:0051085	0	ILMN_2918479	TGCCTGGCATTTGTGTGGTCTCGTCGTCAGCGCAGCTGGGCCTACACACA	25	S	NP_112442.2	NM_031165.4	ILMN_227844	NM_031165.4	Hspa8	MGC106514; MGC102007; Hsc70; 2410008N15Rik; MGC118485; Hsc71; Hspa10; Hsp73; Hsc73	ILMN_227844	None
RPL7A	4260017	0.158931	0.135925	0.363811	0.318575	0.12624	0.12926	0.429896	-0.0806904	0	-0.235442	0.0460167	-0.0002985	-0.460379	-0.549671	0.0175047	-0.0567679	-0.344291	-0.231811	-0.221476	NM_013721.2	26733040	26732816	chr2	Mus musculus ribosomal protein L7a (Rpl7a), mRNA.	27176	31980763	GO:0005840|GO:0030529|GO:0005622|GO:0042788|GO:0005624|GO:0042254|GO:0006412|GO:0008150|GO:0003735|GO:0003674	RPL7A	GO:0005840|GO:0030529|GO:0005622|GO:0042788|GO:0005624	GO:0003735|GO:0003674	GO:0042254|GO:0006412|GO:0008150	0	ILMN_2819841	GCTTTTCTCCAGCAGCCGAGCAAGATGCCCAAAGGGAAGAAGGCCAAGGG	1	S	NP_038749.1	NM_013721.2	ILMN_234979	NM_013721.2	Rpl7a	Surf-3; MGC103146; Surf3	ILMN_234979	None
LOC100047615	620433	0.164754	0.246863	0.181486	0.178877	0.157453	0.21687	0.298615	0.0936041	0	-0.219072	-0.0806913	-0.0863008	-0.299462	-0.314926	-0.0150108	0.0527797	-0.175552	-0.112267	-0.0175867	XR_033484.1	None	None	None	PREDICTED: Mus musculus similar to 40S ribosomal protein S17 (LOC100047615), misc RNA.	100047615	149271323	None	LOC100047615	None	None	None	None	ILMN_2675747	TGTCACGCATCTGATGAAGCGGATTCAGAGAGGGCCTGTGAGAGGCATCT	186	S	None	XR_033484.1	ILMN_216822	XR_033484.1	LOC100047615	None	ILMN_313863	None
APP	5860075	0.0732021	0.37407	-0.0952635	0.0868335	0.513136	0.113134	0.527172	0.122493	0	-0.308267	0.0679493	-0.000479698	-1.20559	-0.572172	-0.577637	-0.255024	-0.665335	0.00107861	-0.588875	NM_007471.1	None	None	None	None	None	6680707	GO:0035253|GO:0051233|GO:0031410|GO:0031594|GO:0045177|GO:0043005|GO:0048471|GO:0005905|GO:0030424|GO:0016020|GO:0016020|GO:0005624|GO:0005737|GO:0016021|GO:0005794|GO:0051124|GO:0031175|GO:0048669|GO:0051563|GO:0001967|GO:0008542|GO:0006915|GO:0000085|GO:0007219|GO:0016199|GO:0006417|GO:0006878|GO:0006878|GO:0006378|GO:0007409|GO:0016358|GO:0016358|GO:0016358|GO:0016322|GO:0008088|GO:0045931|GO:…	APP	GO:0035253|GO:0051233|GO:0031410|GO:0031594|GO:0045177|GO:0043005|GO:0048471|GO:0005905|GO:0030424|GO:0016020|GO:0016020|GO:0005624|GO:0005737|GO:0016021|GO:0005794	GO:0046872|GO:0005515|GO:0004866|GO:0004867|GO:0005507|GO:0005506|GO:0008201|GO:0008270|GO:0005488|GO:0003677	GO:0051124|GO:0031175|GO:0048669|GO:0051563|GO:0001967|GO:0008542|GO:0006915|GO:0000085|GO:0007219|GO:0016199|GO:0006417|GO:0006878|GO:0006878|GO:0006378|GO:0007409|GO:0016358|GO:0016358|GO:0016358|GO:0016322|GO:0008088|GO:0045931|GO:0045944|GO:0045944|GO:0007176|GO:0050803|GO:0030900|GO:0050885|GO:0006897|GO:0035235|GO:0006468|GO:0007155|GO:0007626|GO:0030198|GO:0008344|GO:0007617|GO:0040014	None	ILMN_2597532	GCGGCCTCTGAACTTGGACAGCGAAACCATTGCTTCACTACCCATCGGTG	2246	S	None	NM_007471.1	ILMN_209617	scl0011820.2_119	App	None	ILMN_209617	None
STAT3	6580553	0.259292	0.569622	0.387652	-0.0140166	-0.0264282	0.410226	0.355704	0.00721598	0.11318	0.0893531	-0.259616	-0.180133	-0.348172	-0.156742	0	-0.130497	-0.169457	0.0206504	-0.280036	NM_011486.4	100756386	100756119	chr11	Mus musculus signal transducer and activator of transcription 3 (Stat3), transcript variant 3, mRNA.	20848	76253924	GO:0005634|GO:0005737|GO:0005634|GO:0005886|GO:0006953|GO:0001659|GO:0006355|GO:0040014|GO:0019953|GO:0006350|GO:0007165|GO:0006366|GO:0006357|GO:0042593|GO:0001754|GO:0042755|GO:0019221|GO:0007259|GO:0045944|GO:0003700|GO:0005509|GO:0004871|GO:0005515|GO:0003677|GO:0016563|GO:0046983|GO:0043565	STAT3	GO:0005634|GO:0005737|GO:0005634|GO:0005886	GO:0003700|GO:0005509|GO:0004871|GO:0005515|GO:0003677|GO:0016563|GO:0046983|GO:0043565	GO:0006953|GO:0001659|GO:0006355|GO:0040014|GO:0019953|GO:0006350|GO:0007165|GO:0006366|GO:0006357|GO:0042593|GO:0001754|GO:0042755|GO:0019221|GO:0007259|GO:0045944	0	ILMN_3096144	CCCTGCCTCAGGACCTTGTGTCGAGAGGGATTGCCTTACAGGTTTGAACC	3477	A	NP_035616.1	NM_011486.4	ILMN_208814	NM_011486.4	Stat3	AW109958; 1110034C02Rik; Aprf	ILMN_208814	None
ABCF2	110768	0.330852	0.347996	0.443929	0.216242	0.363311	0.808368	-0.0711284	0	0.0178242	0.107902	-0.152908	-0.304074	-0.0961466	-0.376235	-0.226029	0.0283694	-0.211596	-0.224632	-0.243332	NM_013853.1	24074474	24074425	chr5	Mus musculus ATP-binding cassette, sub-family F (GCN20), member 2 (Abcf2), nuclear gene encoding mitochondrial protein, mRNA.	27407	23956077	GO:0005524|GO:0017111|GO:0000166|GO:0016887	ABCF2	None	GO:0005524|GO:0017111|GO:0000166|GO:0016887	None	0	ILMN_2669034	GACGCTGTCATTTTATTTCCCACCGTGCGGTAAGATCCCACCACCTGTCA	1205	S	NP_038881.1	NM_013853.1	ILMN_213315	NM_013853.1	Abcf2	E430001O06; 0710005O05Rik; Drr3	ILMN_213315	None
ADAM12	1740470	0.0691571	0.0713887	0.131479	0.0611444	0.0842872	0.160685	0.0871139	-0.0204344	-0.0234442	-0.023778	-0.0190158	-0.058249	-0.0277982	0	-0.0369754	0.0334167	-0.0342197	0.00171566	-0.133493	AK041404	None	None	None	None	None	None	GO:0016021|GO:0016020|GO:0005578|GO:0007155|GO:0006508|GO:0016787|GO:0005515|GO:0017124|GO:0008270|GO:0008233|GO:0046872|GO:0008237|GO:0004222	ADAM12	GO:0016021|GO:0016020|GO:0005578	GO:0016787|GO:0005515|GO:0017124|GO:0008270|GO:0008233|GO:0046872|GO:0008237|GO:0004222	GO:0007155|GO:0006508	None	ILMN_1236813	GAGGGGCTGCTGAGACTGTAGCTTAGTGATGGAACATTTGCCTAGCCTGC	814	S	None	None	ILMN_205758	ri|A630007F11|PX00144O04|AK041404|1042	Adam12	None	ILMN_205758	None
ZSWIM6	3370364	0.455478	0.345717	0.993007	0	0.0326343	1.61221	0.495364	0.742344	0.125998	-0.658282	-0.118755	-0.47832	-0.448992	-0.440751	-0.466195	0.231819	-0.380317	-0.386711	-0.0454001	XM_358311	None	None	None	None	None	51767906	GO:0005575|GO:0008150|GO:0046872|GO:0003674|GO:0008270	ZSWIM6	GO:0005575	GO:0046872|GO:0003674|GO:0008270	GO:0008150	None	ILMN_2524102	ACATTTTGCGCAGGTGCACCCTGACCACCCCGGGCATGGTGGGACTTCAT	974	S	None	None	ILMN_192284	scl067263.1_23	Zswim6	None	ILMN_192284	None
MYO1D	2760743	0.049366	0.36502	0.195219	0.027411	0.199736	0.268136	0.185366	0.176012	0.132218	-0.17523	-0.0224957	-0.0349841	-0.187031	0	-0.139153	-0.288832	-0.246949	-0.0210686	-0.0230222	NM_177390.3	80400418	80400369	chr11	Mus musculus myosin ID (Myo1d), mRNA.	338367	118026910	GO:0016459|GO:0000166|GO:0003779|GO:0005516|GO:0003774|GO:0005524	MYO1D	GO:0016459	GO:0000166|GO:0003779|GO:0005516|GO:0003774|GO:0005524	None	0	ILMN_2645944	CTGACCGTCACCTGTATAAAATGGACCCCACTAAGCAGTACAAGGTGATG	2872	S	NP_796364.2	NM_177390.3	ILMN_196042	NM_177390.3	Myo1d	myosin-1d; 9930104H07Rik; D11Ertd9e; AW544947	ILMN_228896	None
LOC676222	4780379	0.077045	0.269015	0.211333	0.0345159	0.0677633	0.245172	0.106844	0.103113	0.0316901	-0.164419	-0.0200195	-0.0398884	-0.0719767	-0.0519156	-0.0800233	-0.0703878	-0.208793	-0.0784154	0	XM_988270.1	None	None	None	PREDICTED: Mus musculus similar to Ig kappa chain V-III region PC 7043 (LOC676222), mRNA.	676222	94377680	None	LOC676222	None	None	None	None	ILMN_1244008	GCTGCTGCTCTGGGTTCCAGGCTCCACTGGTGACATTGTGCTGACCCAAT	30	S	XP_993364.1	XM_988270.1	ILMN_195904	XM_988270.1	LOC676222	None	ILMN_235346	None
DDIT3	1500497	0.179695	0.404767	0.550158	0.185032	0.0438633	0.470035	0.709371	0.112486	-0.100152	-0.338678	-0.0654683	0	0.129879	-0.299825	-0.109446	-0.151053	-0.301438	-0.232956	-0.278242	NM_007837.2	126732934	126732885	chr10	Mus musculus DNA-damage inducible transcript 3 (Ddit3), mRNA.	13198	31982414	GO:0005634|GO:0005634|GO:0042789|GO:0042981|GO:0030968|GO:0007050|GO:0006350|GO:0007049|GO:0045454|GO:0006983|GO:0006355|GO:0043565|GO:0046983|GO:0003700|GO:0003677|GO:0003677	DDIT3	GO:0005634|GO:0005634	GO:0043565|GO:0046983|GO:0003700|GO:0003677|GO:0003677	GO:0042789|GO:0042981|GO:0030968|GO:0007050|GO:0006350|GO:0007049|GO:0045454|GO:0006983|GO:0006355	0	ILMN_2652909	GCCCTCGCTCTCCAGATTCCAGTCAGAGTTCTATGGCCCAGGAGGAAGAG	395	S	NP_031863.2	NM_007837.2	ILMN_214872	NM_007837.2	Ddit3	chop; gadd153; CHOP10; CHOP-10	ILMN_214872	None
OTTMUSG00000015643	7400689	-0.000966549	0.193057	0.12981	0.137248	-0.000176907	0.162995	0.0668283	0.0868979	0.0659471	-0.048655	-0.0609841	-0.00723457	-0.00491333	0	0.0352602	-0.0101805	0.0378385	-0.0375462	-0.016026	NM_001037929.1	145241064	145241015	chr2	Mus musculus predicted gene, OTTMUSG00000015643 (OTTMUSG00000015643), mRNA.	627302	85702319	None	OTTMUSG00000015643	None	None	None	0	ILMN_2967302	CCTCATGTCTGGCTTTTGGGCTGGAACCATGCAGTTGGGGGCATAGTAGG	1645	S	NP_001033018.1	NM_001037929.1	ILMN_229133	NM_001037929.1	OTTMUSG00000015643	None	ILMN_229133	None
ELF5	1090603	0.663493	0.885653	0.872836	0.519087	-0.368126	0.613129	0.391166	0.264781	-0.548551	-0.733567	0	-0.939955	-1.04355	0.0108318	-0.442986	0.0359359	-0.628703	-0.449072	-0.765756	NM_010125.2	103264303	103264254	chr2	Mus musculus E74-like factor 5 (Elf5), mRNA.	13711	141802240	GO:0005634|GO:0006355|GO:0006350|GO:0007398|GO:0003677|GO:0003700|GO:0043565	ELF5	GO:0005634	GO:0003677|GO:0003700|GO:0043565	GO:0006355|GO:0006350|GO:0007398	0	ILMN_2669510	TTTATTTCTACAGTCCGCTGGTGCTGGGAGCGCGCTTGCCTTCTCTTGCC	21	S	NP_034255.1	NM_010125.2	ILMN_216298	NM_010125.2	Elf5	ESE-5	ILMN_216298	None
DOCK9	1030762	0.801235	1.13908	0.794798	0.646498	-0.265621	0.104383	1.05465	0.636193	-0.376229	-0.520002	0	-0.790063	0.0870981	0.260211	-0.842895	-0.531622	-0.135208	-0.661102	-1.06282	NM_001081039.1	122057998	122057949	chr14	Mus musculus dedicator of cytokinesis 9 (Dock9), transcript variant 1, mRNA.	105445	124486663	GO:0016020|GO:0005085|GO:0051020|GO:0005525|GO:0017048|GO:0005089	DOCK9	GO:0016020	GO:0005085|GO:0051020|GO:0005525|GO:0017048|GO:0005089	None	0	ILMN_2766349	GCGGGATCACCAAGCATGGCTGGCTGTACAAAGGCAACATGAACAGCGCC	613	S	NP_001074508.1	NM_001081039.1	ILMN_214105	NM_001081039.1	Dock9	AW538057; mKIAA1058; Zizimin1; B230309H04Rik; AA959601; D14Wsu89e	ILMN_227877	None
GSX2	2120181	0.0840354	0.0861483	0.0556035	0.109853	-0.0109577	0.0603299	0.0726132	0.00366879	0.00827169	-0.112964	-0.0380955	0	-0.00161028	0.0352483	-0.069324	-0.0408897	-0.0159883	-0.0795112	-0.0225415	NM_133256.2	75473631	75473582	chr5	Mus musculus GS homeobox 2 (Gsx2), mRNA.	14843	118130994	GO:0005634|GO:0006355|GO:0006350|GO:0007275|GO:0045449|GO:0021798|GO:0060163|GO:0021798|GO:0021889|GO:0021527|GO:0048663|GO:0007389|GO:0007389|GO:0007389|GO:0007417|GO:0007420|GO:0048665|GO:0043565|GO:0003700|GO:0003677	GSX2	GO:0005634	GO:0043565|GO:0003700|GO:0003677	GO:0006355|GO:0006350|GO:0007275|GO:0045449|GO:0021798|GO:0060163|GO:0021798|GO:0021889|GO:0021527|GO:0048663|GO:0007389|GO:0007389|GO:0007389|GO:0007417|GO:0007420|GO:0048665	0	ILMN_2759177	CTCATATATCAGGAAAAACCAGGGTTGATTAAAGTTTAACACTGTATGGG	1329	S	NP_573555.1	NM_133256.2	ILMN_223085	NM_133256.2	Gsx2	Gsh-2; Gsh2	ILMN_223085	None
MAPKAPK3	7040161	0.320172	0.44632	-0.289649	0.429171	0.0115223	0.579639	0.462215	0.0191364	0.0363026	-0.0901213	0	-0.316054	-0.332738	-0.375181	0.0554228	-0.233803	-0.202808	-0.0874419	-0.400041	NM_178907.1	107113315	107113266	chr9	Mus musculus mitogen-activated protein kinase-activated protein kinase 3 (Mapkapk3), mRNA.	102626	31542088	GO:0005737|GO:0005634|GO:0006468|GO:0016301|GO:0000166|GO:0004674|GO:0016740|GO:0005524|GO:0004672	MAPKAPK3	GO:0005737|GO:0005634	GO:0016301|GO:0000166|GO:0004674|GO:0016740|GO:0005524|GO:0004672	GO:0006468	0	ILMN_2909346	TGCTGAGCCGTGCTTACAAGGTCTGGTCCTGGCTTTAGCAGAATTGGAGC	2528	S	NP_849238.1	NM_178907.1	ILMN_252979	NM_178907.1	Mapkapk3	MAPKAP3; 3PK; AI874665; MK3; MapkKapk3	ILMN_252979	None
NHSL1	50341	0.222467	0.301345	0.0358696	0.14127	0.303102	0.404201	0.710665	0.345682	-0.0731239	0.206429	-0.101838	-0.382561	-0.475453	-0.452804	0	-0.129784	-0.681165	-0.562564	-0.439989	NM_173390.3	18253101	18253052	chr10	Mus musculus NHS-like 1 (Nhsl1), mRNA.	215819	124378007	None	NHSL1	None	None	None	0	ILMN_2744492	CCTTCGAGGCTCCTCCCATCAGAATTGCAAATGTGCTTTAGAACCGGGAT	6675	S	NP_775566.3	NM_173390.3	ILMN_222092	NM_173390.3	Nhsl1	D10Bwg0940e; mKIAA1357; KIAA1357; BC013565; A730096F01; 5730409E15Rik; A630035H13Rik	ILMN_222092	None
MOSPD1	3180414	0.10147	0.195176	-0.0427256	0.14576	0.140306	0.347221	0	0.575781	0.227674	-0.0479488	-0.156491	0.105043	-0.35761	-0.354564	-0.170051	-0.184616	-0.238392	-0.264776	0.11334	NM_027409.1	49590136	49590087	chrX	Mus musculus motile sperm domain containing 1 (Mospd1), mRNA.	70380	21312579	GO:0016021|GO:0016020|GO:0005198	MOSPD1	GO:0016021|GO:0016020	GO:0005198	None	0	ILMN_3006930	GGAGCTGCTGTGGTGTTTCTAAGGGGAAACAGTCAGTGTGTGAGGGGTTG	1264	S	NP_081685.1	NM_027409.1	ILMN_220553	NM_027409.1	Mospd1	1810018L05Rik; MGC103065	ILMN_220553	None
PDE4B	1400360	0.66048	0.994283	-0.169032	0.0874848	0.236124	0.451355	0.0296435	0.735579	0.622457	-0.766244	-0.82817	0.335194	-0.988232	-0.907284	-0.424544	-0.631833	-0.418425	-0.471584	0	NM_019840.2	102277940	102277891	chr4	Mus musculus phosphodiesterase 4B, cAMP specific (Pde4b), mRNA.	18578	112181197	GO:0006939|GO:0004115	PDE4B	None	GO:0004115	GO:0006939	0	ILMN_2697552	GAAGAGACTGACATAGACATTGCAACAGAAGACAAGTCTCCGATCGACAC	2395	S	NP_062814.2	NM_019840.2	ILMN_218578	NM_019840.2	Pde4b	TCRB; R74983; Dpde4; dunce	ILMN_218578	None
THBS1	3870670	1.18812	0.942961	0.145367	0.0630989	0.33969	0.687863	0	0.746417	1.12885	-0.536309	-0.238035	-0.810093	-1.42356	-0.495006	-1.47712	-0.731913	-1.02731	-1.38541	0.119159	NM_011580.3	117948811	117948762	chr2	Mus musculus thrombospondin 1 (Thbs1), mRNA.	21825	118130112	GO:0005615|GO:0005576|GO:0007155|GO:0006954|GO:0016525|GO:0005509|GO:0005515|GO:0008201|GO:0005198	THBS1	GO:0005615|GO:0005576	GO:0005509|GO:0005515|GO:0008201|GO:0005198	GO:0007155|GO:0006954|GO:0016525	0	ILMN_2659151	GACCCTAACTGGGTTGTCCGCCATCAGGGCAAAGAACTTGTCCAGACTGT	3105	S	NP_035710.2	NM_011580.3	ILMN_215409	NM_011580.3	Thbs1	tbsp1; Thbs-1; TSP-1; TSP1	ILMN_248187	None
NFE2L2	1110201	0.935554	0.480195	0	0.425081	0.380752	0.506755	0.299891	0.406913	0.806275	-0.192236	0.122607	-0.207431	-0.774448	-0.596531	-0.583912	-0.110683	-0.563808	-0.809283	-0.193613	NM_010902.3	75516612	75516563	chr2	Mus musculus nuclear factor, erythroid derived 2, like 2 (Nfe2l2), mRNA.	18024	76573877	GO:0005634|GO:0005737|GO:0005634|GO:0006350|GO:0006355|GO:0045449|GO:0045995|GO:0045941|GO:0045893|GO:0030968|GO:0043565|GO:0046983|GO:0030528|GO:0003700|GO:0003677|GO:0003677|GO:0005515|GO:0016563|GO:0005515	NFE2L2	GO:0005634|GO:0005737|GO:0005634	GO:0043565|GO:0046983|GO:0030528|GO:0003700|GO:0003677|GO:0003677|GO:0005515|GO:0016563|GO:0005515	GO:0006350|GO:0006355|GO:0045449|GO:0045995|GO:0045941|GO:0045893|GO:0030968	0	ILMN_1224128	GATGCCTTGTACTTTGAAGACTGTATGCAGCTTTTGGCAGAGACATTCCC	567	S	NP_035032.1	NM_010902.3	ILMN_211514	NM_010902.3	Nfe2l2	Nrf2; AI194320	ILMN_211514	None
TM4SF1	7610477	0.770533	0.48309	0.0853968	0.250277	0	0.462077	0.361218	0.640041	0.911512	-0.276756	-0.302915	-0.219541	-0.0874348	0.082902	-0.614047	-0.20766	-0.218323	-0.462706	-0.103304	NM_008536.2	None	None	None	None	None	31560671	GO:0016021|GO:0016020	TM4SF1	GO:0016021|GO:0016020	None	None	None	ILMN_2462650	GGACTGTTCTCAGCATAGCTGAGATAAACTCTTCAGTGTTTGAGATAAAA	1	S	None	NM_008536.2	ILMN_189595	scl017112.1_33	Tm4sf1	None	ILMN_189595	None
2310004N11RIK	1980348	0.533788	0.466395	0	0.149197	0.583356	0.206526	0.212275	0.475657	0.733058	-0.389581	-0.036026	-0.120801	-0.251678	-0.498384	-0.405676	-0.1138	0.162823	-0.144795	-0.121741	NM_028800	None	None	None	None	None	31560066	None	2310004N11RIK	None	None	None	None	ILMN_2777175	AGGGTGGGGCCCTCGCTGCTGTCAGGCACTGAGAAGTCCTGTTGTAAAGA	3272	S	None	None	ILMN_222289	scl074178.11_191	2310004N11Rik	None	ILMN_222289	None
TAGLN	6130411	0.227172	0.227023	0	0.0741358	0.00782681	0.306285	-0.0374584	0.21061	0.111187	0.0359907	-0.177454	-0.0896196	0.043644	-0.189624	-0.157251	-0.0954332	-0.0336428	-0.118998	-0.0362072	NM_011526.4	None	None	None	Mus musculus transgelin (Tagln), mRNA.	21345	146134442	GO:0005737|GO:0007517|GO:0007010	TAGLN	GO:0005737	None	GO:0007517|GO:0007010	None	ILMN_1243652	AGCATGTTGGGCTCACACGTTCCTGGCCGATGGCTTCTGGATGACTCCTC	1168	S	NP_035656.1	NM_011526.4	ILMN_188353	NM_011526.4	Tagln	Sm22a; SM22	ILMN_231234	None
CTSH	3870047	0.304052	0.375834	0.433764	0.0672917	0	0.10183	0.239229	0.222409	0.950435	-0.0340824	0.036437	-0.600027	-0.74219	-0.219944	-0.436533	-0.308565	-0.39261	-0.0350246	-0.379238	NM_007801.1	89970677	89970628	chr9	Mus musculus cathepsin H (Ctsh), mRNA.	13036	7106278	GO:0005764|GO:0006508|GO:0016787|GO:0008233|GO:0008234|GO:0004197	CTSH	GO:0005764	GO:0016787|GO:0008233|GO:0008234|GO:0004197	GO:0006508	0	ILMN_2872058	GCAGACCAAGGGAGGAACTGGTCCTTCGATGAGAATGCCACCCTGGAGAA	1076	S	NP_031827.1	NM_007801.1	ILMN_241653	NM_007801.1	Ctsh	AL022844	ILMN_241653	None
EG622236	430470	0.180719	0.0398254	0.0576563	0.0100513	-0.068861	0.140822	0.119076	0.145336	0.101171	0	-0.0482798	-0.0687971	-0.353209	0.00814247	-0.136353	-0.10333	-0.126314	-0.0807695	-0.143551	XM_917756.3	None	None	None	PREDICTED: Mus musculus predicted gene, EG622236, transcript variant 1 (EG622236), mRNA.	622236	149241417	None	EG622236	None	None	None	None	ILMN_2748070	CCCCTTGGACAAGACTGTTGTCAACAAGGATGTGTTCAGGGACCCAGCTT	321	S	XP_922849.1	XM_917756.3	ILMN_222326	XM_917756.3	EG622236	None	ILMN_228315	None
MUC1	2480241	0.393421	0.560266	0.50975	0.152779	0.666536	0.115797	0	0.701743	1.4255	-0.184157	-0.278189	-0.315722	-0.389808	-0.0672488	-0.0592866	-0.0905261	-0.13534	-0.124963	0.200079	NM_013605.1	89036978	89036021	chr3	Mus musculus mucin 1, transmembrane (Muc1), mRNA.	17829	7305292	GO:0005737|GO:0005634|GO:0016020|GO:0016021|GO:0005886|GO:0016324	MUC1	GO:0005737|GO:0005634|GO:0016020|GO:0016021|GO:0005886|GO:0016324	None	None	0	ILMN_2928489	GTAGCCCCTATGAGGAGGTTTCGGCAGGTAATGGCAGTAGCAGTCTCTCT	1873	S	NP_038633.1	NM_013605.1	ILMN_208888	NM_013605.1	Muc1	Muc-1; EMA; CD227	ILMN_208888	None
LOC666652	2750292	0.468002	0.0880327	0.215559	0.131065	0.144827	0.124389	0.102252	0.596536	0.380838	-0.360006	-0.18251	-0.247394	-0.335714	-0.346498	-0.217191	-0.195882	-0.328891	-0.317442	0	XR_034422.1	147120146	147120097	chr4	PREDICTED: Mus musculus similar to CDV3 protein (LOC666652), misc RNA.	666652	149253355	None	LOC666652	None	None	None	0	ILMN_1222286	GGACCACCAGAAATATACAGTGACACACAGTTCCCATCCCTGCACTCCAC	522	S	None	XR_034422.1	ILMN_199944	XR_034422.1	LOC666652	None	ILMN_326251	None
TAF4B	7330753	0.562854	0.294635	0.409883	0.12785	0.393358	0.133459	0	1.0088	1.04652	-0.343397	-0.257352	-0.35906	-0.344647	-0.437646	0.149586	-0.356085	-0.466371	-0.304678	-0.225297	XM_128905.6	14955534	14955485	chr18	PREDICTED: Mus musculus TAF4B RNA polymerase II, TATA box binding protein (TBP)-associated factor (Taf4b), mRNA.	72504	149269666	GO:0005667|GO:0006366|GO:0003743|GO:0016251	TAF4B	GO:0005667	GO:0003743|GO:0016251	GO:0006366	0	ILMN_2658714	CAGGAGCCAAGACCACAAGTAACATAACTCCAAGACCAGCAGTACCAGCA	754	S	XP_128905.4	XM_128905.6	ILMN_215374	XM_128905.6	Taf4b	None	ILMN_215374	None
1500015A07RIK	5090349	1.34886	0.652702	0.163214	0.571748	0.332398	0.352065	-0.06004	1.32529	1.72246	-0.136363	-0.848924	-0.467752	-1.37823	0.0256634	0	-1.05361	-0.521978	-0.131719	-0.377783	None	None	None	None	None	None	None	None	1500015A07RIK	None	None	None	None	ILMN_2444941	GGGACTTGGATGAACGGGTATCTGAATGAGAAGATGGACTAGTGTTTGAG	7	S	None	None	ILMN_187533	scl51880.1_321	1500015A07Rik	None	ILMN_187533	None
ZMYM5	3460161	0.544069	0.205669	0.304944	-0.0716186	0.499672	0.54068	0.0507565	0.604365	1.0699	-0.0839133	-0.471512	-0.376925	-0.403002	0	0.0988283	-0.000202179	-0.449751	-0.200684	-0.277784	NM_144842.3	57412580	57412531	chr14	Mus musculus zinc finger, MYM-type 5 (Zmym5), mRNA.	219105	140972029	GO:0005634|GO:0046872|GO:0008270	ZMYM5	GO:0005634	GO:0046872|GO:0008270	None	0	ILMN_1231971	GGCAGTGTCTGCAGTACCCAGACATACACTGTGTAAGAGGACCTTACAGG	2195	S	NP_659091.3	NM_144842.3	ILMN_219770	NM_144842.3	Zmym5	9830124H08Rik; MGC38922	ILMN_243087	None
EPHA4	770148	0.150339	0.0589371	0.124711	0	0.122121	0.191155	-0.00803137	0.217454	0.165971	-0.038516	-0.0681152	-0.123928	-0.0378566	0.0485511	0.0479646	-0.0450239	-0.120173	-0.0713658	-0.0391049	NM_007936.3	77364698	77364649	chr1	Mus musculus Eph receptor A4 (Epha4), mRNA.	13838	86788142	GO:0016021|GO:0016020|GO:0007411|GO:0007628|GO:0006468|GO:0007169|GO:0005524|GO:0004713|GO:0005003|GO:0004714|GO:0016301|GO:0000166|GO:0016740|GO:0004872|GO:0004672|GO:0005515	EPHA4	GO:0016021|GO:0016020	GO:0005524|GO:0004713|GO:0005003|GO:0004714|GO:0016301|GO:0000166|GO:0016740|GO:0004872|GO:0004672|GO:0005515	GO:0007411|GO:0007628|GO:0006468|GO:0007169	0	ILMN_2724014	CATAACTATGCCAGAGTGACAAAGTTATTTCACCCCTTTTGAGGGGACCT	5389	S	NP_031962.2	NM_007936.3	ILMN_220578	NM_007936.3	Epha4	Sek; rb; AI385584; Hek8; Sek1; Cek8; 2900005C20Rik; Tyro1	ILMN_220578	None
E330019N15RIK	4280113	0.592151	0.0593343	0.722669	0	0.931901	-0.227019	0.493304	1.34421	1.47191	-0.0692582	-0.558003	-1.30049	-1.28412	-0.54498	0.136955	-0.447511	0.372739	-0.277841	-0.579562	AK087777	None	None	None	None	None	None	None	E330019N15RIK	None	None	None	None	ILMN_1218951	GTGGTGTGGGTGCGTGGACTCTTACGGTACCTGGCGAAGGTATGAAGTGA	1352	S	None	None	ILMN_207098	ri|E330019N15|PX00211M04|AK087777|1733	E330019N15Rik	None	ILMN_207098	None
LMNA	1050072	0.952696	0.616934	0.246581	-0.0865846	0.34041	-0.0456634	0.385156	0.622277	0.408698	0.0702496	-0.291473	-0.0726261	-0.229167	-0.254534	0	0.137438	-0.232373	-0.129734	-0.255452	NM_019390.1	88288608	88288559	chr3	Mus musculus lamin A (Lmna), transcript variant 2, mRNA.	16905	9506842	GO:0005638|GO:0005882|GO:0005634|GO:0006998|GO:0005515|GO:0005198	LMNA	GO:0005638|GO:0005882|GO:0005634	GO:0005515|GO:0005198	GO:0006998	0	ILMN_2662387	TAGCGGGCGTGTGGCGGTAGAGGAAGTCGATGAAGAGGGAAAGTTCGTGC	1028	S	NP_062263.1	NM_019390.1	ILMN_209635	NM_019390.1	Lmna	None	ILMN_209635	None
SBSN	4480615	0.558547	0.360678	-0.185042	0.128133	0.350182	0.090528	0.00452518	0.422718	0.312211	0	-0.23627	-0.310256	-0.104069	-0.105422	-0.109549	-0.038744	0.0327077	-0.224977	-0.231729	NM_172205.3	31538480	31538431	chr7	Mus musculus suprabasin (Sbsn), transcript variant 1, mRNA.	282619	144953884	GO:0005576|GO:0005737|GO:0008150|GO:0003674	SBSN	GO:0005576|GO:0005737	GO:0003674	GO:0008150	0	ILMN_2671302	GCAAGATGTTCATAATGGGGTCAACCAACCCAGCAAGGAGGCCAACCAGC	1942	S	NP_757342.2	NM_172205.3	ILMN_216457	NM_172205.3	Sbsn	1110005D19Rik; AI747508	ILMN_216457	None
D4BWG0951E	3310025	0.474351	1.2666	0.0967541	0.200607	0.448214	0.0671935	0.464523	1.46155	0	-0.0416765	-0.377978	-0.232672	-0.601699	-0.139694	-0.547255	-0.0563531	0.0218801	-0.666867	-0.737186	NM_026821.4	None	None	None	Mus musculus DNA segment, Chr 4, Brigham & Women's Genetics 0951 expressed (D4Bwg0951e), mRNA.	52829	146149309	None	D4BWG0951E	None	None	None	None	ILMN_2646296	GGGACTGGTGTGCAATTAAACTTGTATGTATCCTTCTTCTCTGCTGCTAT	1353	S	NP_081097.2	NM_026821.4	ILMN_214279	NM_026821.4	D4Bwg0951e	WI-13707; bM350F23.1; RP24-318C20.1; AV175137; AV077978; 1110029A09Rik	ILMN_214279	None
PALLD	2630092	0.959197	0.828943	-0.0532522	-0.00400686	0.51193	0.626574	0.674257	0.536727	0.819225	0.635742	-0.240049	-0.334522	0.18362	-0.0366874	-0.122026	-0.218373	-0.207734	-0.250508	0	XM_974582.1	None	None	None	PREDICTED: Mus musculus palladin, cytoskeletal associated protein, transcript variant 4 (Palld), mRNA.	72333	94385056	GO:0005737|GO:0005856|GO:0005634|GO:0005884|GO:0003779|GO:0005515	PALLD	GO:0005737|GO:0005856|GO:0005634|GO:0005884	GO:0003779|GO:0005515	None	None	ILMN_2431965	GCCTCACTTGTACAGCTTTCTACTTTTGTAAGAACACCAACCAAGCAAGT	5052	S	XP_979676.1	XM_974582.1	ILMN_186024	XM_974582.1	Palld	None	ILMN_244748	None
CXCL16	630274	0.88446	1.12929	0	0.553091	1.17032	0.945482	0.302064	1.09121	0.950428	0.177159	-1.31118	-1.99533	-0.39295	-0.0821686	-0.666368	-1.23595	-1.23753	-0.851471	-0.916543	NM_023158.6	70273002	70272953	chr11	Mus musculus chemokine (C-X-C motif) ligand 16 (Cxcl16), mRNA.	66102	141802996	GO:0016021|GO:0016020|GO:0005615|GO:0005576|GO:0006935|GO:0006955|GO:0005125|GO:0005044|GO:0005041|GO:0008009	CXCL16	GO:0016021|GO:0016020|GO:0005615|GO:0005576	GO:0005125|GO:0005044|GO:0005041|GO:0008009	GO:0006935|GO:0006955	0	ILMN_2687586	GATGATGACATGGGAGAGGTGGTAGGGCAGCAGGCTCGTCTCCATCAGTG	1313	S	NP_075647.3	NM_023158.6	ILMN_189442	NM_023158.6	Cxcl16	0910001K24Rik; SR-PSOX; Zmynd15; AV290116; BB024863	ILMN_256225	None
CRAMP1L	2060050	0.158503	0.0973454	-0.0694532	0.100223	0.182578	0	0.0594497	0.141428	0.232578	0.0900602	-0.0305786	-0.138091	-0.156345	0.0235786	-0.0539203	-0.183189	-0.137093	-0.202425	-0.154715	XM_983827.1	25098485	25098436	chr17	PREDICTED: Mus musculus Crm, cramped-like (Drosophila), transcript variant 5 (Cramp1l), mRNA.	57354	94401766	GO:0005634|GO:0003677	CRAMP1L	GO:0005634	GO:0003677	None	0	ILMN_1247318	GCCCCCAGCAGGCAGAGCTCAGTGCTGTTTGCTTTGATAATCGTTAAGCC	7401	S	XP_988921.1	XM_983827.1	ILMN_217633	XM_983827.1	Cramp1l	None	ILMN_251760	None
LOC384211	2690592	0.0673747	0.123701	0.0806522	0.0898557	0.0649576	0.181948	-0.0437307	0.00480461	0.0165815	0	-0.181395	-0.0265808	-0.134498	-0.0717616	-0.0913401	-0.134694	-0.00382614	-0.0663996	0.044157	XM_357492.1	None	None	None	None	None	38080429	None	LOC384211	None	None	None	None	ILMN_1238815	AAGGGGCAAAACCAGAGGCCACAGTGGATGAGCCTGGAGACAAGCCCTTG	88	S	None	XM_357492.1	ILMN_200111	XM_357492.1	LOC384211	None	ILMN_200111	None
SDCBP	3390021	0.628317	0.424506	0.183435	0.0296226	0.25013	0.225886	0.135377	0.134524	0.0359983	-0.227551	-0.375096	0	-0.45736	-0.015069	-0.171515	-0.502574	-0.136013	-0.321859	-0.12191	NM_001098227.1	None	None	None	Mus musculus syndecan binding protein (Sdcbp), transcript variant 1, mRNA.	53378	148277639	GO:0016020|GO:0005895|GO:0007265|GO:0005137|GO:0005515	SDCBP	GO:0016020|GO:0005895	GO:0005137|GO:0005515	GO:0007265	None	ILMN_2751539	AGTAAAAGATAGTTCTGCTGCCAGAAACGGCCTCCTCACTGATCACCACA	761	S	NP_001091697.1	NM_001098227.1	ILMN_188578	NM_001098227.1	Sdcbp	Sycl	ILMN_311925	None
FOLR1	290458	0.367078	-0.0402484	0.319017	0.43425	0.485723	0.309609	0.127431	0.185896	0.182599	-0.238541	-0.393716	-0.227328	-0.446813	0	-0.243837	-0.361892	-0.379174	-0.220035	0.277929	NM_008034.2	109008035	109007986	chr7	Mus musculus folate receptor 1 (adult) (Folr1), mRNA.	14275	31982844	GO:0016020|GO:0005886|GO:0005624|GO:0031225|GO:0006620|GO:0046655|GO:0005542|GO:0004872|GO:0008517	FOLR1	GO:0016020|GO:0005886|GO:0005624|GO:0031225	GO:0005542|GO:0004872|GO:0008517	GO:0006620|GO:0046655	0	ILMN_2707541	CACGAACACAAGCCAGGAAGCACATAAGGACATTTCCTACCTGTACCGGT	580	S	NP_032060.2	NM_008034.2	ILMN_219347	NM_008034.2	Folr1	FBP1; Folbp1; Folbp-1	ILMN_219347	None
LOC622655	6660196	0.479856	-0.0928392	0.306249	0.202659	0.161692	0.188699	0.261192	0.250243	0.0545464	-0.154447	-0.650977	-0.254242	-0.615124	0.0438013	-0.071599	-0.2961	-0.458677	-0.686364	0	XR_032410.1	None	None	None	PREDICTED: Mus musculus similar to hCG31107 (LOC622655), misc RNA.	622655	149261587	None	LOC622655	None	None	None	None	ILMN_1259869	CGTGCTACCCGGGGACGGGTCCATACGGTGTTGTTCTTGATTCCCATTGT	8	S	None	XR_032410.1	ILMN_199113	XR_032410.1	LOC622655	None	ILMN_311592	None
HDDC2	6380717	0.244917	0	0.253661	0.28883	0.117789	-0.15788	0.117862	0.0170851	0.240214	-0.0791264	-0.4886	0.106148	-0.425457	-0.29442	-0.689075	0.040422	-0.194716	-0.425007	-0.234636	NM_027168.2	31045921	31045872	chr10	Mus musculus HD domain containing 2 (Hddc2), mRNA.	69692	142369607	GO:0003824	HDDC2	None	GO:0003824	None	0	ILMN_1244187	GCTGGACCAGTGTGAAATGATCCTTCAGGCCTCAGAATATGAAGACCTAG	418	S	NP_081444.1	NM_027168.2	ILMN_213599	NM_027168.2	Hddc2	MGC129436; 2310057G13Rik; MGC129437	ILMN_238088	None
IBRDC3	3800181	0.515704	0.504076	0.508431	0.352072	0.618659	-0.216904	-0.0438805	0.404234	0.527622	0.115916	-0.589987	-0.369697	-0.606534	-0.396895	-0.435377	0	-0.139102	-0.681498	0.0999513	XM_910375.2	None	None	None	PREDICTED: Mus musculus IBR domain containing 3 (Ibrdc3), mRNA.	75234	94372393	None	IBRDC3	None	None	None	None	ILMN_2700689	CCTCGCTGCTCCAGCTGAGGGCCAGACTGTCTTGAAGTCAGAAGAGTATG	2181	S	XP_915468.2	XM_910375.2	ILMN_187856	XM_910375.2	Ibrdc3	None	ILMN_254900	None
LOC277231	6400368	0.214595	0.0216603	0.644616	0.353191	0.325693	-0.165249	0.0905695	0.202583	0.179113	-0.468477	0.0440259	-0.201174	-0.528883	-0.0374122	-0.0637622	0	-0.197524	-0.257737	-0.129294	XM_203691.3	None	None	None	None	None	38081081	None	LOC277231	None	None	None	None	ILMN_2530330	CGAAAAATCCAGACTGACCAAGGGAATACTGATGTCCCTCGCCTTGGGTG	730	S	None	XM_203691.3	ILMN_198054	XM_203691.3	LOC277231	None	ILMN_198054	None
A330073P05RIK	5910152	0.0845485	0.0769753	0.178061	0.0774765	0.18668	0	-0.0127673	0.0470033	0.109097	-0.104617	-0.0724492	-0.014812	-0.132317	-0.0498476	0.00697184	-0.0567307	-0.0128183	-0.0495052	0.00351572	AK039617	None	None	None	None	None	None	None	A330073P05RIK	None	None	None	None	ILMN_2571733	GAAGCCTGAGCCGGTCTCACACAACTTGGGGCCTGCATGATGCCTGAAGA	1016	S	None	None	ILMN_205330	ri|A330073P05|PX00132F23|AK039617|1855	A330073P05Rik	None	ILMN_205330	None
PITPNB	1400070	0.542295	0.490575	0.594251	0.251514	0.356726	0.263668	0	0.246066	0.962282	-0.260169	-0.483193	0.25916	-1.02913	-0.585196	-0.334041	-0.285892	-0.00515509	-0.165419	-0.860499	NM_019640.4	None	None	None	Mus musculus phosphatidylinositol transfer protein, beta (Pitpnb), mRNA.	56305	146134917	GO:0005737|GO:0005794|GO:0005622|GO:0006810|GO:0001701|GO:0008289|GO:0005543	PITPNB	GO:0005737|GO:0005794|GO:0005622	GO:0008289|GO:0005543	GO:0006810|GO:0001701	None	ILMN_2659467	CTAACAGCTGTGGAGACTGAGGGACGTGTATGAGCGTAAAGCACCTGCTT	2633	S	NP_062614.1	NM_019640.4	ILMN_215436	NM_019640.4	Pitpnb	AU040890; AI256223	ILMN_215436	None
2310020N23RIK	5050725	0.242309	0.112122	0.588587	0	0.261141	-0.0849543	0.0581441	0.0957704	0.302149	-0.304338	-0.0943847	0.138183	-0.361438	-0.350443	-0.340397	0.0529003	-0.022634	-0.206393	-0.265506	AK009427	None	None	None	None	None	None	None	2310020N23RIK	None	None	None	None	ILMN_1243835	GAGGGGAACTAATTGGGGGCGGAAGTGATGTCAGAAGTGAGAGGCTGTGC	1028	S	None	None	ILMN_201773	ri|2310020N23|ZX00052O13|AK009427|1262	2310020N23Rik	None	ILMN_201773	None
ORM2	6350288	0.181017	0.271096	0.278174	0.110557	0.222025	-0.18191	0.000248432	0.298136	0.0895085	0.126695	-0.216384	-0.208312	0	-0.13531	-0.166746	-0.31789	-0.114334	-0.135247	-0.255414	NM_011016.1	None	None	None	None	None	6754949	GO:0005576|GO:0006953|GO:0006810|GO:0005215|GO:0005488	ORM2	GO:0005576	GO:0005215|GO:0005488	GO:0006953|GO:0006810	None	ILMN_2591264	GCAGACCTGATAGTCTTGAAGATGCATGGGGCCTTCATGCTTGCCTTTGA	354	S	None	NM_011016.1	ILMN_208965	scl25363.4.1_1	Orm2	None	ILMN_208965	None
CD14	6020674	0.576807	0	0.747089	0.520178	0.464257	-0.0122676	0.260375	0.596506	0.089076	0.0373125	-0.229761	-0.278678	-0.111618	-0.661613	-0.168166	-0.569011	0.0619907	-0.580769	-0.342834	NM_009841.3	36885075	36885026	chr18	Mus musculus CD14 antigen (Cd14), mRNA.	12475	118129882	GO:0005886|GO:0016020|GO:0031225|GO:0045121|GO:0002237|GO:0006955|GO:0006954|GO:0005515	CD14	GO:0005886|GO:0016020|GO:0031225|GO:0045121	GO:0005515	GO:0002237|GO:0006955|GO:0006954	0	ILMN_2742075	GACTCTGAATCCCACTCGGAGAAGTTTAACTCTGGCGTAGTCACCGCCGG	1142	S	NP_033971.1	NM_009841.3	ILMN_221922	NM_009841.3	Cd14	None	ILMN_221922	None
EFHD1	1260095	0.245794	0.262506	0.297328	0.222793	0.200939	-0.0780091	0.0529013	0.122511	0	-0.126396	-0.214117	0.105412	0.0575256	-0.0339303	-0.0135446	-0.285841	-0.14936	-0.249033	-0.285917	NM_028889	None	None	None	None	None	13386359	GO:0005743|GO:0031175|GO:0005509	EFHD1	GO:0005743	GO:0005509	GO:0031175	None	ILMN_2613306	GGATAGCTGTCACCCGACCCCATTCAAATCAGAGTGGACCTGTGAAACTC	1480	S	None	None	ILMN_184583	scl17699.5_53	Efhd1	None	ILMN_184583	None
LTB4R2	7050039	0.0870261	0.124541	-0.00995684	0.109911	0.117826	0	0.0275121	0.151876	0.0282726	0.0161242	0.0183883	-0.0667686	-0.0295677	-0.026773	-0.0225186	-0.140769	-0.0617628	-0.0219736	-0.00741625	NM_020490	None	None	None	None	None	10048441	GO:0016021|GO:0016020|GO:0005886|GO:0005624|GO:0007165|GO:0007186|GO:0051546|GO:0004930|GO:0004872|GO:0004871|GO:0001632|GO:0004974	LTB4R2	GO:0016021|GO:0016020|GO:0005886|GO:0005624	GO:0004930|GO:0004872|GO:0004871|GO:0001632|GO:0004974	GO:0007165|GO:0007186|GO:0051546	None	ILMN_2709729	CTTCAGTTCCAGCGTCAACCCAGTGCTCTATGTCTTCACTGCGGGGGATT	833	S	None	None	ILMN_193845	scl46267.1_29	Ltb4r2	None	ILMN_193845	None
ADAM1B	4390739	0.106446	0.125184	0.0874343	0.1252	0	0.058465	0.0115113	0.24561	0.132017	0.0897889	-0.0368099	-0.103765	-0.0976348	-0.124872	-0.0535846	-0.102771	-0.00150299	-0.121438	-0.148814	NM_172125.2	121952972	121952923	chr5	Mus musculus a disintegrin and metallopeptidase domain 1b (Adam1b), mRNA.	280667	114842411	GO:0016020|GO:0016021|GO:0007229|GO:0007283|GO:0006508|GO:0046872|GO:0008237|GO:0004222|GO:0016787|GO:0008270|GO:0008233|GO:0005515	ADAM1B	GO:0016020|GO:0016021	GO:0046872|GO:0008237|GO:0004222|GO:0016787|GO:0008270|GO:0008233|GO:0005515	GO:0007229|GO:0007283|GO:0006508	0	ILMN_3054283	TGGGGAAAATCCCAGAGCACTGGTGTATCAGGCTGGTGGCCATGTTGCTC	17	I	NP_742123.2	NM_172125.2	ILMN_215449	NM_172125.2	Adam1b	Adam1; Ftna	ILMN_215449	None
KCTD19	730228	0.0101876	0.0700827	0.0349164	0.0607886	0.0211902	0.0236764	-0.0598197	0.109534	0.0180583	0.00172567	0	-0.0687633	-0.0318341	-0.0818377	-0.113997	-0.093873	-0.0498919	-0.0888491	-0.0286775	NM_177791.2	107906831	107906782	chr8	Mus musculus potassium channel tetramerisation domain containing 19 (Kctd19), mRNA.	279499	31343012	GO:0016020|GO:0008076|GO:0006813|GO:0005515|GO:0005249	KCTD19	GO:0016020|GO:0008076	GO:0005515|GO:0005249	GO:0006813	0	ILMN_2639552	GGTCCCACAGACGACCAACACAGACCAGTTGCCCAAGGCTCATTTTCTGT	2908	S	NP_808459.1	NM_177791.2	ILMN_213674	NM_177791.2	Kctd19	4922504H04Rik; MGC107186	ILMN_213674	None
1200007C13RIK	4640682	0.0551252	0.299361	0.135541	0.297908	-0.0133672	0.122817	0.157112	0	0.0434928	-0.0244493	-0.0923166	-0.0267415	0.0417604	-0.0840464	-0.145743	-0.105759	-0.0612578	0.0296621	-0.0649152	XM_488968	None	None	None	None	None	51712729	None	1200007C13RIK	None	None	None	None	ILMN_2661226	GAATTGAGAATGTAGTGTCCAGGAGGGTGCTGCCTGGGCGGTGGGCTGTA	2957	S	None	None	ILMN_215577	scl074119.1_88	1200007C13Rik	None	ILMN_215577	None
SLCO1A5	20647	0.365623	0.442445	-0.0369501	0.883955	0.135271	0.0855136	0.274361	0.258628	-0.0201225	0.13169	-0.448185	-0.402649	0.193753	-0.716295	-0.446794	-0.454766	0	-0.129225	-0.372262	NM_130861.2	142183141	142183092	chr6	Mus musculus solute carrier organic anion transporter family, member 1a5 (Slco1a5), mRNA.	108096	141801812	GO:0016020|GO:0016021|GO:0005887|GO:0006811|GO:0006810|GO:0005215|GO:0015125	SLCO1A5	GO:0016020|GO:0016021|GO:0005887	GO:0005215|GO:0015125	GO:0006811|GO:0006810	0	ILMN_1255691	GCACATTGCACTTCCTTTGAATCATGAGAGGTACGAGAGGAACTCTTTTC	2146	S	NP_570931.1	NM_130861.2	ILMN_221283	NM_130861.2	Slco1a5	Slc21a7; Oatp3	ILMN_221283	None
SOS1	3940255	0.0831542	-0.0745549	0.194313	0.202784	0.129204	0.392313	0	0.171345	0.184903	-0.116867	-0.0867257	-0.0675178	-0.152098	-0.149744	0.0829782	-0.0551414	-0.0118203	-0.0254979	0.0219593	NM_009231.2	80796895	80796846	chr17	Mus musculus Son of sevenless homolog 1 (Drosophila) (Sos1), mRNA.	20662	117414169	GO:0005694|GO:0005634|GO:0000786|GO:0005622|GO:0051056|GO:0007242|GO:0035023|GO:0007264|GO:0003677|GO:0005085|GO:0005089|GO:0005515|GO:0005088	SOS1	GO:0005694|GO:0005634|GO:0000786|GO:0005622	GO:0003677|GO:0005085|GO:0005089|GO:0005515|GO:0005088	GO:0051056|GO:0007242|GO:0035023|GO:0007264	0	ILMN_2737338	CCCACCCCCACTCACAAACAAAATGTGGTGGTGTTGCCTTTAAACAAAAA	5115	S	NP_033257.2	NM_009231.2	ILMN_221571	NM_009231.2	Sos1	9630010N06; AI449023	ILMN_221571	None
6030499A19RIK	4850328	0.137525	-0.0536804	0.368911	0.480773	0.443505	0.447372	0.133884	0.580769	0.533009	-0.362768	-0.424308	0	-0.713204	-0.510591	-0.0456152	0.0990043	-0.0777979	-0.0392504	-0.44444	AK031731	None	None	None	None	None	None	None	6030499A19RIK	None	None	None	None	ILMN_1231249	GGTACTGAAGTTCCATTGCCATGAGTGCAAGCAGCATTTAGGAAGGGGGG	3302	S	None	None	ILMN_203595	ri|6030499A19|PX00058J06|AK031731|3475	6030499A19Rik	None	ILMN_203595	None
3222402P14RIK	4200431	0.298808	0.189967	0	0.383343	0.803935	0.669647	-0.146944	0.582918	0.132391	-0.578759	-0.424656	-0.362812	-1.06858	-0.697621	0.0514889	-0.246145	-0.247212	-0.0976562	0.13503	XM_001475836.1	101114318	101114269	chr9	PREDICTED: Mus musculus RIKEN cDNA 3222402P14 gene (3222402P14Rik), mRNA.	235542	149260298	None	3222402P14RIK	None	None	None	0	ILMN_2648104	GGAGGTAAACGATCCTGGAACTCTAAAACCTGTGCAGCTTCAGTCACCGT	1708	S	XP_001475886.1	XM_001475836.1	ILMN_214446	XM_001475836.1	3222402P14Rik	None	ILMN_311416	None
B430303F05RIK	5080400	0.583961	-0.126554	0.525155	0.158367	0.414749	0.202511	0.253406	0.0934105	0.179155	-0.0800762	0	-0.470817	-0.405089	-0.877865	0.174263	-0.0352588	-0.499305	-0.3717	-0.118939	AK080967	None	None	None	None	None	None	None	B430303F05RIK	None	None	None	None	ILMN_2584645	ATTTTTCCAGTGCTGGGGGCTGAACCCAGGGACTTGGGCTTGCTAGGCAA	3553	S	None	None	ILMN_207048	ri|B430303F05|PX00072C23|AK080967|4123	B430303F05Rik	None	ILMN_207048	None
RNF8	1030440	0.538279	-0.169848	0.213493	1.00192	0.667145	0.747792	0.270237	0.29557	0	-0.152768	0.172958	-0.690675	-0.467398	-0.547148	0.139084	-0.00864267	-0.407575	-0.0231118	-0.369001	NM_021419.1	29758535	29758486	chr17	Mus musculus ring finger protein 8 (Rnf8), mRNA.	58230	23956111	GO:0005634|GO:0006974|GO:0006511|GO:0051301|GO:0007067|GO:0007049|GO:0046872|GO:0016874|GO:0008270|GO:0005515	RNF8	GO:0005634	GO:0046872|GO:0016874|GO:0008270|GO:0005515	GO:0006974|GO:0006511|GO:0051301|GO:0007067|GO:0007049	0	ILMN_1214110	CCAGCTGATATCAAAGGTTTGCCCTCTGATGATTTCCCGAAGCCACTGTG	281	S	NP_067394.1	NM_021419.1	ILMN_213016	NM_021419.1	Rnf8	AIP37; 3830404E21Rik	ILMN_213016	None
IFNAR2	6840154	0.0443201	-0.1791	0	0.229259	0.267287	0.129875	0.175274	0.24542	0.24193	0.0693278	-0.157116	-0.512234	-0.533625	-0.347221	-0.319498	-0.353715	-0.551558	0.136669	-0.0737495	NM_010509.1	91404370	91404321	chr16	Mus musculus interferon (alpha and beta) receptor 2 (Ifnar2), mRNA.	15976	6754299	GO:0016020|GO:0005615|GO:0016021|GO:0008283|GO:0006357|GO:0005515|GO:0004872|GO:0004905	IFNAR2	GO:0016020|GO:0005615|GO:0016021	GO:0005515|GO:0004872|GO:0004905	GO:0008283|GO:0006357	0	ILMN_2598703	GGTAGCCTTGGGAGAGATGCCCAAAGTGGATGAAGGGTGTAGGGTCCTCC	2469	S	NP_034639.1	NM_010509.1	ILMN_209735	NM_010509.1	Ifnar2	AI747302; Ifnar-2	ILMN_209735	None
CTSH	3840110	0.153011	0	0.223744	0.462287	0.231122	0.638288	0.621311	0.368217	0.78679	-0.0248833	-0.156245	-0.377367	-0.0532293	-0.669776	0.0467443	-0.237616	-0.282331	-0.00253582	-0.150635	NM_007801	None	None	None	None	None	7106278	GO:0005764|GO:0006508|GO:0016787|GO:0008233|GO:0008234|GO:0004197	CTSH	GO:0005764	GO:0016787|GO:0008233|GO:0008234|GO:0004197	GO:0006508	None	ILMN_2775154	GACAAGCCCACCCACGTGACATCATCACCAGAAATACGCTTGGATTGTGG	1206	S	None	None	ILMN_219471	scl36630.14.1_50	Ctsh	None	ILMN_219471	None
D130064L03RIK	4480349	1.00382	-0.261828	-0.111944	0.80637	0.709536	0.814495	0.464227	0.59677	1.35891	-0.0467052	-0.187292	-0.935859	-0.0851989	-0.629497	-0.379651	-0.0870523	0.129825	0.231218	0	AK083932	None	None	None	None	None	None	None	D130064L03RIK	None	None	None	None	ILMN_1252887	GACTAAGCCTGGCAAAACTGTGATGGGGGTGTCTACAGCCCCACCAATAA	2491	S	None	None	ILMN_205971	ri|D130064L03|PX00185B19|AK083932|2551	D130064L03Rik	None	ILMN_205971	None
ITPR2	7610450	0	-0.0492401	0.061883	0.456648	0.761714	0.149928	0.36829	0.389894	0.36092	-0.759063	-0.283904	-0.763352	-0.710639	-0.561925	-0.44732	-0.31203	-0.00243378	0.0498142	0.222754	NM_019923.3	146060160	146060111	chr6	Mus musculus inositol 1,4,5-triphosphate receptor 2 (Itpr2), transcript variant 1, mRNA.	16439	60593031	GO:0005783|GO:0005792|GO:0005938|GO:0005737|GO:0016529|GO:0016020|GO:0016021|GO:0006810|GO:0006811|GO:0006816|GO:0035091|GO:0015278|GO:0008095|GO:0005262|GO:0005216|GO:0005509|GO:0004872|GO:0005220	ITPR2	GO:0005783|GO:0005792|GO:0005938|GO:0005737|GO:0016529|GO:0016020|GO:0016021	GO:0035091|GO:0015278|GO:0008095|GO:0005262|GO:0005216|GO:0005509|GO:0004872|GO:0005220	GO:0006810|GO:0006811|GO:0006816	0	ILMN_3155180	ATCGGATGCCTGCCTCATCACAGAGGGATGGAGATGGAGGGGAGCGAACA	8172	A	NP_064307.2	NM_019923.3	ILMN_217454	NM_019923.3	Itpr2	Ip3r2; AI649341; InsP3R-2; Itpr5; InsP3R-5	ILMN_217454	None
MFSD7B	4540603	0.100496	0.0618029	0.31504	0.452111	0.487116	0.275804	0.38722	0.649065	0.047781	-0.216931	-0.0149736	-0.637606	-0.341579	-0.295747	-0.0894728	-0.0144458	-0.160765	-0.301134	0	NM_001081259.1	192829968	192829919	chr1	Mus musculus major facilitator superfamily domain containing 7B (Mfsd7b), mRNA.	226844	124486924	None	MFSD7B	None	None	None	0	ILMN_1222512	CATCACCTGTGTCTGCCTTCATCAGATGGTTTCAGAAGCTGTTGCATCTG	3829	S	NP_001074728.1	NM_001081259.1	ILMN_205643	NM_001081259.1	Mfsd7b	FLVCR	ILMN_239213	None
RHOV	5090670	0.0184574	-0.192459	0.0541744	0.224626	0.46606	0.473453	0.45782	0.627283	0.0972576	-0.350483	0	-0.488005	-0.29808	-0.232397	-0.247458	-0.0912786	0.0354433	-0.33852	-0.0889854	NM_145530.1	119095107	119095058	chr2	Mus musculus ras homolog gene family, member V (Rhov), mRNA.	228543	21704043	GO:0016020|GO:0005886|GO:0005768|GO:0005622|GO:0007264|GO:0046872|GO:0000287|GO:0000166|GO:0005525	RHOV	GO:0016020|GO:0005886|GO:0005768|GO:0005622	GO:0046872|GO:0000287|GO:0000166|GO:0005525	GO:0007264	0	ILMN_2859528	GCACTGGCCAAACTGGCTGGGCTAGCAGAGGGGCAGGAAGTGAGAGTTAA	1480	S	NP_663505.1	NM_145530.1	ILMN_219652	NM_145530.1	Rhov	Arhv; A030005A06Rik; MGC29297	ILMN_219652	None
EGFP	5310220	3.92411	3.43367	4.43314	3.72733	4.52762	3.88161	4.11306	4.37983	4.09171	-0.186638	-0.139595	-0.209921	-0.130792	-0.304091	-0.221735	0	-0.295702	-0.257259	-0.11876	None	None	None	None	None	None	None	None	EGFP	None	None	None	None	ILMN_2476405	TGGCCGACAAGCAGAAGAACGGCATCAAGGTGAACTTCAAGATCCGCCAC	8	S	None	None	ILMN_191134	eGFP	eGFP	None	ILMN_191134	None
LOC380930	4570176	0.316044	0.232775	0.417533	0.468656	0.570448	0.451223	0.570443	0.512821	0.593972	-0.421286	-0.0611467	-0.0556245	-0.324019	-0.417769	-0.248647	-0.0474582	-0.556306	-0.259993	0	XM_358467.1	None	None	None	None	None	38076633	None	LOC380930	None	None	None	None	ILMN_1256060	GGCTTGAGTTTTCCCAAAGCCAGTTCCACAGCTGCCCTTCACGATTATGG	585	S	None	XM_358467.1	ILMN_197572	XM_358467.1	LOC380930	None	ILMN_197572	None
MTAP2	6220632	0.440385	-0.0519495	0.339049	0.597721	0.434592	0.457379	0.723388	0.455852	0.367562	-0.43078	-0.110464	-0.615028	0	-0.242676	-0.502235	0.0251298	-0.603517	-0.241094	-0.611612	NM_008632.2	66489009	66488960	chr1	Mus musculus microtubule-associated protein 2 (Mtap2), transcript variant 2, mRNA. XM_901527 XM_901529 XM_901531 XM_901532 XM_901536 XM_901538 XM_901540	17756	68341934	GO:0005874|GO:0030425|GO:0005737|GO:0005875|GO:0043198|GO:0043025|GO:0007026|GO:0016358|GO:0001578|GO:0018107|GO:0005516|GO:0005519|GO:0005515	MTAP2	GO:0005874|GO:0030425|GO:0005737|GO:0005875|GO:0043198|GO:0043025	GO:0005516|GO:0005519|GO:0005515	GO:0007026|GO:0016358|GO:0001578|GO:0018107	0	ILMN_3137552	CTCTGTATGCTGGGATCCCAAGGTTTCAACACACCATCTGTGGGGGGTTC	5230	A	NP_032658.2	NM_008632.2	ILMN_214246	NM_008632.2	Mtap2	Mtap-2; MAP-2; MAP2	ILMN_214246	None
CP	6250494	0.425298	0	0.643031	0.70629	0.451577	0.710027	0.543074	0.551914	0.421724	-0.334346	-0.4014	-1.04336	-0.818754	-0.44337	-0.435593	-0.20145	0.0261955	-0.129361	-0.524058	NM_007752.2	19889062	19888033	chr3	Mus musculus ceruloplasmin (Cp), transcript variant 2, mRNA.	12870	110347563	GO:0005576|GO:0005615|GO:0006811|GO:0006825|GO:0055114|GO:0006810|GO:0046872|GO:0005507|GO:0005375|GO:0016491|GO:0004322	CP	GO:0005576|GO:0005615	GO:0046872|GO:0005507|GO:0005375|GO:0016491|GO:0004322	GO:0006811|GO:0006825|GO:0055114|GO:0006810	0	ILMN_3083163	GCACACTGTACACTTCCACGGCCACAGCTTCCAATACAAGCACAGGGGAG	3194	A	NP_031778.2	NM_007752.2	ILMN_253083	NM_007752.2	Cp	D3Ertd555e	ILMN_253083	None
CSNK	6840259	0.848222	0.0261679	0.230669	0.53176	0.395036	0.0327392	0.364111	0.381242	0.31748	-0.56111	-0.658867	-1.07714	-0.568084	-0.452473	-0.280709	-0.444255	0	-0.126828	-0.476349	NM_007786.1	None	None	None	None	None	6681060	None	CSNK	None	None	None	None	ILMN_2621622	CAGATTCAGATCTTTCTCGTCTTCCCTTACCTTTTACATTAACATCACAG	690	S	None	NM_007786.1	ILMN_212000	scl012994.5_66	Csnk	None	ILMN_212000	None
CSN3	2320634	0.664889	0.0738516	0.35097	0.429842	0.492431	0.194007	0.290617	0.352864	0.189905	-0.468077	-0.490081	-0.78918	-0.733499	-0.445856	-0.382879	-0.308489	0	-0.241594	-0.261465	NM_007786.2	89004750	89004701	chr5	Mus musculus casein kappa (Csn3), mRNA.	12994	75677411	GO:0005576	CSN3	GO:0005576	None	None	0	ILMN_2854811	CCCCTGAGACTACTACAGTCCCAGTGTCCTCAACTGCAGCATAAAACACT	555	S	NP_031812.2	NM_007786.2	ILMN_212000	NM_007786.2	Csn3	Csnk; CSN10; AW208918	ILMN_212000	None
CSNK	620279	0.860261	0.0620203	0.228156	0.589409	1.19397	0.430089	0.935268	0.462502	0.980902	-0.709136	-0.31708	-0.949772	-0.814418	-0.364051	-0.352112	-0.611882	0	-0.36523	-0.631304	AK021350	None	None	None	None	None	None	None	CSNK	None	None	None	None	ILMN_1227118	CCTAGATGCTAGAGGATTGAGGCAGGAAGATCTTAAGTTCAAGGCCAGCC	1067	S	None	None	ILMN_202694	ri|D730048E13|PX00091M15|AK021350|1256	Csnk	None	ILMN_202694	None
DGKZ	1110497	0.795948	0.341881	0.126159	0.635101	0.267943	0.0787673	0.729375	0.259745	0.63317	-0.310348	-0.143186	-0.520209	-0.197574	-0.447077	-0.312754	-0.39103	-0.334702	0	-0.514367	NM_138306.1	91773241	91773192	chr2	Mus musculus diacylglycerol kinase zeta (Dgkz), mRNA.	104418	30794243	GO:0005737|GO:0016020|GO:0005634|GO:0005886|GO:0007205|GO:0007242|GO:0046580|GO:0019992|GO:0016301|GO:0016740|GO:0008270|GO:0046872|GO:0004143|GO:0005515|GO:0004857	DGKZ	GO:0005737|GO:0016020|GO:0005634|GO:0005886	GO:0019992|GO:0016301|GO:0016740|GO:0008270|GO:0046872|GO:0004143|GO:0005515|GO:0004857	GO:0007205|GO:0007242|GO:0046580	0	ILMN_2915060	AAAGCCACCTGATCCTTTGGGCTCTCTGGAGGGTTCTGGGTACCTAACCC	3267	S	NP_612179.1	NM_138306.1	ILMN_210741	NM_138306.1	Dgkz	mDGK[z]; E130307B02Rik	ILMN_210741	None
PLEKHB1	4830494	0.263974	0.215271	0.579453	-0.0729775	0.380754	0.281094	0.730304	0.177442	0.540678	-0.825148	-0.251438	-0.78651	-0.239264	-0.208864	-0.432717	0.279079	-0.232366	0	-0.0555906	NM_013746.1	100518193	100518144	chr7	Mus musculus pleckstrin homology domain containing, family B (evectins) member 1 (Plekhb1), mRNA.	27276	7305378	GO:0016020|GO:0016021|GO:0001750|GO:0000139|GO:0005515	PLEKHB1	GO:0016020|GO:0016021|GO:0001750|GO:0000139	GO:0005515	None	0	ILMN_2933022	GCCTGGGGAACCCCTCATGTGCCTGTCTATAGGTAGCAAGCAATCTCTCC	1822	S	NP_038774.1	NM_013746.1	ILMN_221623	NM_013746.1	Plekhb1	AI315628; PHR1; Phret1; evt-1	ILMN_221623	None
CTNND2	150113	-0.154052	0.390635	0.290785	0	0.0226936	0.359556	0.53169	0.194969	0.625986	-0.628397	-0.533625	-0.486269	-0.549116	-0.73134	-0.288903	0.224739	-0.410376	0.0594974	-0.40279	NM_008729.2	30957953	30957904	chr15	Mus musculus catenin (cadherin associated protein), delta 2 (Ctnnd2), mRNA.	18163	112363089	GO:0005634|GO:0030054|GO:0006355|GO:0006350|GO:0007155|GO:0007275|GO:0001763|GO:0007612|GO:0048167|GO:0005198|GO:0005515|GO:0005488	CTNND2	GO:0005634|GO:0030054	GO:0005198|GO:0005515|GO:0005488	GO:0006355|GO:0006350|GO:0007155|GO:0007275|GO:0001763|GO:0007612|GO:0048167	0	ILMN_2634520	GCAAGACGTCTCTTGCCTTTTGTTAATGCATTGTTGTAAAGTATTCGATG	4752	S	NP_032755.2	NM_008729.2	ILMN_213184	NM_008729.2	Ctnnd2	Catnd2; neurojugin; Nprap	ILMN_213184	None
ARRB1	780673	0.0712261	0.121305	0.225939	0.225826	0.222427	0.390679	0.588613	0	0.728631	-1.24513	-0.157324	-0.692943	-0.62378	-1.12943	-0.180254	0.261497	-0.335849	-0.0102673	-0.340917	NM_178220.3	106754944	106754895	chr7	Mus musculus arrestin, beta 1 (Arrb1), transcript variant b, mRNA.	109689	79750060	GO:0005622|GO:0050896|GO:0008277|GO:0007165|GO:0007600|GO:0007602|GO:0005515	ARRB1	GO:0005622	GO:0005515	GO:0050896|GO:0008277|GO:0007165|GO:0007600|GO:0007602	0	ILMN_3096335	GTGAGGGGATAGGGTCTTAGCCTGAGTTGCTGACCCACATAGCCCACAAC	6702	A	NP_835738.1	NM_178220.3	ILMN_218688	NM_178220.3	Arrb1	1200006I17Rik; AW208571; MGC124269; MGC124270; G430100A01Rik	ILMN_218688	None
OGFRL1	5720440	-0.319066	0.569045	0.559584	0.909506	1.19899	0.317497	0.947621	0.540605	0.381924	-1.5606	-0.867154	-1.77709	-1.80906	-0.604098	-0.682212	-0.0583701	0.104302	0	-1.42485	NM_001081079.1	23383047	23382882	chr1	Mus musculus opioid growth factor receptor-like 1 (Ogfrl1), mRNA.	70155	124487292	GO:0016020|GO:0004872	OGFRL1	GO:0016020	GO:0004872	None	0	ILMN_3145814	CTACGAGAAGCTGGAGCACAACCACACGTACATCCAATGGCTTTTCCCCC	568	A	NP_001074548.1	NM_001081079.1	ILMN_248808	NM_001081079.1	Ogfrl1	2210417C17Rik	ILMN_248808	None
D730046L02RIK	7610563	0.300166	-0.0226254	0.48463	0.920879	0.875494	0.342501	1.1874	0.685975	0.600273	-0.673394	-0.229916	-1.11247	-0.552984	-0.736434	-0.0300355	0	0.224556	-0.131184	-0.453318	NM_172979	None	None	None	None	None	30794249	None	D730046L02RIK	None	None	None	None	ILMN_2451987	CATATCAATATTCCGATCTTTTATTTCTTGCAAAATGTGCCATGGGTCCA	20	S	None	None	ILMN_188356	scl20498.5_293	D730046L02Rik	None	ILMN_188356	None
MUC15	2120176	0.2648	0	0.56725	0.860658	0.621924	0.327291	0.809262	0.664732	0.763619	-0.98325	-0.237671	-0.403906	-0.827698	-0.732241	-0.0337811	0.155386	-0.0600166	-0.124446	-0.621845	NM_172979.2	110577829	110577780	chr2	Mus musculus mucin 15 (Muc15), mRNA.	269328	141802715	GO:0016021|GO:0016020	MUC15	GO:0016021|GO:0016020	None	None	0	ILMN_2669326	GCTGCACAAACAGGAAATGTGCAGGAAAAGCAGGGTGCATCTGTCATCGA	1249	S	NP_766567.1	NM_172979.2	ILMN_188356	NM_172979.2	Muc15	4732460E09; D730046L02Rik	ILMN_243238	None
ITM2B	4060575	-0.0724745	0.220942	0.625956	0.547356	0.273578	0.445785	0.554046	0.437097	0.622195	-0.503488	-0.165071	-0.387236	0	-0.360785	-0.0290556	-0.0880952	0.0366383	-0.0489607	-0.184578	NM_008410.1	72096574	72096525	chr14	Mus musculus integral membrane protein 2B (Itm2b), mRNA.	16432	6680501	GO:0005794|GO:0016021|GO:0016020|GO:0005624|GO:0006915|GO:0006915|GO:0006917|GO:0005515|GO:0005524	ITM2B	GO:0005794|GO:0016021|GO:0016020|GO:0005624	GO:0005515|GO:0005524	GO:0006915|GO:0006915|GO:0006917	0	ILMN_2782082	CACAAAGCCATGTGATGAGACTGTGCGTTGTTTTTCCCATAGGATAAAAC	1584	S	NP_032436.1	NM_008410.1	ILMN_216376	NM_008410.1	Itm2b	E25BMM; D14Sel6; AI256040	ILMN_216376	None
ESM1	3420451	-0.555497	0.122261	1.00623	0.862971	0.463227	0.411308	0.717952	0.319345	1.03689	-1.63582	-0.814358	-1.38085	-0.58424	-0.651865	-0.113398	0.119565	0	-0.0750427	-0.897842	NM_023612.3	114008245	114008196	chr13	Mus musculus endothelial cell-specific molecule 1 (Esm1), mRNA.	71690	34328304	GO:0005576|GO:0001558|GO:0005520	ESM1	GO:0005576	GO:0005520	GO:0001558	0	ILMN_1257574	GAGTTGTGAATGTACTCGTGGGAAGATCCGTGAATGTAAGCGCAACCGGC	1987	S	NP_076101.1	NM_023612.3	ILMN_217011	NM_023612.3	Esm1	ESM-1; AV004503; 0610042H23Rik	ILMN_217011	None
RB1	2480048	0.156475	-0.0397997	0.698684	0.195448	0.526885	0.360509	1.01068	0.673498	0	-0.861763	-0.618121	-0.713674	-0.797592	0.00993824	-0.392798	0.00416994	-0.567287	-0.0555115	-0.565668	NM_009029.1	73595880	73595831	chr14	Mus musculus retinoblastoma 1 (Rb1), mRNA.	19645	6677678	GO:0005634|GO:0005819|GO:0005667|GO:0007049|GO:0007050|GO:0000082|GO:0008285|GO:0008285|GO:0006355|GO:0006350|GO:0016568|GO:0045651|GO:0043353|GO:0051726|GO:0000122|GO:0000122|GO:0045786|GO:0045892|GO:0045944|GO:0045944|GO:0045944|GO:0051146|GO:0051301|GO:0003677|GO:0005515|GO:0008134|GO:0016564|GO:0005515	RB1	GO:0005634|GO:0005819|GO:0005667	GO:0003677|GO:0005515|GO:0008134|GO:0016564|GO:0005515	GO:0007049|GO:0007050|GO:0000082|GO:0008285|GO:0008285|GO:0006355|GO:0006350|GO:0016568|GO:0045651|GO:0043353|GO:0051726|GO:0000122|GO:0000122|GO:0045786|GO:0045892|GO:0045944|GO:0045944|GO:0045944|GO:0051146|GO:0051301	0	ILMN_2679619	GATGAAAACAGCTGCATTGAAAATAGAGGCACTCCCTTCACCCCCCACCT	4002	S	NP_033055.1	NM_009029.1	ILMN_217149	NM_009029.1	Rb1	Rb; Rb-1; pRb	ILMN_217149	None
PPP1R2	2850192	0.0505943	0.0255957	0.185228	0.0768819	0.336088	0.283555	0.450325	0.536913	0	-0.818375	-0.591756	-0.560539	-0.639866	-0.234678	-0.408004	0.238511	-0.259823	-0.354416	-0.396133	NM_025800.3	31253565	31253516	chr16	Mus musculus protein phosphatase 1, regulatory (inhibitor) subunit 2 (Ppp1r2), mRNA.	66849	85540464	GO:0043666|GO:0005975|GO:0005977|GO:0009966|GO:0004864	PPP1R2	None	GO:0004864	GO:0043666|GO:0005975|GO:0005977|GO:0009966	0	ILMN_2759954	CGGTTCCTCTAACATGATAGAGATTATGTGGGTTTCCTAGTTCCTGTGTG	2135	S	NP_080076.1	NM_025800.3	ILMN_190255	NM_025800.3	Ppp1r2	0610025N14Rik; IPP-2; 4930440J04Rik; 2310007G06Rik; 5430408E15Rik; D16Ertd248e	ILMN_253624	None
B230114H05RIK	2970440	0.0338411	0	0.123027	0.359422	0.245046	0.666049	0.0993114	0.13311	1.16452	-1.43035	-0.218318	-1.41555	-1.11372	-0.0947151	-0.895546	0.152479	-1.54438	-0.80042	-0.0661449	AK045406	None	None	None	None	None	None	None	B230114H05RIK	None	None	None	None	ILMN_1218956	GGGCTGTTTTGCTGGCTCTGGATGTCCGAATGTGCTGTGAGGGACTTGCG	1794	S	None	None	ILMN_203345	ri|B230114H05|PX00068A22|AK045406|2077	B230114H05Rik	None	ILMN_203345	None
CRABP2	6180348	0.299721	0.571713	0.246506	0.509521	0.234885	0.427658	0.26725	0.439255	0.441318	-0.468975	-0.538755	-0.830469	-0.545136	-0.106392	-0.13203	0	-0.540625	-0.389512	-0.0952783	NM_007759.2	87757047	87756998	chr3	Mus musculus cellular retinoic acid binding protein II (Crabp2), mRNA.	12904	118131164	GO:0005737|GO:0005634|GO:0006810|GO:0042573|GO:0035115|GO:0019841|GO:0016918|GO:0005215|GO:0005488|GO:0030332|GO:0008289|GO:0001972	CRABP2	GO:0005737|GO:0005634	GO:0019841|GO:0016918|GO:0005215|GO:0005488|GO:0030332|GO:0008289|GO:0001972	GO:0006810|GO:0042573|GO:0035115	0	ILMN_1214483	TGCCCGCTACAGGACACAAACCTCCCTCCCACGTCCATCTTACAAACTAG	604	S	NP_031785.1	NM_007759.2	ILMN_223221	NM_007759.2	Crabp2	Crabp-2; AI893628; CrabpII	ILMN_223221	None
LOC329139	510711	0.190309	0.0902505	0.192557	0.199761	-0.033154	0.192523	0.313806	0.170865	0.484112	-0.314564	-0.293006	-0.28908	-0.503119	-0.182084	0.0651994	0	-0.161677	-0.215492	-0.116723	XM_283581.1	None	None	None	None	None	28478923	None	LOC329139	None	None	None	None	ILMN_2527074	GAAGCGTACCTCTGAAAGAGCAACAAAAGATGCTGGAACTATTGCTGGCC	445	S	None	XM_283581.1	ILMN_197145	XM_283581.1	LOC329139	None	ILMN_197145	None
SERTAD4	380639	0.310973	0.195927	0.591058	1.49605	0.877359	0.821895	1.28031	-0.391429	0.0952263	0	-0.392612	-1.08599	-0.757006	-0.442549	-0.73464	0.0627227	-0.0819674	-0.525089	-0.54719	NM_198247.1	194671220	194671171	chr1	Mus musculus SERTA domain containing 4 (Sertad4), mRNA.	214791	38016191	None	SERTAD4	None	None	None	0	ILMN_1229745	GTAGGTTGCGGAACGTTATTTTGGAGAAATGGGGCTCGCTTGTCATAGAT	2776	S	NP_937890.1	NM_198247.1	ILMN_220872	NM_198247.1	Sertad4	C130018M11Rik; 4833404A09	ILMN_220872	None
AGFG2	60403	-0.0551109	0.0103683	0.444029	0.353015	0.680836	0.581627	0.757757	0.0835514	0.335489	-0.138902	-0.0845609	-0.264179	0.0192604	-0.0639548	-0.0577035	-0.00540304	-0.0467	-0.294094	0	NM_178162.2	138092340	138092291	chr5	Mus musculus ArfGAP with FG repeats 2 (Agfg2), transcript variant 2, mRNA.	231801	31341133	GO:0032312|GO:0046872|GO:0008270|GO:0008060	AGFG2	None	GO:0046872|GO:0008270|GO:0008060	GO:0032312	0	ILMN_2612774	CCCGCCTCCTGTCAAGCACTTTAGTTAGCCCTGTCATGTTTGGATACCAG	2134	S	NP_835456.1	NM_178162.2	ILMN_210893	NM_178162.2	Agfg2	RABR; MGC7148; A630095P14Rik; MGC61203	ILMN_210893	None
DSEL	4120139	-0.0248294	0.0564685	0.361737	0.28721	0.416625	0.302262	0.120159	0	0.178552	-0.0545087	-0.0705414	-0.0553541	-0.20578	-0.124259	-0.00586414	0.0426331	0.0189476	-0.0909581	-0.20471	NM_001081316.1	113755927	113755878	chr1	Mus musculus dermatan sulfate epimerase-like (Dsel), mRNA.	319901	124486780	GO:0016021|GO:0016020	DSEL	GO:0016021|GO:0016020	None	None	0	ILMN_1222968	AATGCTATTTGCCACTTCCACAAACCTTTTTTATCTTCCATATGAGGGGG	5114	S	NP_001074785.1	NM_001081316.1	ILMN_212999	NM_001081316.1	Dsel	9330132E09Rik	ILMN_239681	None
GCK	3850725	0.0779018	-0.0174727	0.0203657	0.0106053	0.224297	0.169097	0.086453	0.0288701	0.202655	-0.0675774	-0.0834594	-0.0328364	-0.0592031	-0.0414953	0.0314536	-0.0445271	-0.0109653	-0.0107789	0	NM_010292.4	5801039	5800990	chr11	Mus musculus glucokinase (Gck), mRNA.	103988	118129970	GO:0005625|GO:0005739|GO:0005739|GO:0006096|GO:0042593|GO:0001678|GO:0042593|GO:0046835|GO:0046835|GO:0046835|GO:0032024|GO:0042593|GO:0050796|GO:0006006|GO:0006006|GO:0046835|GO:0043266|GO:0042593|GO:0006739|GO:0016740|GO:0016301|GO:0000166|GO:0005515|GO:0004340|GO:0005524|GO:0004396|GO:0004340|GO:0004340|GO:0004340|GO:0004340|GO:0004340	GCK	GO:0005625|GO:0005739|GO:0005739	GO:0016740|GO:0016301|GO:0000166|GO:0005515|GO:0004340|GO:0005524|GO:0004396|GO:0004340|GO:0004340|GO:0004340|GO:0004340|GO:0004340	GO:0006096|GO:0042593|GO:0001678|GO:0042593|GO:0046835|GO:0046835|GO:0046835|GO:0032024|GO:0042593|GO:0050796|GO:0006006|GO:0006006|GO:0046835|GO:0043266|GO:0042593|GO:0006739	0	ILMN_2698004	GGGAGCGCCTCACTCTGCACTGTTAGCAGGATGGCAGCTTCAACACTCAC	2031	S	NP_034422.2	NM_010292.4	ILMN_218607	NM_010292.4	Gck	HXKP; GLK; MODY2; HK4; HKIV; Gk	ILMN_218607	None
LOC384726	1990554	0.0453324	0.048182	0.00142384	0.0501609	0.164716	0.0550418	0.0124736	0	0.220034	-0.0867496	-0.0889406	-0.124923	-0.0596061	-0.110075	0.0192327	-0.0849872	-0.0289884	-0.00428724	-0.0275717	XM_357822.1	None	None	None	None	None	38088134	None	LOC384726	None	None	None	None	ILMN_1223831	ACAATCGGCCTGGCAACCAACAGAAGTTACACACAGACAGGTGCTGGCAG	449	S	None	XM_357822.1	ILMN_201046	XM_357822.1	LOC384726	None	ILMN_201046	None
ACTA2	430068	1.02224	0.197192	1.01354	-1.09688	1.38577	1.78797	2.51726	0.871528	2.40177	-1.28517	-1.2038	-1.15493	-1.2783	-1.37183	0.425341	-0.644796	0	-0.132493	-1.8872	NM_007392.2	34316115	34316066	chr19	Mus musculus actin, alpha 2, smooth muscle, aorta (Acta2), mRNA.	11475	31982518	GO:0005737|GO:0005856|GO:0015629|GO:0008217|GO:0014829|GO:0000166|GO:0005524|GO:0005198|GO:0005515	ACTA2	GO:0005737|GO:0005856|GO:0015629	GO:0000166|GO:0005524|GO:0005198|GO:0005515	GO:0008217|GO:0014829	0	ILMN_2693895	TTGTGGATCAGCGCCTCCAGTTCCTTTCCAAATCATTCCTGCCCAAAGCT	1245	S	NP_031418.1	NM_007392.2	ILMN_218281	NM_007392.2	Acta2	0610041G09Rik; SMalphaA; a-SMA; Actvs	ILMN_261122	None
PTPLA	3930156	0.749449	0.048779	0.554331	-0.239055	1.13096	0.638635	0.633313	0.142728	1.69308	-0.270411	-0.519112	0.203616	-0.737797	-0.130134	-0.0891571	-0.568706	-0.628712	-0.710097	0	NM_001012396.2	None	None	None	Mus musculus protein tyrosine phosphatase-like (proline instead of catalytic arginine), member a (Ptpla), transcript variant 2, mRNA.	30963	145279180	GO:0016021|GO:0016020|GO:0005575|GO:0007275|GO:0016311|GO:0008150|GO:0004725|GO:0016791|GO:0003674	PTPLA	GO:0016021|GO:0016020|GO:0005575	GO:0004725|GO:0016791|GO:0003674	GO:0007275|GO:0016311|GO:0008150	None	ILMN_2734712	GCTTGTGACTGGGGTCCAAGTGAGCTCAAGAATCTTCATGGTGTGGCTCA	462	S	NP_001012396.2	NM_001012396.2	ILMN_211659	NM_001012396.2	Ptpla	None	ILMN_229062	None
LOC384047	6220102	0.0410328	0.0192347	-0.00206947	0.0194736	0.0959649	0.0497522	0.0511589	0.0274487	0.144799	-0.0423231	-0.0437078	-0.0164671	0.00160313	0	-0.000501633	-0.00468636	-0.0811095	-0.0573564	-0.0420256	XM_357386.1	None	None	None	None	None	38078840	None	LOC384047	None	None	None	None	ILMN_1250619	GTGGTGCCCATTTCCTACTCCGGTCGAGTGGTGGCCTTTGGCTGCATTTC	1351	S	None	XM_357386.1	ILMN_199901	XM_357386.1	LOC384047	None	ILMN_199901	None
TNRC6B	5310609	0.505823	-0.104297	0.0848064	0.195789	0.481089	0.345197	0.318858	0.0845318	1.33277	-0.838262	0	0.107911	-0.374576	-0.227087	-0.707233	-0.22768	-0.714662	-0.152719	-0.565682	NM_144812.2	80615181	80590024	chr15	Mus musculus trinucleotide repeat containing 6b (Tnrc6b), transcript variant 1, mRNA.	213988	67782331	GO:0005529|GO:0004872	TNRC6B	None	GO:0005529|GO:0004872	None	0	ILMN_1257759	CCAATGAGGGAGAAGTAGAGGAAGAAAGCAGCTCCCAGGTGGAACAGGAG	299	S	NP_659061.2	NM_144812.2	ILMN_204914	NM_144812.2	Tnrc6b	2700090M07Rik; D230019K20Rik; A730065C02Rik; MGC28739	ILMN_221730	None
LOC382558	6200326	0.0844007	0.0205464	0.0680838	0.0685501	0.19407	0.0271635	0.0607042	0.0265293	0.272762	0	-0.10648	-0.06462	-0.0928669	-0.167301	-0.0231547	-0.027451	-0.0259919	-0.0466809	-0.142783	XM_356569.1	None	None	None	None	None	38092861	None	LOC382558	None	None	None	None	ILMN_1233663	TGGGGGTTGCTGTTGAAAGTGAAGAAATCAATGGGGAAGAGGAAGAAGTC	2	S	None	XM_356569.1	ILMN_201370	XM_356569.1	LOC382558	None	ILMN_201370	None
PTGES	3890735	0.49468	0.43519	0.355831	0.214679	0.707281	0	0.594391	0.176343	1.01607	-0.361959	-0.427975	-0.227332	-0.559898	-0.208726	-0.366792	0.214812	-0.175243	-0.346724	-0.362391	NM_022415.2	30748112	30748063	chr2	Mus musculus prostaglandin E synthase (Ptges), mRNA.	64292	46852157	GO:0016021|GO:0016020|GO:0005737|GO:0005634|GO:0005792|GO:0005641|GO:0006693|GO:0016853|GO:0050220|GO:0004667	PTGES	GO:0016021|GO:0016020|GO:0005737|GO:0005634|GO:0005792|GO:0005641	GO:0016853|GO:0050220|GO:0004667	GO:0006693	0	ILMN_2616028	TGGCCCACCATCTGTGACCAGCAGCTGAAGCCTCCTCAGCTACCACAGTG	525	S	NP_071860.1	NM_022415.2	ILMN_211451	NM_022415.2	Ptges	mPGES-1; cPGES; 2410099E23Rik; D2Ertd369e; mPGES	ILMN_211451	None
ECHDC2	7150161	0.409152	0.0676603	0	0.0953774	0.632845	-0.026711	0.42229	0.196193	0.886665	-0.376915	0.0576162	-0.783661	-0.367138	-0.444687	-0.108067	0.28844	-0.534646	-0.607871	-0.334145	NM_026728.1	107677037	107676988	chr4	Mus musculus enoyl Coenzyme A hydratase domain containing 2 (Echdc2), mRNA.	52430	21312019	GO:0005739|GO:0006631|GO:0006629|GO:0008152|GO:0016829|GO:0003824	ECHDC2	GO:0005739	GO:0016829|GO:0003824	GO:0006631|GO:0006629|GO:0008152	0	ILMN_2846194	ACTGCCACCTTCCATACTGCTCACCTTGGCTAGTGACTGGACTCTCTGCA	996	S	NP_081004.1	NM_026728.1	ILMN_211203	NM_026728.1	Echdc2	2610009M20Rik; D4Ertd765e; 1300017C12Rik	ILMN_211203	None
SLC25A25	3440070	0.677652	0.350638	0	-0.0630059	0.544451	0.313211	0.0866466	0.106175	1.06837	-0.0231066	-0.645276	-0.273211	-0.19196	-0.65296	-0.543684	0.238514	-0.5971	0.105171	-0.313333	NM_146118.2	32270297	32270248	chr2	Mus musculus solute carrier family 25 (mitochondrial carrier, phosphate carrier), member 25 (Slc25a25), nuclear gene encoding mitochondrial protein, mRNA.	227731	31560753	GO:0005743|GO:0016021|GO:0016020|GO:0005739|GO:0006810|GO:0005509|GO:0005488	SLC25A25	GO:0005743|GO:0016021|GO:0016020|GO:0005739	GO:0005509|GO:0005488	GO:0006810	0	ILMN_1216597	CGACAAGGCAGTGAGGTGCTTCACCAGGAATTTGGTTTGAGGGTGAGGAC	3003	S	NP_666230.2	NM_146118.2	ILMN_208797	NM_146118.2	Slc25a25	MGC36388; MCSC; 1110030N17Rik; mKIAA1896	ILMN_208797	None
TENC1	1340411	0.430679	1.01116	-0.000816345	0.80507	0.603575	0.760802	-0.0103793	0.110559	1.60403	-0.395034	-0.64986	-0.121192	0.0129261	-0.296194	0	0.0906768	-0.891349	-0.157671	-0.327974	NM_153533.2	101946794	101946745	chr15	Mus musculus tensin like C1 domain-containing phosphatase (Tenc1), mRNA.	209039	119372287	GO:0016020|GO:0005886|GO:0030054|GO:0005575|GO:0008150|GO:0007242|GO:0016787|GO:0019992|GO:0004721|GO:0008270|GO:0005515|GO:0005102|GO:0019901|GO:0046872	TENC1	GO:0016020|GO:0005886|GO:0030054|GO:0005575	GO:0016787|GO:0019992|GO:0004721|GO:0008270|GO:0005515|GO:0005102|GO:0019901|GO:0046872	GO:0008150|GO:0007242	0	ILMN_1249978	CCACACAGAGACCAGAGTGGGGTCACATAAACAGAGGGAAAAAGAGAGTC	4620	S	NP_705761.2	NM_153533.2	ILMN_208700	NM_153533.2	Tenc1	C1-ten	ILMN_208700	None
AFAP1	2810647	0.111217	0.553053	0.868887	0.24655	0.791829	0.607444	0.843779	0	1.18047	-0.546947	0.285384	-0.314488	-0.320269	-0.585403	-0.743259	-0.816178	-0.987227	-0.567752	-0.000392914	NM_027373.2	36304459	36304410	chr5	Mus musculus actin filament associated protein 1 (Afap1), mRNA.	70292	78486554	GO:0005737|GO:0005856|GO:0009966|GO:0003779|GO:0017124	AFAP1	GO:0005737|GO:0005856	GO:0003779|GO:0017124	GO:0009966	0	ILMN_1215073	TACAGTGGCTGTAGCGGGCCCGTGGATCCGGAATGTTCTCCACCACCCAG	963	S	NP_081649.1	NM_027373.2	ILMN_190644	NM_027373.2	Afap1	AI848729; mKIAA3018; Afap; 9630044L16Rik; 2600003E23Rik	ILMN_226882	None
STXBP5L	4590672	-0.078022	0.175369	0.274282	0.0569654	0.243633	0.0777316	0.119356	0	0.416034	-0.194805	0.0229897	-0.108049	-0.150205	-0.0937948	-0.0745258	0.0156422	-0.173851	-0.00274181	-0.0327301	NM_172440.1	37053574	37053525	chr16	Mus musculus syntaxin binding protein 5-like (Stxbp5l), mRNA.	207227	27369590	GO:0005737|GO:0016020|GO:0005886|GO:0016021|GO:0015031|GO:0006810|GO:0016192	STXBP5L	GO:0005737|GO:0016020|GO:0005886|GO:0016021	None	GO:0015031|GO:0006810|GO:0016192	0	ILMN_3000703	CTGCTCAGAAAAACAAGCCAAAGTCTTCTCACTGCCTTCCCAGACCTGCC	2904	S	NP_766028.1	NM_172440.1	ILMN_217123	NM_172440.1	Stxbp5l	LLGL4; A830015P08Rik; tomosyn-2; 9430094L02	ILMN_217123	None
ANGPT1	4210189	-0.0948935	1.00215	0.790371	0.593625	0.852865	0.565478	0.914039	0.241394	1.53695	-0.403025	-0.359353	-0.396705	-0.106573	0	-0.232632	0.336592	-0.213207	-0.103895	-0.206193	NM_009640.3	42258370	42258321	chr15	Mus musculus angiopoietin 1 (Angpt1), mRNA.	11600	118130300	GO:0005576|GO:0030154|GO:0001525|GO:0007275|GO:0007165|GO:0007492|GO:0007169|GO:0005102|GO:0005172	ANGPT1	GO:0005576	GO:0005102|GO:0005172	GO:0030154|GO:0001525|GO:0007275|GO:0007165|GO:0007492|GO:0007169	0	ILMN_1226520	CTGAGGTCAACAGAATCGCCACTTGGGTCCAGAGAATGCCACTCACAATC	1976	S	NP_033770.2	NM_009640.3	ILMN_210521	NM_009640.3	Angpt1	Ang-1; 1110046O21Rik; ang1	ILMN_210521	None
KHDRBS3	6220142	0.0482793	0.668441	0.455785	-0.0515318	0.562078	0	1.17947	0.132637	1.27881	-1.00841	0.0535712	-0.453804	-0.714329	-0.44116	-0.445276	-0.0171709	0.269434	-0.65411	-0.0918179	NM_010158.2	68860257	68860208	chr15	Mus musculus KH domain containing, RNA binding, signal transduction associated 3 (Khdrbs3), mRNA.	13992	117647235	GO:0005634|GO:0006355|GO:0006350|GO:0003723|GO:0005515|GO:0017124	KHDRBS3	GO:0005634	GO:0003723|GO:0005515|GO:0017124	GO:0006355|GO:0006350	0	ILMN_2590488	CCGAGGAGTCCTTTCCACCCGAGGGCCAGTGAGCCGGGGAAGAGGCCTTC	1001	S	NP_034288.2	NM_010158.2	ILMN_208887	NM_010158.2	Khdrbs3	Slm2; T-STAR; SLM-2; Etle	ILMN_208887	None
SERPINH1	4850221	0.00656509	0.175231	0.27194	0.280316	0.386979	-0.0259547	0.716422	0.054666	0.654565	-0.356802	-0.20117	-0.370677	-0.054441	-0.117077	-0.0934567	0	0.180397	-0.0975118	-0.111876	NM_009825.1	106494181	106494132	chr7	Mus musculus serine (or cysteine) peptidase inhibitor, clade H, member 1 (Serpinh1), mRNA.	12406	6753303	GO:0005783|GO:0006950|GO:0032964|GO:0030199|GO:0051604|GO:0004867|GO:0005515|GO:0051082	SERPINH1	GO:0005783	GO:0004867|GO:0005515|GO:0051082	GO:0006950|GO:0032964|GO:0030199|GO:0051604	0	ILMN_2822850	TGCCCATCCTTAAAATGATCCTTGCCCAGCGGTGGGAGCTGGAGACAGCG	1960	S	NP_033955.1	NM_009825.1	ILMN_260096	NM_009825.1	Serpinh1	Serpinh2; Hsp47; colligin; BERF-1; gp46; J6; Cbp2; Cbp1	ILMN_260096	None
MPDZ	2690162	0.0211649	0.00505829	0.106414	0.0182085	0.0141816	0.0923786	-0.00601768	0.110244	0.121082	-0.0184846	-0.0194831	-0.0927353	0.00652885	-0.00973606	-0.0701995	-0.0864592	-0.0865488	-0.0394197	0	AK036044	None	None	None	None	None	None	GO:0045211|GO:0045202|GO:0042995|GO:0030054|GO:0019717|GO:0005923|GO:0016020|GO:0005886|GO:0007155|GO:0005515	MPDZ	GO:0045211|GO:0045202|GO:0042995|GO:0030054|GO:0019717|GO:0005923|GO:0016020|GO:0005886	GO:0005515	GO:0007155	None	ILMN_1259044	CTCTGAGCCTGACAGGAATGCCTTTTGGTACCCTGTTTCCCAGGACAGGC	2037	S	None	None	ILMN_203695	ri|9630030A02|PX00115B11|AK036044|2976	Mpdz	None	ILMN_203695	None
MGAM	6130605	0.465105	0.743615	0.945183	0.297555	1.26847	0.848449	-0.0911784	0.770261	0.986859	-0.609231	-0.301071	-0.904401	0.219793	-0.189145	-0.300642	-0.0230088	-0.337127	-0.542574	0	XM_986926.1	None	None	None	PREDICTED: Mus musculus maltase-glucoamylase, transcript variant 1 (Mgam), mRNA.	232714	94378571	GO:0008152|GO:0016787|GO:0016798|GO:0004339|GO:0016160|GO:0004558	MGAM	None	GO:0016787|GO:0016798|GO:0004339|GO:0016160|GO:0004558	GO:0008152	None	ILMN_1215251	CTGCTAGTTGGCATGGGGAGTAGACCAATATGCTGAGAGTGTAATGGAGG	1687	S	XP_992020.1	XM_986926.1	ILMN_213644	XM_986926.1	Mgam	None	ILMN_251981	None
LOC384541	6960452	0.0204206	0.115745	0.0944519	0.00850821	0.0308399	0.0499806	-0.0381589	0.0283585	0.102806	-0.0549655	-0.0815978	-0.0525265	-0.0227098	-0.0852876	-0.127816	-0.166475	0.0163364	-0.150828	0	XM_357701.1	None	None	None	None	None	38085964	None	LOC384541	None	None	None	None	ILMN_2539922	CAAATCAGAGAAAAAGAATGGAGTTTTCTGCATCCCCACATCTTAGTGGG	199	S	None	XM_357701.1	ILMN_200765	XM_357701.1	LOC384541	None	ILMN_200765	None
4833417A11RIK	6550202	0.00402164	0.125718	0.178753	0.00940895	0.202915	0.0881772	-0.0149932	0.0107946	0.254279	-0.0355458	-0.151929	-0.188869	-0.0376906	-0.11184	-0.0666809	-0.200496	0	-0.111486	0.010572	XM_001002305.1	71245753	71245704	chr1	PREDICTED: Mus musculus RIKEN cDNA 4833417A11 gene, transcript variant 2 (4833417A11Rik), mRNA.	74591	94363434	None	4833417A11RIK	None	None	None	0	ILMN_1244508	CTCAATGTGTTTATGTGGGGGTACTGTTACTGTTTTAACGTAGTCAACTC	2806	S	XP_001002305.1	XM_001002305.1	ILMN_216652	XM_001002305.1	4833417A11Rik	None	ILMN_240300	None
MLLT1	990369	0.834991	0.654143	1.41602	0.470984	-0.272213	1.09346	0.853306	0.757329	1.47621	-0.756267	-0.458864	-0.0180516	-0.281027	-0.362294	-0.555031	-0.101815	0.112606	-0.157903	0	NM_022328.2	57032998	57032949	chr17	Mus musculus myeloid/lymphoid or mixed-lineage leukemia (trithorax homolog, Drosophila); translocated to, 1 (Mllt1), mRNA.	64144	31981230	GO:0005634|GO:0006469|GO:0005515	MLLT1	GO:0005634	GO:0005515	GO:0006469	0	ILMN_2707666	TCGGTGTTTGTGCCCCAACCAAGGTGTTTGAAAGAGGCCTGAGCTGAAGC	2644	S	NP_071723.1	NM_022328.2	ILMN_219360	NM_022328.2	Mllt1	ENL; AA407901; LTG19; BAM11	ILMN_219360	None
PPFIBP2	6420601	0.0983973	0.0610318	0.271184	0.0496178	0.032691	0.153139	-0.0196776	0.044713	0.304651	-0.0588117	-0.0575395	-0.110186	0.00293112	-0.0608654	-0.0815978	-0.0107498	0	-0.0288796	-0.018373	AK035364	None	None	None	None	None	None	GO:0004872	PPFIBP2	None	GO:0004872	None	None	ILMN_1258426	TGACTTGTGGTGAAATGGAGGAATGGGGGGCAGTTGGGGTCTGGGTTGGC	1382	S	None	None	ILMN_203379	ri|9530024P03|PX00111K14|AK035364|1727	Ppfibp2	None	ILMN_203379	None
BIN1	290242	0.877512	0.0439029	1.23	0.477709	0.152507	0.526258	0.449933	0.0844665	0.937812	-0.262681	0	-0.195877	-0.207802	-0.581177	-0.00643969	-0.168295	-0.187856	-0.11337	-0.357937	NM_009668.1	32578557	32578508	chr18	Mus musculus bridging integrator 1 (Bin1), mRNA.	30948	6753049	GO:0005737|GO:0005634|GO:0045786|GO:0030154|GO:0006897|GO:0007275|GO:0007049|GO:0030100|GO:0042692|GO:0005515	BIN1	GO:0005737|GO:0005634	GO:0005515	GO:0045786|GO:0030154|GO:0006897|GO:0007275|GO:0007049|GO:0030100|GO:0042692	0	ILMN_2946466	CCCCCAAAGATGAGGTGGTTTTCCAAAGAGCCGTCCGACCCCGTTCAGTG	2173	S	NP_033798.1	NM_009668.1	ILMN_239393	NM_009668.1	Bin1	BRAMP-2; Amphl; SH3P9; ALP-1	ILMN_239393	None
TAAR2	520348	0.0745554	-0.0408869	0.148776	0.0571823	0.104253	0.096148	0.0968447	0.0687428	0.110104	-0.0326924	-0.0297842	-0.0341549	-0.015296	-0.0679655	-0.028502	-0.0134563	-0.00395203	0	0.0502071	NM_001007266.1	23661014	23660965	chr10	Mus musculus trace amine-associated receptor 2 (Taar2), mRNA.	209512	56605935	GO:0016020|GO:0005886|GO:0016021|GO:0007165|GO:0007186|GO:0004930|GO:0004872|GO:0004871|GO:0008227	TAAR2	GO:0016020|GO:0005886|GO:0016021	GO:0004930|GO:0004872|GO:0004871|GO:0008227	GO:0007165|GO:0007186	0	ILMN_1249095	CCACCTTGTTTGTGGCAGGCTTTTTCACTCCTAGCTCGATGATGGTGGGG	596	S	NP_001007267.1	NM_001007266.1	ILMN_199003	NM_001007266.1	Taar2	Gm224; Gm225; Tarr2; Gpr58	ILMN_253121	None
NCOA2	1050470	0.0625281	-0.0355635	0.376207	0	0.0937605	0.263016	0.0612555	0.0157294	0.248196	-0.255125	-0.196397	-0.23726	-0.0523539	-0.19354	-0.241061	-0.0890651	-0.0871906	0.00776625	0.0778031	NM_001077695.1	13132748	13132699	chr1	Mus musculus nuclear receptor coactivator 2 (Ncoa2), transcript variant 2, mRNA.	17978	118026943	GO:0005737|GO:0005634|GO:0006350|GO:0006355|GO:0000122|GO:0045944|GO:0030518|GO:0045449|GO:0007165|GO:0003713|GO:0003713|GO:0016564|GO:0030375|GO:0030374|GO:0004872|GO:0003677|GO:0035257|GO:0030528|GO:0004871|GO:0005515|GO:0005102	NCOA2	GO:0005737|GO:0005634	GO:0003713|GO:0003713|GO:0016564|GO:0030375|GO:0030374|GO:0004872|GO:0003677|GO:0035257|GO:0030528|GO:0004871|GO:0005515|GO:0005102	GO:0006350|GO:0006355|GO:0000122|GO:0045944|GO:0030518|GO:0045449|GO:0007165	0	ILMN_1259910	ACATGCCGCCAGTTCTCCCAGGACATAGCAGCAGACAGTCGGGCCCTGGG	4497	S	NP_001071163.1	NM_001077695.1	ILMN_184210	NM_001077695.1	Ncoa2	TIF2; TIF-2; SRC-2; 9530095N19; GRIP-1; Grip1; D1Ertd433e	ILMN_227462	None
HMGN3	4250121	-0.367078	0.157516	0.727223	0.250233	0.211708	0.508207	0.436002	0.132258	0.341417	-0.624407	0	-0.951594	0.134044	-0.493804	-0.163105	-0.337971	-0.278131	-0.308458	-0.18192	NM_026122.3	None	None	None	Mus musculus high mobility group nucleosomal binding domain 3 (Hmgn3), transcript variant 1, mRNA.	94353	146134952	GO:0000785|GO:0005634|GO:0008150|GO:0003677|GO:0003682|GO:0003682	HMGN3	GO:0000785|GO:0005634	GO:0003677|GO:0003682|GO:0003682	GO:0008150	None	ILMN_2644719	CGCCCTTGCTTTACAATTTTAGTCCTGTGCAGACTGTGGTGTTTTTACTG	624	S	NP_080398.1	NM_026122.3	ILMN_214141	NM_026122.3	Hmgn3	HMGN3b; TRIP7; 1110002A15Rik; HMGN3a; BB071015; 6330514M13Rik	ILMN_235659	None
ACAN	7610044	0.00056982	0.000629425	0.280242	0.0929942	0.111605	0.0479412	0	0.0267577	0.0303864	-0.274003	-0.123993	-0.304648	-0.0276623	-0.141957	-0.12587	-0.0950036	-0.0397296	0.00219584	-0.0667224	NM_007424.2	86259584	86259535	chr7	Mus musculus aggrecan (Acan), mRNA.	11595	116875857	GO:0005576|GO:0005578|GO:0005604|GO:0031012|GO:0030199|GO:0030166|GO:0001502|GO:0007155|GO:0002063|GO:0005529|GO:0005515|GO:0005540|GO:0005488	ACAN	GO:0005576|GO:0005578|GO:0005604|GO:0031012	GO:0005529|GO:0005515|GO:0005540|GO:0005488	GO:0030199|GO:0030166|GO:0001502|GO:0007155|GO:0002063	0	ILMN_2639818	CCAAGAACAGTACAATGGTTGGTTACTTCGCCTCCAGGGAGAGCTAGGGG	6905	S	NP_031450.2	NM_007424.2	ILMN_213699	NM_007424.2	Acan	Cspg1; cmd; Agc1; Agc	ILMN_213699	None
SWAP70	4730392	0.0697994	0.237927	0.965428	0.456317	0	0.476573	0.345288	0.190301	0.386486	-0.0441475	0.24242	-0.1076	-0.103504	-0.903212	-0.268196	-0.358193	-0.121613	-0.38381	-0.438139	NM_009302.2	117426771	117426722	chr7	Mus musculus SWA-70 protein (Swap70), mRNA.	20947	40789274	GO:0005737|GO:0016020|GO:0005634|GO:0005886|GO:0042995|GO:0016444|GO:0045190|GO:0005515|GO:0003677|GO:0005524	SWAP70	GO:0005737|GO:0016020|GO:0005634|GO:0005886|GO:0042995	GO:0005515|GO:0003677|GO:0005524	GO:0016444|GO:0045190	0	ILMN_2765524	TTCACTGTAATCAGCCCTTTCCTCCAACGAGAGATGAGATTATTTGCAGG	3679	S	NP_033328.2	NM_009302.2	ILMN_220815	NM_009302.2	Swap70	AV235546; 70kDa	ILMN_220815	None
SWAP70	3310132	0.0901546	-0.151073	1.03051	0.64383	0.147104	0.554407	0.735357	0.347918	0.547657	-0.0716991	0.373317	0	-0.173207	-1.01037	-0.37324	-0.157712	-0.231101	-0.387733	-0.23272	NM_009302.2	117426713	117426664	chr7	Mus musculus SWA-70 protein (Swap70), mRNA.	20947	40789274	GO:0005737|GO:0016020|GO:0005634|GO:0005886|GO:0042995|GO:0016444|GO:0045190|GO:0005515|GO:0003677|GO:0005524	SWAP70	GO:0005737|GO:0016020|GO:0005634|GO:0005886|GO:0042995	GO:0005515|GO:0003677|GO:0005524	GO:0016444|GO:0045190	0	ILMN_2903364	AGACCGTGCCTCATCTCTGTAATAACTACAGGAAACGTTGGGAGTGTCTG	3621	S	NP_033328.2	NM_009302.2	ILMN_220815	NM_009302.2	Swap70	AV235546; 70kDa	ILMN_220815	None
STK32A	2260039	0.079082	0.0604362	0.110065	0.0695848	-0.00274611	0.0446196	0.0999308	0.0652695	0.0288177	-0.0605602	0.0724592	-0.0486412	-0.0389476	-0.0813322	-0.10737	0	-0.0127726	-0.0172682	-0.0619721	NM_178749.3	43477071	43477022	chr18	Mus musculus serine/threonine kinase 32A (Stk32a), mRNA.	269019	142379975	GO:0006468|GO:0016301|GO:0000287|GO:0000166|GO:0004674|GO:0016740|GO:0046872|GO:0005524|GO:0004672	STK32A	None	GO:0016301|GO:0000287|GO:0000166|GO:0004674|GO:0016740|GO:0046872|GO:0005524|GO:0004672	GO:0006468	0	ILMN_1260072	CCCAGTGGGCATCTTTCTGAGCACGGTTGCTTTCAGAACTGGGGATATGC	3652	S	NP_848864.1	NM_178749.3	ILMN_187450	NM_178749.3	Stk32a	A930015B13Rik; YANK1	ILMN_248805	None
WNT5B	5080608	0.370642	-0.0213175	0.540195	0.771061	0.0639877	0.291023	0.806997	0.272756	0.977317	-0.840209	-0.0597706	0	-0.600947	-0.784203	-0.0161819	0.237683	-0.420022	-0.346529	-0.792836	NM_009525.2	119382977	119382928	chr6	Mus musculus wingless-related MMTV integration site 5B (Wnt5b), mRNA.	22419	31560626	GO:0005576|GO:0005578|GO:0007275|GO:0007267|GO:0007165|GO:0016055|GO:0009887|GO:0007223|GO:0005515|GO:0005102|GO:0004871	WNT5B	GO:0005576|GO:0005578	GO:0005515|GO:0005102|GO:0004871	GO:0007275|GO:0007267|GO:0007165|GO:0016055|GO:0009887|GO:0007223	0	ILMN_1224193	GGAGCCAGCTTTGGGAAGGGGCTCTGTACTTCCTTCTTTTCTCATCTGAG	1688	S	NP_033551.1	NM_009525.2	ILMN_191856	NM_009525.2	Wnt5b	Wnt-5b; AW545702	ILMN_191856	None
TRP53BP2	4830347	-0.110648	-0.0013175	0.5787	0.552786	0.235216	0.272165	0.347773	0.29187	0.751593	-0.133363	-0.0432963	0.0111766	-0.149662	-0.594012	0.136701	0	-0.341976	-0.104706	-0.161916	NM_173378.2	184392033	184391984	chr1	Mus musculus transformation related protein 53 binding protein 2 (Trp53bp2), mRNA.	209456	112799850	GO:0005737|GO:0005634|GO:0007417|GO:0007507|GO:0010212|GO:0009792|GO:0006915|GO:0007049|GO:0017124	TRP53BP2	GO:0005737|GO:0005634	GO:0017124	GO:0007417|GO:0007507|GO:0010212|GO:0009792|GO:0006915|GO:0007049	0	ILMN_2419247	AAATGAAGGACCGAAGGACTCGGCGTGAGCAGAGGCATTGCTGCTGAGCC	3787	S	NP_775554.2	NM_173378.2	ILMN_184512	NM_173378.2	Trp53bp2	X98550; AI746547; 53BP2; ASPP2; Tp53bp2; PPP1R13A	ILMN_184512	None
SLC15A2	60209	0.22024	0	0.246964	0.41731	-0.181458	0.633064	0.517786	0.10813	0.274003	-0.168691	-0.316036	0.00132751	-0.352518	-0.435369	-0.400896	-0.150704	0.0598221	-0.377349	-0.0280943	AK018393	None	None	None	None	None	None	GO:0016021|GO:0016020|GO:0005624|GO:0005887|GO:0006810|GO:0015031|GO:0006857|GO:0015293|GO:0015198|GO:0015334|GO:0005215	SLC15A2	GO:0016021|GO:0016020|GO:0005624|GO:0005887	GO:0015293|GO:0015198|GO:0015334|GO:0005215	GO:0006810|GO:0015031|GO:0006857	None	ILMN_1222763	GGGACTCTACTCTTCCATGCACCCTTTCCACTAACCCTATCAGGCAAGCC	839	S	None	None	ILMN_201935	ri|8430408C16|PX00024N13|AK018393|963	Slc15a2	None	ILMN_201935	None
PTX3	1740008	0.707023	0.543162	0.606348	0.0520186	-0.0539837	-0.0782332	1.26238	1.11725	1.47065	-0.000743866	0.154992	-0.533647	0	-0.883889	-1.27493	0.405984	-0.381245	-1.01916	-0.867292	NM_008987.2	None	None	None	None	None	31982084	GO:0005576|GO:0008228|GO:0045429|GO:0050766|GO:0001878|GO:0001872	PTX3	GO:0005576	GO:0001872	GO:0008228|GO:0045429|GO:0050766|GO:0001878	None	ILMN_2662802	TGGTGCTTTCAGATTAATGTCTGCCTCTGTCAGATAAACCCTCAGATAAC	1525	S	None	NM_008987.2	ILMN_208772	scl23122.2_23	Ptx3	None	ILMN_208772	None
PTX3	5390136	0.821489	0.495367	0.621371	0.173412	-0.11178	0	1.05196	1.00368	1.493	-0.0548568	0.0212274	-0.479684	-0.0394244	-0.732813	-1.29937	0.451727	-0.367719	-0.834411	-0.733483	NM_008987.3	66029381	66029332	chr3	Mus musculus pentraxin related gene (Ptx3), mRNA.	19288	113930725	GO:0005576|GO:0008228|GO:0045429|GO:0050766|GO:0001878|GO:0001872	PTX3	GO:0005576	GO:0001872	GO:0008228|GO:0045429|GO:0050766|GO:0001878	0	ILMN_2662803	GGTGCTTTCAGATTAATGTCTGCCTCTGTCAGATAAACCCTCAGATAACT	1526	S	NP_033013.3	NM_008987.3	ILMN_208772	NM_008987.3	Ptx3	AI607804; TSG-14	ILMN_208772	None
SEPP1	380133	0	-0.00168705	0.0927715	0.230761	0.0496988	0.257843	0.346486	0.126541	0.500977	-0.751431	0.0136013	-0.337081	-0.164882	-0.427794	-0.0839996	-0.292712	-0.15351	0.144543	-0.343721	NM_001042613.1	3230448	3230399	chr15	Mus musculus selenoprotein P, plasma, 1 (Sepp1), transcript variant 2, mRNA.	20363	110735407	GO:0005576|GO:0005615|GO:0007626|GO:0040007|GO:0019953|GO:0007420|GO:0009791|GO:0001887|GO:0001887|GO:0008430	SEPP1	GO:0005576|GO:0005615	GO:0008430	GO:0007626|GO:0040007|GO:0019953|GO:0007420|GO:0009791|GO:0001887|GO:0001887	0	ILMN_1247553	CCTATGAACCTGACCTCTTTTATGGCTAATACGACTAAGCAAGAATGGAG	1904	S	NP_001036078.1	NM_001042613.1	ILMN_217349	NM_001042613.1	Sepp1	AU018766; D15Ucla1; Se-P; selp	ILMN_257911	None
TCFAP2C	4180167	0.207715	-0.0853271	0.113749	0.427734	0.141666	0.303819	0.314491	0.0727272	0.740394	-0.881353	-0.0887413	-0.44629	0.149166	-0.264183	-0.235634	-0.315399	-0.1429	0	-0.847577	NM_009335.1	172384057	172384008	chr2	Mus musculus transcription factor AP-2, gamma (Tcfap2c), mRNA.	21420	6678252	GO:0005634|GO:0006350|GO:0030154|GO:0006355|GO:0006357|GO:0005515|GO:0003700|GO:0003700|GO:0003677	TCFAP2C	GO:0005634	GO:0005515|GO:0003700|GO:0003700|GO:0003677	GO:0006350|GO:0030154|GO:0006355|GO:0006357	0	ILMN_2783225	TTGTGTGGGTGACGTGTGGATTGGGACTGGACCTCTAAGCCTGTCCGTGC	2703	S	NP_033361.1	NM_009335.1	ILMN_223577	NM_009335.1	Tcfap2c	AA409384; Ap-2.2	ILMN_223577	None
PACS1	6100162	-0.0967388	0.221526	0.280622	0.241363	0.0646839	0.293345	0.820911	0.208781	0.579309	-0.815057	0.238849	-1.03745	-0.143921	-0.503901	-0.2364	-0.642886	-0.984022	0	-1.18344	XM_283545.1	None	None	None	None	None	28525908	GO:0005794|GO:0030137|GO:0000042	PACS1	GO:0005794|GO:0030137	None	GO:0000042	None	ILMN_2723639	GTGGGAAGACTGGGGCCATGTTGGGTTTTTTCATTCAATAAACTGGTGAT	4281	S	None	XM_283545.1	ILMN_220552	scl53489.23_479	Pacs1	None	ILMN_220552	None
PLSCR2	2490368	0.462198	0.605273	0.417919	0.837448	0.440117	0.483435	0.57969	0.146182	0.354021	-1.43277	-0.456332	-0.627077	-0.895385	-1.11351	-0.811016	0	-0.43168	-0.0307269	-0.878356	NM_008880.2	92192152	92192103	chr9	Mus musculus phospholipid scramblase 2 (Plscr2), mRNA.	18828	31982114	GO:0016021|GO:0016020|GO:0005509|GO:0017124|GO:0005515	PLSCR2	GO:0016021|GO:0016020	GO:0005509|GO:0017124|GO:0005515	None	0	ILMN_2635895	CAAGGAGATCATATGATTGAGAGACCTGGGGCTTTTTGATTTCTTCATTG	1290	S	NP_032906.2	NM_008880.2	ILMN_213314	NM_008880.2	Plscr2	None	ILMN_213314	None
MFGE8	6510465	0.239254	0.451899	0.225294	0.428259	0.273753	0.478993	0.188072	0	0.1694	-0.800636	-0.0857944	-0.37682	-0.277959	-0.317169	-0.390069	-0.120842	-0.0120173	0.0813427	-0.503035	NM_001045489.1	86278750	86278701	chr7	Mus musculus milk fat globule-EGF factor 8 protein (Mfge8), transcript variant 2, mRNA.	17304	113865976	GO:0019897|GO:0009897|GO:0016020|GO:0005615|GO:0007155|GO:0007338|GO:0006910|GO:0006911|GO:0050766|GO:0005515|GO:0005178|GO:0008429|GO:0001786	MFGE8	GO:0019897|GO:0009897|GO:0016020|GO:0005615	GO:0005515|GO:0005178|GO:0008429|GO:0001786	GO:0007155|GO:0007338|GO:0006910|GO:0006911|GO:0050766	0	ILMN_3133448	TGGCTCTGGGTGGTTGACAGGTTGGCTGTGGGACCTCTGCTGGCTTGCTA	1918	A	NP_001038954.1	NM_001045489.1	ILMN_228582	NM_001045489.1	Mfge8	AA408458; P47; SED1; Mfgm; MFG-E8; AI325141; lactadherin	ILMN_228582	None
ADNP	5290482	0.0838127	-0.0653419	0.609215	0.18049	0.193521	0.0569863	0.305126	0.0284481	0.188498	-1.07825	0.0920744	-1.20634	-0.35228	-0.25472	-0.790901	-0.967235	-0.245245	0	-1.44774	NM_009628.2	168007865	168007816	chr2	Mus musculus activity-dependent neuroprotective protein (Adnp), mRNA.	11538	90093348	GO:0005634|GO:0005622|GO:0005615|GO:0006355|GO:0006350|GO:0043524|GO:0008270|GO:0003677|GO:0046872|GO:0043565|GO:0003700|GO:0005515|GO:0003682	ADNP	GO:0005634|GO:0005622|GO:0005615	GO:0008270|GO:0003677|GO:0046872|GO:0043565|GO:0003700|GO:0005515|GO:0003682	GO:0006355|GO:0006350|GO:0043524	0	ILMN_2523844	CTGATGAGTCTTCCCAGAGTGAAGATGCAAGGAGCAGTAAGCCAGCTGCC	3502	S	NP_033758.2	NM_009628.2	ILMN_196365	NM_009628.2	Adnp	mKIAA0784; AA589558	ILMN_196365	None
MLLT4	6940136	0.284917	0.390957	0.542676	0.139559	0.318798	0.276768	0.334797	0	0.250445	-1.30908	0.0164804	-0.575679	-0.115098	-0.0662079	-0.48983	-0.88782	-0.2505	-0.0133657	-0.67233	NM_010806.1	None	None	None	Mus musculus myeloid/lymphoid or mixed-lineage leukemia (trithorax homolog, Drosophila); translocated to, 4 (Mllt4), mRNA.	17356	145587091	GO:0005913|GO:0005737|GO:0030054|GO:0005912|GO:0007155|GO:0007165|GO:0005515	MLLT4	GO:0005913|GO:0005737|GO:0030054|GO:0005912	GO:0005515	GO:0007155|GO:0007165	None	ILMN_2593230	ATCGAGAGGGTCGATTCGTCCTTAAGAACGAGAATGACGCCATTCCTGCC	495	S	NP_034936.1	NM_010806.1	ILMN_196470	NM_010806.1	Mllt4	I-afadin; Afadin; Gm314; 5033403D15Rik; S-afadin; AF6	ILMN_332329	None
DBI	4490470	0.451634	0.466671	0.315927	0.523014	0.216795	0.376359	0.442052	0.141589	0.147826	-0.997143	-0.183236	-0.352194	-0.0348568	-0.283517	-0.418837	-0.523582	-0.0642118	0	-0.577346	NM_007830.3	122009942	122009893	chr1	Mus musculus diazepam binding inhibitor (Dbi), transcript variant 2, mRNA.	13167	83921597	GO:0005739|GO:0006810|GO:0008289|GO:0005488|GO:0000062	DBI	GO:0005739	GO:0008289|GO:0005488|GO:0000062	GO:0006810	0	ILMN_1215469	GGGCCAGCGTTAACCTCTGCTCCTCCTCCCTCTGTAGTTTTTACCTACAA	484	S	NP_031856.1	NM_007830.3	ILMN_223553	NM_007830.3	Dbi	ACBD1; Acbp; EP; endozepine	ILMN_223553	None
OGFRL1	2000356	0.58694	0.631657	0.866969	1.05285	0.799838	0.812282	0.95026	0.36031	1.03143	-1.16334	0	-0.680227	-0.203513	-0.490289	-0.541658	-0.98209	-0.266171	-0.391134	-1.0573	XM_973033.1	None	None	None	PREDICTED: Mus musculus opioid growth factor receptor-like 1 (Ogfrl1), mRNA.	70155	94364886	GO:0016020|GO:0004872	OGFRL1	GO:0016020	GO:0004872	None	None	ILMN_1236107	GCCGGTTGTCATGCTGAGGTAGTGGCACAGCAAAATGCCACAAACCCCCA	1815	S	XP_978127.1	XM_973033.1	ILMN_185522	XM_973033.1	Ogfrl1	None	ILMN_224754	None
CHKA	6960497	0.119454	0.744689	0.552371	0.611502	0.708032	-0.235009	0.585468	0.323524	0.944692	-0.871151	-0.233155	-0.631625	-0.555771	0	-0.1586	-0.58348	0.126861	-0.00233841	-0.0664177	NM_013490.3	3894262	3894213	chr19	Mus musculus choline kinase alpha (Chka), transcript variant 1, mRNA.	12660	95147346	GO:0005737|GO:0006656|GO:0016740|GO:0016301|GO:0004305|GO:0004103|GO:0004104|GO:0042803	CHKA	GO:0005737	GO:0016740|GO:0016301|GO:0004305|GO:0004103|GO:0004104|GO:0042803	GO:0006656	0	ILMN_2702540	GTGCAGGTAGATTAGAGCTGTGAAATCCATGTACATTAATACCCAATGGG	2417	S	NP_038518.2	NM_013490.3	ILMN_218969	NM_013490.3	Chka	Chetk-alpha; ChoK; Chk; EtnK-alpha	ILMN_218969	None
BC011467	4830544	-0.190071	0.274705	0.221107	0.440692	0.356902	0.0788407	0.154112	0.0527678	0.624252	-1.08819	-0.307057	-0.413427	-0.283556	-0.469369	-0.651693	-0.743858	0	0.304897	-0.519577	NM_153060.1	None	None	None	None	None	23346450	None	BC011467	None	None	None	None	ILMN_2660293	GTGAATCTCAAAGTCTTAAGAGAGAAGCCAAATATATATTCCTCTTGTAA	2292	S	None	NM_153060.1	ILMN_215496	scl39968.13_19	BC011467	None	ILMN_215496	None
LALBA	4040026	0.0506544	0.70508	1.24798	1.09765	0.793595	-0.135108	1.06624	0.162486	0.290449	-1.66295	-1.31642	-1.47008	-0.430383	0	-0.582688	-0.280508	-0.0445414	0.554839	-1.37471	NM_010679.1	98312032	98311983	chr15	Mus musculus lactalbumin, alpha (Lalba), mRNA.	16770	6754499	GO:0005576|GO:0005989|GO:0005509|GO:0004461	LALBA	GO:0005576	GO:0005509|GO:0004461	GO:0005989	0	ILMN_2676107	ATTGGATGACGAGTTGGATGATGACATAGCGTGTGCCAAGAAGATCCTGG	311	S	NP_034809.1	NM_010679.1	ILMN_216852	NM_010679.1	Lalba	AW208827	ILMN_216852	None
ATP6V1B1	5890075	-0.178802	0.376555	0.626185	0.113641	0.121771	0.0553994	0.129157	0	0.417711	-1.38092	-0.454776	-0.808035	-0.491519	-0.355238	-0.274093	-0.48963	0.0805092	0.148408	-0.833484	NM_134157.2	83708646	83708597	chr6	Mus musculus ATPase, H+ transporting, lysosomal V1 subunit B1 (Atp6v1b1), mRNA.	110935	24371244	GO:0005624|GO:0016324|GO:0016323|GO:0006811|GO:0006810|GO:0007605|GO:0006885|GO:0006885|GO:0015992|GO:0015078	ATP6V1B1	GO:0005624|GO:0016324|GO:0016323	GO:0015078	GO:0006811|GO:0006810|GO:0007605|GO:0006885|GO:0006885|GO:0015992	0	ILMN_2879910	AGGGGCTTTTGGAGAATGGAAGCGGCGAGGGGGAGGGATATTAAGCAGGC	1720	S	NP_598918.1	NM_134157.2	ILMN_220145	NM_134157.2	Atp6v1b1	Vpp3; D630039P21Rik; Vpp-3; AW208839; D630030L16Rik; Atp6b1; D630003L15	ILMN_220145	None
TNFSF12-TNFSF13	2340543	0	0.376652	0.312787	0.254644	0.176103	0.490992	0.1934	0.189908	0.476678	-1.10283	-0.977234	-0.79971	0.0480795	-0.116548	-0.296414	-0.371169	-0.207515	-0.402099	-0.467293	NM_001034097.1	69496618	69496569	chr11	Mus musculus tumor necrosis factor (ligand) superfamily, member 12-member 13 (Tnfsf12-tnfsf13), transcript variant 1, mRNA.	619441	77539771	None	TNFSF12-TNFSF13	None	None	None	0	ILMN_2492170	CCCGCTCCCACTATCTGGGCTTTGACTCCATGGATATTAAAAAAGTAGAA	1594	S	NP_001029269.1	NM_001034097.1	ILMN_192878	NM_001034097.1	Tnfsf12-tnfsf13	None	ILMN_240633	None
MOCS2	2070494	-0.128644	0.0687504	0.211503	0.49939	0.327038	0.200277	0.195221	0.310009	0.0276194	-0.902482	-0.444895	-0.494308	-0.0352812	0.05443	-0.312329	-0.445813	0	-0.0464449	-0.122265	NM_013826.2	115618758	115618709	chr13	Mus musculus molybdenum cofactor synthesis 2 (Mocs2), mRNA.	17434	118130892	GO:0006777|GO:0006790|GO:0042802	MOCS2	None	GO:0042802	GO:0006777|GO:0006790	0	ILMN_1229613	GATGTCTGCAATAGACTCAGCCTTCTGTGACTAACTCCTAACTAACCAGC	732	S	NP_038854.1	NM_013826.2	ILMN_209774	NM_013826.2	Mocs2	AI415403	ILMN_209774	None
LOC232890	6370669	0.234377	0.251839	0.184636	0.182551	-0.0471182	0.240807	0.155668	0.257369	0.35054	-0.929735	-0.0361156	-0.229664	-0.0569057	0	-0.0744343	-0.492429	-0.184021	0.0493965	-0.192489	XM_145374.2	None	None	None	None	None	38085966	None	LOC232890	None	None	None	None	ILMN_1212638	TCCATCGCCACTAGGGAGGCAACGTCCTGGGTCCTAAGTCTATAGTTCAC	794	S	None	XM_145374.2	ILMN_198522	XM_145374.2	LOC232890	None	ILMN_198522	None
LOC225134	3710753	0.260366	0.091815	-0.0142403	0.197077	-0.015439	0.168664	0.126334	0.0746737	0.153848	-0.388394	-0.0868311	-0.0239859	-0.171281	0.0122681	-0.0654726	-0.329861	0	0.00577736	-0.0372372	XR_031257.1	None	None	None	PREDICTED: Mus musculus similar to ribosomal protein S4, X-linked (LOC225134), misc RNA.	225134	149269568	None	LOC225134	None	None	None	None	ILMN_1228717	GGTGACTGGAGGTGCTAACTTGGGAAGAATTGGTGTAATCACCAACAGAG	584	S	None	XR_031257.1	ILMN_209911	XR_031257.1	LOC225134	None	ILMN_310534	None
B230112I24RIK	7320563	0.117161	0.0550418	0.204914	0.0981207	0.0796857	-0.0476918	0.125997	0.091681	0.0656471	-0.22297	-0.125943	-0.0111527	0	-0.108713	-0.0334973	-0.120217	0.0727963	-0.0762744	-0.0673356	None	None	None	None	None	None	None	None	B230112I24RIK	None	None	None	None	ILMN_1212775	GTACTACTGCCCCATGAAGATGCTCATGACTTCTACAAAGGGTTTAGGGG	20	S	None	None	ILMN_187632	scl1719.1.1_265	B230112I24Rik	None	ILMN_187632	None
1600029D21RIK	1300092	0.563766	0.527159	0.213448	-0.176425	0.550926	-0.0864654	0.0106721	0.70417	0.563405	-1.61729	-0.488775	-0.538651	0.0114803	0	-0.541035	-1.22576	0.218922	-0.523778	-0.678677	NM_029639.2	50313116	50313067	chr9	Mus musculus RIKEN cDNA 1600029D21 gene (1600029D21Rik), mRNA.	76509	124286796	GO:0016021|GO:0016020	1600029D21RIK	GO:0016021|GO:0016020	None	None	0	ILMN_1259777	GTGACTGTAGGAAAAAGAGAAATGAGTGATCATCCTGTGGCTACTAGCAG	1169	S	NP_083915.2	NM_029639.2	ILMN_222410	NM_029639.2	1600029D21Rik	AA407923; 0610037B23Rik; PLET1; AU043048	ILMN_222410	None
3300001P08RIK	5560209	0.108369	0.193133	0.34178	0.170695	0.304314	-0.00978994	0.23622	0.0654688	0.36678	-0.959332	-0.122358	0	-0.180823	-0.153736	-0.356319	-0.94474	0.0768461	-0.339445	-0.62316	NM_026313.1	94159185	94159136	chr11	Mus musculus RIKEN cDNA 3300001P08 gene (3300001P08Rik), mRNA.	67684	23956165	GO:0005634|GO:0008380|GO:0006397|GO:0003677	3300001P08RIK	GO:0005634	GO:0003677	GO:0008380|GO:0006397	0	ILMN_2638778	GTGTGTGGAGCCTTTTTGATAGTAGGAGACGCCCAGTCCCGAGTAGATGA	703	S	NP_080589.1	NM_026313.1	ILMN_213598	NM_026313.1	3300001P08Rik	Luc7a; RP23-244C22.4	ILMN_213598	None
LOC385238	5890433	0.366402	-0.00473785	0.527321	0.422566	0.301551	0.140896	-0.121877	0.418655	0.171515	-0.993748	-0.260943	-0.300233	0.0526533	-0.0291462	-0.312958	-0.923775	0	0.014535	-0.562107	XM_358137.1	None	None	None	None	None	38094072	None	LOC385238	None	None	None	None	ILMN_1229124	AGTCGTCACTGAACACATCCAGGTGAACGAGGCACCTAAGATGCTCCGAG	198	S	None	XM_358137.1	ILMN_201479	XM_358137.1	LOC385238	None	ILMN_201479	None
GNB2L1	1570039	-0.0510979	0.222541	0.0638752	0.113821	0.0421629	0.086122	0.104038	0.115965	0.0453396	-0.261742	-0.0812893	0.0621185	-0.101494	-0.0818148	-0.0933962	-0.196761	0	-0.0787888	-0.243075	NM_008143.3	48619115	48619066	chr11	Mus musculus guanine nucleotide binding protein (G protein), beta polypeptide 2 like 1 (Gnb2l1), mRNA.	14694	142376464	GO:0005737|GO:0043025|GO:0007242|GO:0008104|GO:0016301|GO:0004872|GO:0005080	GNB2L1	GO:0005737|GO:0043025	GO:0016301|GO:0004872|GO:0005080	GO:0007242|GO:0008104	0	ILMN_2652645	TTGTAGATGAATTGAAGCAAGAAGTTATCAGCACCAGCAGCAAGGCAGAG	901	S	NP_032169.1	NM_008143.3	ILMN_214848	NM_008143.3	Gnb2l1	GB-like; AL033335; Rack1; p205; Gnb2-rs1	ILMN_214848	None
TEP1	6770241	0.0456557	0.108148	0.0753741	0.02317	0.0648293	0.0421171	0.0753179	0.0726309	-0.0199108	-0.158913	-0.0300164	0	-0.0685987	-0.027761	-0.0314641	-0.00887775	-0.0597067	0.0291815	-0.103157	AK087740	None	None	None	None	None	None	GO:0005634|GO:0000781|GO:0030529|GO:0005694|GO:0005625|GO:0005737|GO:0016363|GO:0007004|GO:0000166|GO:0003723|GO:0005524|GO:0005515	TEP1	GO:0005634|GO:0000781|GO:0030529|GO:0005694|GO:0005625|GO:0005737|GO:0016363	GO:0000166|GO:0003723|GO:0005524|GO:0005515	GO:0007004	None	ILMN_1246512	CAAGGCACACACAGAATGGGTTGGCGAGATGGGTCAGCATTGAGAACACT	964	S	None	None	ILMN_206182	ri|E330014B22|PX00212I11|AK087740|1275	Tep1	None	ILMN_206182	None
EG665685	3130762	0.445306	0.358432	0.558534	0.492372	0.102495	0.279518	0.794143	0.522943	-0.334868	-1.19669	-0.352064	0	-0.341919	-0.0971289	-0.33206	-0.365499	-0.117029	0.174717	-0.468074	XR_001769.2	90856119	90856070	chr6	PREDICTED: Mus musculus predicted gene, EG665685 (EG665685), misc RNA.	665685	149255372	None	EG665685	None	None	None	0	ILMN_1219258	GACGATGAAGACGCCTATAGTGATTCAGAAGGCAATGAAGTCATGACTCC	516	S	None	XR_001769.2	ILMN_190255	XR_001769.2	EG665685	None	ILMN_230592	None
SNF1LK	520563	0	0.406017	0.996368	0.454204	0.17907	0.660856	0.516419	-0.0285397	0.400122	-1.21308	0.132218	-0.107265	-1.18837	-0.513602	-0.0539265	-0.153768	-0.218155	0.157919	-0.822371	NM_010831.2	31981870	31981821	chr17	Mus musculus SNF1-like kinase (Snf1lk), mRNA.	17691	110815829	GO:0005634|GO:0005737|GO:0030154|GO:0006468|GO:0007049|GO:0007346|GO:0007275|GO:0007243|GO:0045595|GO:0005524|GO:0000287|GO:0016301|GO:0000166|GO:0016740|GO:0004674|GO:0005515|GO:0004672|GO:0046872	SNF1LK	GO:0005634|GO:0005737	GO:0005524|GO:0000287|GO:0016301|GO:0000166|GO:0016740|GO:0004674|GO:0005515|GO:0004672|GO:0046872	GO:0030154|GO:0006468|GO:0007049|GO:0007346|GO:0007275|GO:0007243|GO:0045595	0	ILMN_1239463	AAACCTGATGTCCCAGCGTGGTCCTCCGTGGGCCCCGTGGCCCATCCTAT	3833	S	NP_034961.2	NM_010831.2	ILMN_210221	NM_010831.2	Snf1lk	Sik; Msk	ILMN_210221	None
6330589A16RIK	5810102	-0.00870275	0.0510368	0.102963	0.0239558	0.0251827	0.0816984	0.0152259	0.0416536	0.0137863	-0.120809	-0.062398	0.0383801	-0.0967879	0	-0.00923586	-0.0383081	-0.0499973	-0.0425482	-0.114412	AK032105	None	None	None	None	None	None	None	6330589A16RIK	None	None	None	None	ILMN_2554920	GGATTCCCTGCCATGACACTGTTTATTTCATTTCTGTGACTGCTTGACTG	1946	S	None	None	ILMN_203127	ri|6330589A16|PX00044N03|AK032105|2793	6330589A16Rik	None	ILMN_203127	None
RPPH1	1510647	0.0392842	1.11079	1.2275	-0.150841	0.476487	0	1.20152	0.600306	0.723354	-1.45772	-0.133631	0.258151	-0.258028	0.146218	-0.577185	-0.891063	-0.404067	-0.495764	-0.831938	NR_002142.1	51427219	51427170	chr14	Mus musculus ribonuclease P RNA component H1 (Rpph1), non-coding RNA.	85029	46402165	None	RPPH1	None	None	None	0	ILMN_1246744	CTCACCTCAGCCATTGAACTCGCACTGCTGGCCGTGAGTCTGTTCCAAGC	49	S	None	NR_002142.1	ILMN_223462	NR_002142.1	Rpph1	Rpr; Rmrp5; Parp2; H1RNA	ILMN_223462	None
LAMB1-1	6550082	0.345978	0	0.876931	-0.116711	0.199424	0.285647	0.856994	0.391633	1.15448	-1.15597	-0.122167	0.195312	-0.560355	0.018034	-0.296652	-0.928881	-0.889352	-0.6871	-0.78137	NM_008482.2	32014102	32014053	chr12	Mus musculus laminin B1 subunit 1 (Lamb1-1), mRNA.	16777	114326496	GO:0005578|GO:0005604|GO:0005605|GO:0005576|GO:0043259|GO:0007155|GO:0007566|GO:0005515|GO:0019899	LAMB1-1	GO:0005578|GO:0005604|GO:0005605|GO:0005576|GO:0043259	GO:0005515|GO:0019899	GO:0007155|GO:0007566	0	ILMN_1253659	GCCAGGAGGAAAGCTGAGCTGCTACAAAATGAAGCAAAAACACTCTTGGC	5414	S	NP_032508.2	NM_008482.2	ILMN_223718	NM_008482.2	Lamb1-1	C77966; C80098; Lamb-1; C81607; D130003D08Rik	ILMN_223718	None
HIST1H2BM	2230619	1.44746	0.927221	1.40827	-0.141613	0.405832	0.196202	1.12668	0.710578	0.863149	-0.48528	-0.0348339	-0.141221	-0.240607	0.463389	-0.275437	-0.270958	0	-0.647043	-0.421278	NM_178200.1	21814240	21814191	chr13	Mus musculus histone cluster 1, H2bm (Hist1h2bm), mRNA.	319186	30061384	GO:0005634|GO:0005694|GO:0000786|GO:0006334|GO:0003677	HIST1H2BM	GO:0005634|GO:0005694|GO:0000786	GO:0003677	GO:0006334	0	ILMN_2891646	AGGCGAGGCTTCCCGCCTGGCGCATTACAACAAGCGCTCGACCATCACGT	225	S	NP_835507.1	NM_178200.1	ILMN_245250	NM_178200.1	Hist1h2bm	H2b-291b	ILMN_245250	None
EG635702	6060608	0.125798	0.195234	0.371967	0.0516591	0	-0.134557	0.105733	0.0754137	0.496548	-1.07726	0.0169878	0.127949	-0.349225	-0.7933	-0.00789452	-0.551723	-0.447303	-0.631378	-0.87219	XM_910834.3	None	None	None	PREDICTED: Mus musculus predicted gene, EG635702 (EG635702), mRNA.	635702	149250912	None	EG635702	None	None	None	None	ILMN_1236294	CTGCCCTTGATTTAGAGTGGGATATGGAGAAGGAACTGGAAGAGCCGGGC	180	S	XP_915927.3	XM_910834.3	ILMN_197744	XM_910834.3	EG635702	None	ILMN_252283	None
NFIX	6220280	0.263217	0.3294	0.563752	0.00981617	0.565807	0	0.514184	-0.085937	0.569329	-0.541982	0.0620599	0.0802984	-0.269109	-0.562922	-0.0424457	-0.316404	-0.274416	-0.201565	-0.380367	NM_001081981.1	87247675	87245717	chr8	Mus musculus nuclear factor I/X (Nfix), transcript variant 3, mRNA.	18032	126517473	GO:0005634|GO:0005622|GO:0006355|GO:0006350|GO:0006260|GO:0045944|GO:0003677|GO:0003700|GO:0016563	NFIX	GO:0005634|GO:0005622	GO:0003677|GO:0003700|GO:0016563	GO:0006355|GO:0006350|GO:0006260|GO:0045944	0	ILMN_2626432	ACGCATGGCTTTCACCCACCACCCGCTGCCTGTGCTTGCTGGAGTCAGAC	2018	S	NP_001075450.1	NM_001081981.1	ILMN_210548	NM_001081981.1	Nfix	None	ILMN_228818	None
3830421F03RIK	7380397	1.09722	1.68544	0.543186	0.522933	1.01631	-0.0815053	1.03271	0.290915	1.06742	-1.22912	1.04045	-0.184172	-0.539954	0	-0.817772	-1.12207	-0.472842	-1.78055	-0.589226	AK014446	None	None	None	None	None	None	None	3830421F03RIK	None	None	None	None	ILMN_1258275	GGAATCCCAACGTGCAGGAGGCTAAGGTCAGAACATCTGGGTCTGAGGCC	1768	S	None	None	ILMN_201852	ri|3830421F03|PX00007M10|AK014446|1917	3830421F03Rik	None	ILMN_201852	None
BRD2	7610722	0.568863	1.02007	-0.00407314	0.345265	0.335942	0.432641	0.795153	0.438877	1.4584	-0.678452	-0.237787	0.727651	0	-0.281299	-0.539132	-0.682638	-0.422827	-0.00393867	-0.132475	NM_001025387.2	34254166	34254117	chr17	Mus musculus bromodomain containing 2 (Brd2), transcript variant 2, mRNA.	14312	100913023	GO:0005737|GO:0005634	BRD2	GO:0005737|GO:0005634	None	None	0	ILMN_2734848	AACAACTGGCTGCCCTGTCCCAGGGCCCAATATCTAAGCCCAAGCGGAAG	3139	S	NP_001020558.1	NM_001025387.2	ILMN_221381	NM_001025387.2	Brd2	mKIAA4005; Rnf3; AW228947; KIAA4005; Fsrg1; NAT; Ring3; Frg-1; D17H6S113E	ILMN_252658	None
MAGI3	2570543	0.29111	0.717619	0.546992	0.4111	-0.410401	0.0904622	0.279234	0.237032	0.92798	-1.158	-0.116702	0.00734425	-0.26127	-0.0544147	-0.961671	-1.17648	-0.501062	0	-0.61553	NM_133853.2	103819541	103819492	chr3	Mus musculus membrane associated guanylate kinase, WW and PDZ domain containing 3 (Magi3), mRNA.	99470	118129792	GO:0005634|GO:0016020|GO:0030054|GO:0005886|GO:0005923|GO:0000166|GO:0005524|GO:0005515	MAGI3	GO:0005634|GO:0016020|GO:0030054|GO:0005886|GO:0005923	GO:0000166|GO:0005524|GO:0005515	None	0	ILMN_1227237	GGAGAAAGTAAAGGTCGGCTCACCATTAAGGCGGGCTCTGGACAAGATCC	3933	S	NP_598614.1	NM_133853.2	ILMN_186966	NM_133853.2	Magi3	AI120132; mKIAA1634; 4732496O19Rik; AA407180; 6530407C02Rik	ILMN_232312	None
RSRC2	5340102	0.179662	0.21605	-0.0433407	-0.0818725	0.198571	0.417691	0.459582	0.554861	0.696111	-0.721036	-0.0999756	0	-0.264805	0.173804	-0.357132	-0.3727	0.109179	-0.159196	-0.726057	NM_001005525.1	124186637	124186588	chr5	Mus musculus arginine/serine-rich coiled-coil 2 (Rsrc2), transcript variant 1, mRNA.	208606	53988375	None	RSRC2	None	None	None	0	ILMN_3111334	CGGACACCTAGTCCACCTCCCTTCAGAGGCAGAAACACAGCAATGGACGC	770	A	NP_001005525.1	NM_001005525.1	ILMN_229836	NM_001005525.1	Rsrc2	1500011J06Rik	ILMN_229836	None
MYD116	5560328	0.369664	0.941648	0.547613	0.497135	0	0.186593	0.44251	0.123129	0.281436	-0.257382	-0.144408	-0.361227	-0.209091	-0.492126	-0.600432	0.153831	-0.646824	-0.381952	-0.167894	NM_008654.1	52778511	52778462	chr7	Mus musculus myeloid differentiation primary response gene 116 (Myd116), mRNA.	17872	6678977	None	MYD116	None	None	None	0	ILMN_2722938	TGGGCACGCCTTAGAAACCCATCTCTTCCACAGTCCGAGCCTCGCTCTTC	2053	S	NP_032680.1	NM_008654.1	ILMN_220505	NM_008654.1	Myd116	9630030H21	ILMN_220505	None
PABPC1	1580392	0.524217	1.6453	0.97472	0.264172	-0.0120878	0.31968	0.703775	0.272022	1.14476	-0.637652	-0.221448	0.216831	-0.0995164	0	-0.428288	-0.102335	-0.208204	-0.0376654	-0.252099	NM_008774.2	36538299	36538250	chr15	Mus musculus poly A binding protein, cytoplasmic 1 (Pabpc1), mRNA.	18458	31560655	GO:0005737|GO:0005634|GO:0005681|GO:0008380|GO:0006397|GO:0003676|GO:0000166|GO:0003723|GO:0008143	PABPC1	GO:0005737|GO:0005634|GO:0005681	GO:0003676|GO:0000166|GO:0003723|GO:0008143	GO:0008380|GO:0006397	0	ILMN_2705407	AAAGGTCGCGGCCTGCGGCCCCGCGGGCAGCCGTGCCGAGATGAACCCCA	418	S	NP_032800.2	NM_008774.2	ILMN_201529	NM_008774.2	Pabpc1	Pabp1; PabpI; PABP; Pabpl1	ILMN_201529	None
LOC546723	1660014	0.636686	1.02125	0.757988	0.260522	0.0872459	0.179487	0.834146	0.473862	0.7211	-0.718747	-0.189854	-0.0185509	-0.30387	-0.518493	-0.186601	-0.0516458	-0.47131	0	-0.0513096	NM_001037169.1	30605550	30605501	chr19	Mus musculus similar to protein phosphatase 1, regulatory (inhibitor) subunit 2 (LOC546723), mRNA.	546723	81230480	None	LOC546723	None	None	None	0	ILMN_2971370	CAACCGGCCATGGCAGCCTCGCACCGGCCCATCAAGGGAATCCTGAAGAA	126	S	NP_001032246.1	NM_001037169.1	ILMN_227401	NM_001037169.1	LOC546723	MGC118257	ILMN_227401	None
LOC383981	2630653	0.430027	1.04616	0.493172	0.335076	0.0713587	-0.221149	0.55923	0.0350962	0.315899	-0.133327	-0.392352	0.0690432	-0.388375	-0.544526	-0.663287	-0.326019	-0.331683	0	-0.18092	XM_357361.1	None	None	None	None	None	38077907	None	LOC383981	None	None	None	None	ILMN_2536676	TGTGAACCGCCTGGTCAACTTGCACCTGCGGGCCTCCTACACCTACCTCT	117	S	None	XM_357361.1	ILMN_199840	XM_357361.1	LOC383981	None	ILMN_199840	None
LOC384713	2230669	0.260692	0.633151	0.704821	0.108059	0.301338	0.325205	0.325006	0.434244	0.533766	-0.218148	-0.144328	-0.0328774	-0.502054	-0.0355492	-0.13792	-0.120399	0	-0.00836086	-0.153663	XM_357809.1	None	None	None	None	None	38087956	None	LOC384713	None	None	None	None	ILMN_1237517	TGGGAAGCAAGGTGGAGGTGAGCAAGACGGCCTACACTAGCCAAATCCCC	524	S	None	XM_357809.1	ILMN_201021	XM_357809.1	LOC384713	None	ILMN_201021	None
SCNN1B	7210600	0.0064373	0.933492	1.0405	0.524051	-0.0630684	0.501315	0.558465	0.65504	0.939017	-0.919264	-0.443425	-0.399907	-0.521927	-0.143132	-0.0575466	-0.14081	-0.275155	0.0988703	0	NM_011325.1	129061896	129061847	chr7	Mus musculus sodium channel, nonvoltage-gated 1 beta (Scnn1b), mRNA.	20277	6755411	GO:0016021|GO:0016020|GO:0005886|GO:0006810|GO:0050896|GO:0006814|GO:0006811|GO:0050909|GO:0005272|GO:0031402|GO:0015280|GO:0005216	SCNN1B	GO:0016021|GO:0016020|GO:0005886	GO:0005272|GO:0031402|GO:0015280|GO:0005216	GO:0006810|GO:0050896|GO:0006814|GO:0006811|GO:0050909	0	ILMN_2618383	CTCCTGGTTGATAGGCCACTTTCCTGTCTGTTACCACCTCAGTCTCCCAG	2226	S	NP_035455.1	NM_011325.1	ILMN_211671	NM_011325.1	Scnn1b	None	ILMN_211671	None
LOC100046853	780328	0.181428	0.509323	0.846102	0.587689	0.175346	-0.0962687	0.487675	0.282942	0.733691	-0.390424	-0.253226	-0.046804	-0.711911	-0.334403	-0.312851	0	-0.56119	0.260343	-0.0663037	XM_001476909.1	None	None	None	PREDICTED: Mus musculus similar to heterogeneous nuclear ribonucleoprotein K (LOC100046853), mRNA.	100046853	149264564	None	LOC100046853	None	None	None	None	ILMN_1234314	GTCAGCGTCATCTCCTCCAGGAACACTGGCCAGTACCAACATTATAAAGG	299	S	XP_001476959.1	XM_001476909.1	ILMN_199608	XM_001476909.1	LOC100046853	None	ILMN_318362	None
ITPR2	2650133	0	0.977687	1.50891	0.823513	-0.00876904	0.0296235	1.11024	0.930518	0.15335	-1.18238	0.0148687	-0.769722	-0.711539	-0.12271	-0.144069	-1.00986	-1.14591	0.104726	-0.518291	NM_010586.1	146307878	146307829	chr6	Mus musculus inositol 1,4,5-triphosphate receptor 2 (Itpr2), transcript variant 2, mRNA.	16439	60592757	GO:0005783|GO:0005792|GO:0005938|GO:0005737|GO:0016529|GO:0016020|GO:0016021|GO:0006810|GO:0006811|GO:0006816|GO:0035091|GO:0015278|GO:0008095|GO:0005262|GO:0005216|GO:0005509|GO:0004872|GO:0005220	ITPR2	GO:0005783|GO:0005792|GO:0005938|GO:0005737|GO:0016529|GO:0016020|GO:0016021	GO:0035091|GO:0015278|GO:0008095|GO:0005262|GO:0005216|GO:0005509|GO:0004872|GO:0005220	GO:0006810|GO:0006811|GO:0006816	0	ILMN_1222452	CCCCGGCGAGCAGGAGGATGTGACAGTGATGGACACCAAGCTGAAGGTTA	2806	S	NP_034716.1	NM_010586.1	ILMN_190150	NM_010586.1	Itpr2	Ip3r2; AI649341; InsP3R-2; Itpr5; InsP3R-5	ILMN_235673	None
SEC31L1	990689	-0.0782723	0.159226	0.361685	0.18799	0.0229874	0.0790162	0.386432	0	0.263313	-0.191405	-0.0840316	-0.0521646	-0.268175	-0.0982852	-0.14203	-0.262237	0.00694132	-0.10543	0.081634	XM_132230.3	None	None	None	None	None	38080333	None	SEC31L1	None	None	None	None	ILMN_2765024	AGTATTCCTTCGGAACAGGGGGGGCAGCAGCTTATCGACCTCAACAGCCT	2641	S	None	XM_132230.3	ILMN_219230	scl26327.26.63_55	Sec31l1	None	ILMN_219230	None
2610019A05RIK	7150360	0	0.29707	0.164527	0.245862	0.139443	0.034955	0.0811028	-0.0245214	0.160707	-0.133939	0.0411539	-0.0660515	-0.117739	-0.105067	-0.0439224	-0.0363836	-0.10952	-0.0457306	0.00594997	NM_028126.2	106025239	106025190	chr11	Mus musculus RIKEN cDNA 2610019A05 gene (2610019A05Rik), mRNA.	72149	142387616	GO:0005737|GO:0005634|GO:0007049|GO:0006468|GO:0005524|GO:0004672	2610019A05RIK	GO:0005737|GO:0005634	GO:0005524|GO:0004672	GO:0007049|GO:0006468	0	ILMN_2731592	CAAGCTGGCTGTTGGCTACTTGAAAGGACATTCTAGAAGGGACTTCACTG	1425	S	NP_082402.1	NM_028126.2	ILMN_221150	NM_028126.2	2610019A05Rik	AI480680; 6030402H20Rik; E130112C09Rik	ILMN_221150	None
FXYD3	2470408	-0.165652	0.256706	0.274149	0.17966	0.178977	0.184606	0.351255	-0.00317383	0.0119696	-0.801478	0	-0.432751	-0.512597	-0.650236	-0.315311	-0.268513	-0.608228	0.0563612	0.0603628	NM_008557.1	31856343	31856201	chr7	Mus musculus FXYD domain-containing ion transport regulator 3 (Fxyd3), mRNA.	17178	6678813	GO:0016021|GO:0016020|GO:0006810|GO:0006811|GO:0005216|GO:0031404|GO:0005254	FXYD3	GO:0016021|GO:0016020	GO:0005216|GO:0031404|GO:0005254	GO:0006810|GO:0006811	0	ILMN_2595593	GGCGGGCTCATTTGTGCAGGGATTCTCTGTGCCCTGGGCATTATAGTCCT	205	S	NP_032583.1	NM_008557.1	ILMN_209417	NM_008557.1	Fxyd3	Mat8	ILMN_209417	None
LOC100045338	270349	0.0642128	0.20405	0.058352	0.038619	-0.00479507	0.072834	0.0471296	0.0128975	0.19157	-0.0914221	0.00918865	-0.0740113	-0.0598288	-0.00388813	-0.00606918	-0.0149755	0	-0.0344381	-0.0266538	XM_001474097.1	None	None	None	PREDICTED: Mus musculus similar to 3-beta-hydroxysteroid dehydrogenase/delta-5-delta-4-isomerase (LOC100045338), mRNA.	100045338	149251644	None	LOC100045338	None	None	None	None	ILMN_1227165	GATGTCAATCTGAAAGGTGCAGTACCCAGGGAAGATATGGAGCAGGTTGG	487	S	XP_001474147.1	XM_001474097.1	ILMN_201470	XM_001474097.1	LOC100045338	None	ILMN_320221	None
EGLN3	3290575	0.732743	1.43776	0.669683	0.726467	0	0.159246	0.357119	0.438893	2.07083	-0.482404	-0.491922	0.0573444	-0.416319	-0.132456	-0.242624	-0.0890155	-0.0202899	-0.475642	-0.144997	NM_028133.1	55280386	55280337	chr12	Mus musculus EGL nine homolog 3 (C. elegans) (Egln3), mRNA.	112407	15375329	GO:0005634|GO:0005737|GO:0006915|GO:0055114|GO:0019538|GO:0031418|GO:0016702|GO:0005506|GO:0046872|GO:0016491|GO:0016706	EGLN3	GO:0005634|GO:0005737	GO:0031418|GO:0016702|GO:0005506|GO:0046872|GO:0016491|GO:0016706	GO:0006915|GO:0055114|GO:0019538	0	ILMN_2782101	CCCACAAGCAGCATAGACCTGAAAGTGTTTTATTTCGTCATGTTCAGACA	2231	S	NP_082409.1	NM_028133.1	ILMN_210459	NM_028133.1	Egln3	AI648162; 2610021G09Rik; AI505553; SM-20; Phd3	ILMN_210459	None
C130039O16RIK	6380047	0.657299	1.90735	0.717154	1.10262	0	0.170143	0.0367198	1.47899	1.79767	-0.17472	-0.508379	-0.45614	-0.522012	0.159885	-0.180417	-0.450157	-0.225317	-0.162497	-0.352653	XM_001477247.1	85493965	85493916	chr12	PREDICTED: Mus musculus RIKEN cDNA C130039O16 gene (C130039O16Rik), mRNA.	238317	149263333	None	C130039O16RIK	None	None	None	0	ILMN_2754119	ATTCTCCGGAGCCATGAGCCCAACGCCCCGGGGTCTGCAGGTATCCAGAC	3281	S	XP_001477297.1	XM_001477247.1	ILMN_222741	XM_001477247.1	C130039O16Rik	None	ILMN_324152	None
A230079E18RIK	4040577	0	0.355336	0.802392	0.893255	0.335207	0.262698	0.860083	1.07091	0.826784	-0.642714	-0.961969	-0.99829	0.499081	-0.922348	-0.0556383	-0.402289	-0.501611	-0.447451	-0.789085	AK038962	None	None	None	None	None	None	None	A230079E18RIK	None	None	None	None	ILMN_1231713	AGAGACAGGAAGTAACAAAGACCAAGTAACAGTTGCCCCCTTTCCCCTGG	1498	S	None	None	ILMN_203579	ri|A230079E18|PX00129N17|AK038962|1668	A230079E18Rik	None	ILMN_203579	None
FAR1	6480669	0.50733	0.810103	0.570473	0.564549	0.530845	-0.558996	0.494272	0.907825	0.769263	-0.99049	-0.628227	-0.653911	-0.0274525	0	-0.0387678	0.105485	-0.287724	-0.345908	-0.0760145	NM_027379.2	120711614	120709983	chr7	Mus musculus fatty acyl CoA reductase 1 (Far1), transcript variant 2, mRNA.	67420	68448550	GO:0016021|GO:0016020|GO:0005777|GO:0006629|GO:0055114|GO:0008610|GO:0008152|GO:0010025|GO:0016491|GO:0003824|GO:0005488|GO:0050062	FAR1	GO:0016021|GO:0016020|GO:0005777	GO:0016491|GO:0003824|GO:0005488|GO:0050062	GO:0006629|GO:0055114|GO:0008610|GO:0008152|GO:0010025	0	ILMN_3135107	GAAGAGATGTCTGGCCTCCCTGCTGCTCGGAAGCATCTCAACAAGTTGCG	1474	A	NP_081655.2	NM_027379.2	ILMN_219704	NM_027379.2	Far1	FAR1; 2600011M19Rik; 3732409C05Rik	ILMN_219704	None
FAR1	6520072	0.509117	0.626324	0.466073	0.567231	0.527093	-0.40038	0.542536	0.993083	0.78897	-0.80407	-0.847013	-0.610639	-0.190785	-0.155725	-0.0924063	0.227151	-0.198574	-0.267631	0	NM_026143.2	120711692	120711643	chr7	Mus musculus fatty acyl CoA reductase 1 (Far1), transcript variant 1, mRNA.	67420	74096447	GO:0016021|GO:0016020|GO:0005777|GO:0006629|GO:0055114|GO:0008610|GO:0008152|GO:0010025|GO:0016491|GO:0003824|GO:0005488|GO:0050062	FAR1	GO:0016021|GO:0016020|GO:0005777	GO:0016491|GO:0003824|GO:0005488|GO:0050062	GO:0006629|GO:0055114|GO:0008610|GO:0008152|GO:0010025	0	ILMN_2712393	CTTGTGATACTTATCTGGCGCATTTTTATTGCAAGATCACAAATGGCAAG	1643	S	NP_080419.2	NM_026143.2	ILMN_219704	NM_026143.2	Far1	FAR1; 2600011M19Rik; 3732409C05Rik	ILMN_230610	None
LONP2	6180300	-0.0256281	0.282586	0.442973	-0.000340939	0.482391	0.0103841	0.368268	0.609752	0.180182	-0.327274	-0.585419	0.123599	0.0805464	0	-0.0798845	-0.297136	-0.209231	-0.164551	-0.437393	NM_025827.2	89240220	89240171	chr8	Mus musculus lon peptidase 2, peroxisomal (Lonp2), mRNA. XM_001000568	66887	31981168	GO:0005777|GO:0005782|GO:0007031|GO:0006510|GO:0006508|GO:0016787|GO:0004252|GO:0000166|GO:0008233|GO:0005524|GO:0004176|GO:0017111	LONP2	GO:0005777|GO:0005782	GO:0016787|GO:0004252|GO:0000166|GO:0008233|GO:0005524|GO:0004176|GO:0017111	GO:0007031|GO:0006510|GO:0006508	0	ILMN_2913590	CCTAGCAGCACACCGAGCAGGACTGAAGCAGATCATAATTCCGCAGAGGA	2437	S	NP_080103.1	NM_025827.2	ILMN_218473	NM_025827.2	Lonp2	1300002A08Rik; AU015403; Lonp	ILMN_218473	None
PAPPA	5360736	0.16783	0.00889111	0.235806	0.0803103	0.119315	0.0885501	0.213305	0.664222	0.0595875	-0.262108	-0.0610909	-0.0551629	-0.260266	0	-0.148187	-0.165265	-0.131205	-0.0918956	-0.0503764	NM_021362.1	65012920	65012871	chr4	Mus musculus pregnancy-associated plasma protein A (Pappa), mRNA.	18491	59676576	GO:0005576|GO:0016020|GO:0030154|GO:0006508|GO:0016787|GO:0008270|GO:0008233|GO:0046872|GO:0008237|GO:0004175	PAPPA	GO:0005576|GO:0016020	GO:0016787|GO:0008270|GO:0008233|GO:0046872|GO:0008237|GO:0004175	GO:0030154|GO:0006508	0	ILMN_2630646	CCCAACCGGTCTGCCTTTAATTTCACCCAGGAAGGACCAACTGTGGGGCA	5355	S	NP_067337.1	NM_021362.1	ILMN_212814	NM_021362.1	Pappa	8430414N03Rik; PAG1; IGFBP-4ase; PAPP-A	ILMN_257920	None
BC004044	3290253	0.204203	0.478475	1.12089	1.07995	1.75056	0.377266	1.28776	1.23399	-0.0109839	-0.114648	-0.265647	-0.104979	-0.0337172	0	-0.0671263	-0.0677152	-0.111435	-0.0893989	0.774719	NM_030565.5	139285332	139285283	chr5	Mus musculus cDNA sequence BC004044 (BC004044), mRNA.	80752	30842825	GO:0005576|GO:0005509	BC004044	GO:0005576	GO:0005509	None	0	ILMN_1240719	TGAGCACAGAGCCTCCACGGAGAGGTAGTGACCAGGCTGCCCATGAGGAA	2248	S	NP_085042.1	NM_030565.5	ILMN_220511	NM_030565.5	BC004044	C76981; MGC7673; KIAA4081; Fam20c; mKIAA4081	ILMN_220511	None
BC004044	3840687	0.140242	0.371498	0.953655	0.94855	1.25279	0	1.06108	1.08567	0.391725	-0.527124	-0.474828	-0.238626	-0.292336	-0.113439	-0.290358	-0.255795	-0.377313	-0.442974	0.53654	NM_030565.5	139285352	139285303	chr5	Mus musculus cDNA sequence BC004044 (BC004044), mRNA.	80752	30842825	GO:0005576|GO:0005509	BC004044	GO:0005576	GO:0005509	None	0	ILMN_2723024	GAGAGGTAGTGACCAGGCTGCCCATGAGGAAGGAGGAGCACAGAGCCTAG	2268	S	NP_085042.1	NM_030565.5	ILMN_220511	NM_030565.5	BC004044	C76981; MGC7673; KIAA4081; Fam20c; mKIAA4081	ILMN_220511	None
PTGES	2370639	0.16871	1.01033	0.356787	0.543218	0.767418	0	0.831526	0.419524	-0.28578	-0.827044	0.021441	-0.754934	-0.438129	-0.199668	-0.643242	-0.446084	-0.403046	-0.773156	0.154478	NM_022415.2	30745325	30745276	chr2	Mus musculus prostaglandin E synthase (Ptges), mRNA.	64292	46852157	GO:0016021|GO:0016020|GO:0005737|GO:0005634|GO:0005792|GO:0005641|GO:0006693|GO:0016853|GO:0050220|GO:0004667	PTGES	GO:0016021|GO:0016020|GO:0005737|GO:0005634|GO:0005792|GO:0005641	GO:0016853|GO:0050220|GO:0004667	GO:0006693	0	ILMN_2786442	GGTCTCTTGTCTGAGGCCATTTGTGGTGGCTTGAATAGGAATGGCCCCCC	3312	S	NP_071860.1	NM_022415.2	ILMN_211451	NM_022415.2	Ptges	mPGES-1; cPGES; 2410099E23Rik; D2Ertd369e; mPGES	ILMN_211451	None
PTPN23	270753	0.121902	0.17993	0.0826039	0.00784636	0.201543	-0.0171394	0.1793	0.123956	0.0899286	-0.0982099	-0.10751	-0.0358262	-0.0797858	0	-0.0693579	-0.130564	-0.0115051	0.119656	-0.0044136	NM_001081043.1	110289389	110289340	chr9	Mus musculus protein tyrosine phosphatase, non-receptor type 23 (Ptpn23), mRNA.	104831	124517677	GO:0031410|GO:0006470|GO:0016311|GO:0004721|GO:0016787|GO:0004725|GO:0016791	PTPN23	GO:0031410	GO:0004721|GO:0016787|GO:0004725|GO:0016791	GO:0006470|GO:0016311	0	ILMN_1235509	AATGCTAGCTGTGTGGAGGGGCTCTCGCCATACTGTCCACCCTTAGTGGC	3994	S	NP_001074512.1	NM_001081043.1	ILMN_217591	NM_001081043.1	Ptpn23	AI462446; PTP-TD14	ILMN_252191	None
PDE4A	1940072	0.878291	0.661745	1.23954	-0.0629792	0.731074	-0.0358701	0.588398	1.05193	1.03194	-0.790265	-0.571079	-0.268126	-0.422493	0	-0.326176	-0.740556	-0.00348854	0.00797367	0.125929	NM_183408.2	20999289	20999240	chr9	Mus musculus phosphodiesterase 4A, cAMP specific (Pde4a), transcript variant 5, mRNA.	18577	118130753	GO:0007165|GO:0016787|GO:0004114|GO:0003824|GO:0004115	PDE4A	None	GO:0016787|GO:0004114|GO:0003824|GO:0004115	GO:0007165	0	ILMN_2751548	TGCCTGGAGCAGCTGGAGACCATGCAGACCTACCGCTCTGTCAGCGAGAT	843	S	NP_899668.1	NM_183408.2	ILMN_222563	NM_183408.2	Pde4a	Dpde2; D9Ertd60e	ILMN_222563	None
ELF2	130386	0.509992	0.16621	0.42344	0.0185657	0.409675	-0.114488	0.372304	0.0160522	-0.00509739	-0.183535	-0.155457	-0.247457	-0.334353	0	0.000337601	-0.294566	0.096405	-0.121411	-0.229782	NM_023502.1	51070768	51070719	chr3	Mus musculus E74-like factor 2 (Elf2), mRNA.	69257	12963704	GO:0005634|GO:0006355|GO:0006350|GO:0003677|GO:0003700|GO:0043565|GO:0005515	ELF2	GO:0005634	GO:0003677|GO:0003700|GO:0043565|GO:0005515	GO:0006355|GO:0006350	0	ILMN_2748336	CAGTAATGCTCACTGTACGGATAAGACCATTGAAGCTGCTGAAGCCCTGC	456	S	NP_075991.1	NM_023502.1	ILMN_212428	NM_023502.1	Elf2	2610036A20Rik; NERF; NERF-1A; NERF-2; EU32; NERF-1B; BB183398; AW111824; MGC102660; A230104O07Rik	ILMN_212428	None
FBXW7	1990739	0.534525	0.00854492	-0.411279	0.611511	0.504157	0.0854325	0.711971	0.442961	1.3502	-0.570789	-0.33149	-0.729522	0.431017	-1.03386	0	-0.528637	-0.699548	-1.21608	-0.277001	NM_080428.2	84781522	84781473	chr3	Mus musculus F-box and WD-40 domain protein 7 (Fbxw7), mRNA.	50754	21218433	GO:0005737|GO:0005634|GO:0005634|GO:0005783|GO:0005794|GO:0006511|GO:0007219|GO:0016567|GO:0005515|GO:0005515|GO:0003700	FBXW7	GO:0005737|GO:0005634|GO:0005634|GO:0005783|GO:0005794	GO:0005515|GO:0005515|GO:0003700	GO:0006511|GO:0007219|GO:0016567	0	ILMN_2681824	ATGATGAATTTTGTCCAACTGTGTAGACAATATACTCCCTACCCTTCCCC	2062	S	NP_536353.2	NM_080428.2	ILMN_191128	NM_080428.2	Fbxw7	AGO; Fbw7; SEL-10; Fbx30; Fbwd6; Cdc4; Fbxw6; Fbxo30; 1110001A17Rik	ILMN_239733	None
PALMD	1440300	0.29903	0.832308	0.468034	0.904751	0.498764	-0.0825124	0.336126	0.435109	1.46182	-0.169691	-0.329461	-1.10098	-0.417121	-1.093	0	-1.14097	-1.19748	-0.965322	1.00888	NM_023245.3	116621510	116621461	chr3	Mus musculus palmdelphin (Palmd), mRNA.	114301	89363041	GO:0016020|GO:0005737|GO:0008360	PALMD	GO:0016020|GO:0005737	None	GO:0008360	0	ILMN_3126277	CTGAGAGCCGTGGTGCCCACCTGAATAACCTCTGAAGGAGAAGCCACGAA	2063	A	NP_075734.3	NM_023245.3	ILMN_220833	NM_023245.3	Palmd	PALML; 4631423C22Rik	ILMN_220833	None
CUGBP2	6100523	-0.0184641	0.238107	0.00927639	0.243873	0.328504	0.215445	0.939278	0.604318	0.295559	-0.750528	-0.0587263	-1.52299	0.146376	-0.941232	0	-0.872644	-0.458178	-0.614592	-0.114204	NM_010160.2	6463065	6463016	chr2	Mus musculus CUG triplet repeat, RNA binding protein 2 (Cugbp2), transcript variant 6, mRNA.	14007	124286790	GO:0005737|GO:0005625|GO:0005634|GO:0005634|GO:0006397|GO:0006376|GO:0003723|GO:0003676|GO:0000166	CUGBP2	GO:0005737|GO:0005625|GO:0005634|GO:0005634	GO:0003723|GO:0003676|GO:0000166	GO:0006397|GO:0006376	0	ILMN_1252673	TTGCTGTTTAGATCGAAGTTTTTTCTGACCCTTCTGTCCTCATTGTGAAC	6541	S	NP_034290.2	NM_010160.2	ILMN_209309	NM_010160.2	Cugbp2	B230345P09Rik; Napor; Napor-2; C88023; ETR-3; B230218O03	ILMN_209309	None
5133400O11RIK	7380044	0.0275083	0.0245724	0.0217943	-0.0382695	0.0653477	0.0262575	0.000694275	0.110459	0.0407896	-0.0891094	0.0289669	-0.114192	0	-0.0707321	-0.00162268	-0.122152	-0.0849667	-0.108986	-0.0581422	AK050281	None	None	None	None	None	None	None	5133400O11RIK	None	None	None	None	ILMN_1219102	CGAAGGGGATTACCTGGTCCGAACGTAGTAAGACGCTGGAGCTAAAGGTG	363	S	None	None	ILMN_204194	ri|C730033L13|PX00087I06|AK050281|2240	5133400O11Rik	None	ILMN_204194	None
1810022K09RIK	4560181	0.185088	0.382524	0.0835781	0.0338912	-0.05902	0.138534	0.20517	0.345957	0.0863647	-0.557904	-0.00225163	-0.771108	-0.125381	0	-0.495048	-0.503801	0.0166416	-0.226522	-0.0428724	XM_485210	None	None	None	None	None	51707561	None	1810022K09RIK	None	None	None	None	ILMN_2684402	TGGCTCAGTTGTAATACAGAGATAGTGCATCACATTCCCCCAAAGATCAA	488	S	None	None	ILMN_217535	scl069126.1_46	1810022K09Rik	None	ILMN_217535	None
PTGER3	6450521	-0.314074	-0.24354	-0.307838	-0.202747	-0.360619	-0.334521	-0.214792	-0.353292	-0.237983	0.541164	0.340819	0.393789	0.513107	0.25617	0.091198	0.449992	0.0668235	0	0.0492954	NM_011196.2	157307615	157307566	chr3	Mus musculus prostaglandin E receptor 3 (subtype EP3) (Ptger3), mRNA.	19218	86355515	GO:0016021|GO:0016020|GO:0005886|GO:0007186|GO:0007165|GO:0030146|GO:0001660|GO:0001660|GO:0007200|GO:0007188|GO:0007204|GO:0015701|GO:0004930|GO:0004872|GO:0004871|GO:0005515|GO:0004955|GO:0004957|GO:0004957	PTGER3	GO:0016021|GO:0016020|GO:0005886	GO:0004930|GO:0004872|GO:0004871|GO:0005515|GO:0004955|GO:0004957|GO:0004957	GO:0007186|GO:0007165|GO:0030146|GO:0001660|GO:0001660|GO:0007200|GO:0007188|GO:0007204|GO:0015701	0	ILMN_2713866	TGCTATTTTTGAATTACTATCTACTTAAGATTTCTCATAATTTGTGCTCA	1862	S	NP_035326.2	NM_011196.2	ILMN_219812	NM_011196.2	Ptger3	Ptgerep3; Pgerep3; EP3	ILMN_219812	None
DNAJC12	6900356	-0.123954	-0.448658	-0.348696	-0.563053	-0.643453	-0.383382	-0.341207	0	-0.578034	1.40062	1.17928	1.19732	1.17717	0.878996	0.451482	1.25251	0.292048	0.770694	-0.133067	NM_013888.2	62871417	62871368	chr10	Mus musculus DnaJ (Hsp40) homolog, subfamily C, member 12 (Dnajc12), mRNA.	30045	142363832	GO:0005575|GO:0006457|GO:0008150|GO:0031072|GO:0051082|GO:0003674	DNAJC12	GO:0005575	GO:0031072|GO:0051082|GO:0003674	GO:0006457|GO:0008150	0	ILMN_2713332	TATTTCTAAGAGTATACTTAGATACTAGTTCCTATTATATGTTTTTCCTG	1015	S	NP_038916.1	NM_013888.2	ILMN_215271	NM_013888.2	Dnajc12	Jdp1; mJDP1	ILMN_215271	None
DNAIC1	1740121	-0.00518227	-0.144507	-0.0537848	-0.243169	-0.310663	0.0919576	-0.174396	-0.211469	-0.0923243	0.68493	0.539341	0.849185	0.966888	0.460997	0.182467	0.827559	-0.00474834	0.260951	0	NM_175138.3	41585119	41585070	chr4	Mus musculus dynein, axonemal, intermediate chain 1 (Dnaic1), mRNA.	68922	142383967	GO:0030286|GO:0005874|GO:0003774	DNAIC1	GO:0030286|GO:0005874	GO:0003774	None	0	ILMN_2744879	CCAATCCCAGTATTTGCTTTTCTCATTCTGGCTCTTAAGGGCATGCCACC	2370	S	NP_780347.1	NM_175138.3	ILMN_218370	NM_175138.3	Dnaic1	BB124644; 1110066F04Rik	ILMN_218370	None
VPS4B	730685	-0.0831032	0	-0.0933876	-0.180562	-0.0523062	-0.120005	-0.0942559	0.00882339	-0.131533	0.556974	0.481639	0.183099	0.554111	0.284592	0.285432	0.269883	-0.09758	0.194131	-0.0985641	NM_009190.1	108667846	108667797	chr1	Mus musculus vacuolar protein sorting 4b (yeast) (Vps4b), mRNA.	20479	6677980	GO:0016020|GO:0005768|GO:0005829|GO:0015031|GO:0006810|GO:0030301|GO:0007032|GO:0006813|GO:0016197|GO:0005524|GO:0017111|GO:0016887|GO:0000166	VPS4B	GO:0016020|GO:0005768|GO:0005829	GO:0005524|GO:0017111|GO:0016887|GO:0000166	GO:0015031|GO:0006810|GO:0030301|GO:0007032|GO:0006813|GO:0016197	0	ILMN_2455501	TGATTGCCTTTGGGTTTTGTGTACAGACTATTTTTGTTGATATTCAATGA	2741	S	NP_033216.1	NM_009190.1	ILMN_188763	NM_009190.1	Vps4b	Skd1; 8030489C12Rik	ILMN_188763	None
GPNMB	4670228	-0.079144	0	-0.0120301	-0.579279	-0.582506	-0.45123	0.0341625	-0.436247	-0.284652	2.8755	2.63564	2.17449	3.19154	3.15016	1.57051	2.10668	-0.162984	2.03074	-0.369468	NM_053110.3	49006743	49006694	chr6	Mus musculus glycoprotein (transmembrane) nmb (Gpnmb), mRNA.	93695	142371734	GO:0016023|GO:0005887|GO:0031410|GO:0016021|GO:0016020|GO:0007155|GO:0008201|GO:0005178	GPNMB	GO:0016023|GO:0005887|GO:0031410|GO:0016021|GO:0016020	GO:0008201|GO:0005178	GO:0007155	0	ILMN_2648669	CCTGAGCTCCTGACAAAATTATAATGGGCCCGGGCTTTGTGTATGGTGCG	2204	S	NP_444340.2	NM_053110.3	ILMN_211323	NM_053110.3	Gpnmb	ipd; Dchil	ILMN_211323	None
DNAIC1	1990438	-0.059948	-0.102734	-0.126589	-0.336807	-0.064568	-0.0299897	-0.0862947	-0.0326948	-0.0180392	0.655075	0.413749	0.340767	0.650091	0.55458	0.254405	0.502077	0	0.256386	0.0615282	NM_175138.3	41582131	41582082	chr4	Mus musculus dynein, axonemal, intermediate chain 1 (Dnaic1), mRNA.	68922	142383967	GO:0030286|GO:0005874|GO:0003774	DNAIC1	GO:0030286|GO:0005874	GO:0003774	None	0	ILMN_2694884	GTGCAGTTCAATCCCATCCACCCCATCATAATCGTGGGCGACGACCGTGG	2107	S	NP_780347.1	NM_175138.3	ILMN_218370	NM_175138.3	Dnaic1	BB124644; 1110066F04Rik	ILMN_218370	None
ITIH2	4540450	-0.813798	-1.57531	-0.683332	-1.4467	-1.3996	-0.948246	-1.48431	-1.33834	-1.36205	1.00778	0.644708	0.837853	0.684595	1.35975	0.500824	0.918166	0.58714	0	0.175104	NM_010582.2	10016387	10016338	chr2	Mus musculus inter-alpha trypsin inhibitor, heavy chain 2 (Itih2), mRNA.	16425	141803557	GO:0005576|GO:0030212|GO:0004866|GO:0004867	ITIH2	GO:0005576	GO:0004866|GO:0004867	GO:0030212	0	ILMN_2673879	GGCCTTAATGGCTTATAGTTTTGGAAACTGTATGTGTATCCTTTTCTCCC	2932	S	NP_034712.1	NM_010582.2	ILMN_216672	NM_010582.2	Itih2	Itih-2; AI747202; Intin2	ILMN_216672	None
E030049G20RIK	4390653	-0.422613	-0.65204	-0.384305	-0.555213	-0.386541	-0.197754	-0.45771	-0.540526	-0.641662	0.74064	0.395838	0.221243	0.638532	0.730615	0.104169	0.970861	0.0650229	0.0613408	0	NM_001081756.1	127810444	127810395	chr1	Mus musculus RIKEN cDNA E030049G20 gene (E030049G20Rik), transcript variant 1, mRNA.	210356	126362960	None	E030049G20RIK	None	None	None	0	ILMN_2631591	GCCTACAGACCAGGCAGACTAGAGCTATGTTTAGGATTTGTGTGGTTACC	6981	S	NP_001075225.1	NM_001081756.1	ILMN_212914	NM_001081756.1	E030049G20Rik	Erih2; MGC90557; Nap5; 8430408F21; Erih1; D130011D22Rik; Gm1548	ILMN_228613	None
CEP55	3710050	-0.169292	-0.29311	-0.143024	-0.380305	-0.149523	-0.212482	-0.410894	-0.279286	-0.353999	0.957948	0.473383	0	0.781762	0.876653	0.681562	0.539464	0.537333	0.0223851	0.171394	NM_028760.1	38148595	38148546	chr19	Mus musculus centrosomal protein 55 (Cep55), mRNA.	74107	31745190	GO:0007067|GO:0007049|GO:0051301	CEP55	None	None	GO:0007067|GO:0007049|GO:0051301	0	ILMN_1243679	TTGAAGAATGCCTTTAAGTGGCTGTATATTTTTACTCCTATTACCTGGCC	2318	S	NP_083036.1	NM_028760.1	ILMN_220985	NM_028760.1	Cep55	2700032M20Rik; 1200008O12Rik	ILMN_220985	None
TACC3	870427	0.101282	-0.636312	-0.324412	-1.0463	-0.253149	-0.363403	-0.85275	-0.766156	-1.12067	0.408876	0.168249	0.167305	0.883191	0.740516	0.270641	0.367909	0.063941	0	-0.370108	NM_011524.1	None	None	None	None	None	6755709	GO:0005737|GO:0005813|GO:0005813|GO:0005813|GO:0051726|GO:0030953|GO:0022027|GO:0008283|GO:0021987|GO:0022008|GO:0000226|GO:0032886|GO:0006950|GO:0030097|GO:0042994|GO:0019904|GO:0005515	TACC3	GO:0005737|GO:0005813|GO:0005813|GO:0005813	GO:0019904|GO:0005515	GO:0051726|GO:0030953|GO:0022027|GO:0008283|GO:0021987|GO:0022008|GO:0000226|GO:0032886|GO:0006950|GO:0030097|GO:0042994	None	ILMN_1229322	TGGGGAATGCATAGTGAAAATTGAAAAAGAAGGCCAGAGGTACCAGGCGC	1441	S	None	NM_011524.1	ILMN_223169	scl021335.14_1	Tacc3	None	ILMN_223169	None
DUSP4	6270181	-0.366771	0	-0.198825	-0.574182	-0.829084	-0.730709	-0.975122	-0.396379	-0.676183	1.32234	0.00214767	1.08477	0.628441	0.370479	0.426885	0.699854	0.0157423	-0.25253	0.187863	NM_176933	None	None	None	None	None	31581570	GO:0005634|GO:0016311|GO:0006470|GO:0016787|GO:0004721|GO:0016791|GO:0008138|GO:0004725|GO:0017017	DUSP4	GO:0005634	GO:0016787|GO:0004721|GO:0016791|GO:0008138|GO:0004725|GO:0017017	GO:0016311|GO:0006470	None	ILMN_2450767	GAGCATTGTGAGTGAGCTCAATATAGTGTCTGGGTGTTGATGTTATTTCC	2	S	None	None	ILMN_188216	scl279.1.1_54	Dusp4	None	ILMN_188216	None
CCDC68	4200035	-0.221037	0.0867772	-0.47014	-0.417271	-0.497873	-0.312457	-0.34456	-0.107918	-0.223477	0.77905	0	0.954524	0.866837	0.312953	0.339839	0.116037	0.100321	0.0763602	-0.111516	NM_201362.1	70094375	70092215	chr18	Mus musculus coiled-coil domain containing 68 (Ccdc68), mRNA.	381175	41235751	None	CCDC68	None	None	None	0	ILMN_2929572	GTATCTAAGGCCGTCTCCACAAGCGAGTTGAAGACTGAAGGTGCTTCTCC	998	S	NP_958750.1	NM_201362.1	ILMN_223560	NM_201362.1	Ccdc68	BC046343; MGC54896	ILMN_223560	None
TGFBR2	5960497	-0.0293617	-0.108759	-0.363927	0.0361381	-0.372409	-0.568599	-0.408811	0.130755	-0.341189	1.11692	0.783179	0.805145	0.733502	0	0.850574	1.1359	0.373877	-0.0905218	-0.0677433	NM_009371.2	115997188	115997139	chr9	Mus musculus transforming growth factor, beta receptor II (Tgfbr2), transcript variant 1, mRNA.	21813	27363473	GO:0009897|GO:0016020|GO:0016021|GO:0042127|GO:0006468|GO:0007507|GO:0007178|GO:0007507|GO:0002663|GO:0051138|GO:0002666|GO:0002651|GO:0001569|GO:0043011|GO:0048701|GO:0032147|GO:0060021|GO:0035162|GO:0001570|GO:0007420|GO:0002053|GO:0000287|GO:0030145|GO:0000166|GO:0004674|GO:0004872|GO:0046872|GO:0005524|GO:0004702|GO:0004672|GO:0005515|GO:0016740|GO:0016301	TGFBR2	GO:0009897|GO:0016020|GO:0016021	GO:0000287|GO:0030145|GO:0000166|GO:0004674|GO:0004872|GO:0046872|GO:0005524|GO:0004702|GO:0004672|GO:0005515|GO:0016740|GO:0016301	GO:0042127|GO:0006468|GO:0007507|GO:0007178|GO:0007507|GO:0002663|GO:0051138|GO:0002666|GO:0002651|GO:0001569|GO:0043011|GO:0048701|GO:0032147|GO:0060021|GO:0035162|GO:0001570|GO:0007420|GO:0002053	0	ILMN_2760979	GGTCCACTAGTGGGATTTCTAGGGTTCAAAAGTGACTTCACTTCCGGGTC	4338	S	NP_033397.2	NM_009371.2	ILMN_221064	NM_009371.2	Tgfbr2	1110020H15Rik; AU042018; TbetaRII; RIIDN; TbetaR-II; DNIIR	ILMN_221064	None
FBXW11	4180367	-0.377164	-0.642464	-0.693789	-0.218056	-0.451638	-0.608393	-0.521142	0	-0.618797	0.224894	0.139619	0.00974751	0.4366	0.254812	0.233104	0.592085	0.0447521	0.192085	-0.127274	NM_134015.1	None	None	None	None	None	23956269	GO:0005575|GO:0008150|GO:0003674	FBXW11	GO:0005575	GO:0003674	GO:0008150	None	ILMN_2708319	AGCTATTGAAACTGTTAAATTGTACAGATATTATCATGACGGCTTTGTAC	3772	S	None	NM_134015.1	ILMN_219399	scl41711.15_185	Fbxw11	None	ILMN_219399	None
SAMD8	3310121	0.0663738	-0.633932	-0.504085	-0.259263	-0.62004	-0.47655	-0.803533	-0.0325108	-0.774802	0.604649	0.178792	0.134325	0.451917	0.00208187	0.172092	0.802269	-0.114757	0.0398912	0	NM_026283.2	22617571	22617522	chr14	Mus musculus sterile alpha motif domain containing 8 (Samd8), mRNA. XM_979722	67630	85662411	GO:0016020|GO:0016021|GO:0006629|GO:0006665|GO:0006686	SAMD8	GO:0016020|GO:0016021	None	GO:0006629|GO:0006665|GO:0006686	0	ILMN_1219877	CATCTCTTTTAATCTGAACTAGTGGATTGTCTGAAGAACCAAACCGAGCC	6572	S	NP_080559.1	NM_026283.2	ILMN_193367	NM_026283.2	Samd8	1700010P07Rik; MGC118303; 1110053F04Rik	ILMN_214398	None
2610307O08RIK	4640328	-0.0267324	-0.258178	-0.203289	0.00695753	-0.234184	-0.378957	-0.145567	-0.130216	-0.34468	0.765953	0.163898	1.25647	0.920154	0.622023	0.29365	1.29462	0.473074	0	-0.264424	XM_921606.2	None	None	None	PREDICTED: Mus musculus RIKEN cDNA 2610307O08 gene, transcript variant 12 (2610307O08Rik), mRNA.	72512	94404724	None	2610307O08RIK	None	None	None	None	ILMN_2736197	CGTCATCTTCCATATCTTCCATACGTCTTCCATCTTCCATACGTCTCTCT	2083	S	XP_926699.1	XM_921606.2	ILMN_221480	XM_921606.2	2610307O08Rik	None	ILMN_246539	None
PAPSS2	4260148	-0.353392	-0.419541	-0.0428758	-0.375118	-0.362685	-0.30105	-0.331101	0.0519595	-0.478573	0.230949	0.055583	0.304563	0.781743	0.668321	0.22539	1.09762	0	0.104365	-0.102597	NM_011864.3	32741479	32741430	chr19	Mus musculus 3'-phosphoadenosine 5'-phosphosulfate synthase 2 (Papss2), mRNA.	23972	118130006	GO:0000103|GO:0016779|GO:0016301|GO:0000166|GO:0003824|GO:0016740|GO:0005524|GO:0016772|GO:0004020|GO:0004781	PAPSS2	None	GO:0016779|GO:0016301|GO:0000166|GO:0003824|GO:0016740|GO:0005524|GO:0016772|GO:0004020|GO:0004781	GO:0000103	0	ILMN_2466809	TACTGTGACCACAGCAAAGTGAGTCTTCGACTGTATGGCGCCTGTGCTCA	3388	S	NP_035994.2	NM_011864.3	ILMN_190057	NM_011864.3	Papss2	AI159688; 1810018P12Rik; bm; code642; AtpsU2; Atpsk2; Sk2	ILMN_242919	None
SNX12	150553	-0.2569	-0.318693	-0.330445	0.0921998	-0.515043	-0.328774	-0.407489	0.0118122	-0.110758	0.482378	-0.177233	0.304334	0.512409	0.343618	0.146191	0.700702	-0.07094	0	0.235189	NM_018875	None	None	None	None	None	9256639	GO:0015031|GO:0006810|GO:0007154|GO:0035091|GO:0005515	SNX12	None	GO:0035091|GO:0005515	GO:0015031|GO:0006810|GO:0007154	None	ILMN_2510409	CTGTCAGACAATGTCATATTCAACTCTGTTCATATTAAACCACTGTGAAG	20	S	None	None	ILMN_194873	scl53990.4_167	Snx12	None	ILMN_194873	None
PAM	6290088	-1.01761	-0.33293	-0.654132	-0.773555	-0.328909	-0.870842	-0.847029	-0.418202	-0.0485687	0.930526	0.107061	0.0809107	0.62147	0.56146	0.151392	0.462922	0.164475	0	0.0400305	NM_013626.1	99651602	99651553	chr1	Mus musculus peptidylglycine alpha-amidating monooxygenase (Pam), mRNA.	18484	7305366	GO:0031410|GO:0016020|GO:0005829|GO:0005887|GO:0016021|GO:0055114|GO:0006518|GO:0031418|GO:0004497|GO:0005507|GO:0016829|GO:0003824|GO:0008270|GO:0046872|GO:0004504|GO:0016491|GO:0004598|GO:0005515	PAM	GO:0031410|GO:0016020|GO:0005829|GO:0005887|GO:0016021	GO:0031418|GO:0004497|GO:0005507|GO:0016829|GO:0003824|GO:0008270|GO:0046872|GO:0004504|GO:0016491|GO:0004598|GO:0005515	GO:0055114|GO:0006518	0	ILMN_2626294	TGGTGTGTTTCCGGATGTCTTATTTTTAGATGGTTACACTGTTAGACACT	3884	S	NP_038654.1	NM_013626.1	ILMN_212425	NM_013626.1	Pam	PHM	ILMN_212425	None
TUBA1A	2570372	-0.186979	-0.0236492	-0.475094	-0.0338302	-0.388947	-0.124504	-0.701847	-0.0481911	-0.204134	0.900598	0.187766	0.314193	0.523955	0.783342	0.104083	0.460912	0.205082	0	0.215828	NM_011653.2	98780417	98780368	chr15	Mus musculus tubulin, alpha 1A (Tuba1a), mRNA.	22142	133892260	GO:0043234|GO:0005874|GO:0051258|GO:0007017|GO:0007018|GO:0005525|GO:0000166|GO:0003924|GO:0005198	TUBA1A	GO:0043234|GO:0005874	GO:0005525|GO:0000166|GO:0003924|GO:0005198	GO:0051258|GO:0007017|GO:0007018	0	ILMN_2494251	CCAACACAGAAAGTTGTGGTCTGATCAGTTAATTTGTATGTGGCAATGTG	1451	S	NP_035783.1	NM_011653.2	ILMN_193116	NM_011653.2	Tuba1a	MGC102098; Tuba1; MGC102097; Tuba-1; MGC102099	ILMN_255437	None
STEAP1	1940142	-0.408089	-0.124468	-0.340622	0	0.0639076	-0.555067	-0.377029	-0.110963	-0.328534	0.56572	-0.0992708	0.0674028	0.805222	0.589387	-0.0382824	0.440939	0.412258	0.191948	0.379834	NM_027399.2	5736618	5736569	chr5	Mus musculus six transmembrane epithelial antigen of the prostate 1 (Steap1), mRNA.	70358	142370339	GO:0016020|GO:0005768|GO:0016021|GO:0006810|GO:0006811|GO:0022900|GO:0006826|GO:0055114|GO:0005507|GO:0005506|GO:0046872|GO:0016491|GO:0050660|GO:0009055	STEAP1	GO:0016020|GO:0005768|GO:0016021	GO:0005507|GO:0005506|GO:0046872|GO:0016491|GO:0050660|GO:0009055	GO:0006810|GO:0006811|GO:0022900|GO:0006826|GO:0055114	0	ILMN_1221952	GCCTGGAATAAATGGGTAGATGTCAGTCAATTTGTATGGTACATGCCTCC	913	S	NP_081675.1	NM_027399.2	ILMN_210027	NM_027399.2	Steap1	2410007B19Rik; Prss24; Steap	ILMN_210027	None
HSPA14	2750647	-0.393745	-0.384691	-0.226634	-0.0895605	-0.0550122	-0.298902	-0.212413	0	-0.0937486	0.827282	-0.194225	0.392201	1.19329	0.43512	0.54838	0.114996	0.146904	0.165381	0.293947	NM_015765.2	3406230	3406181	chr2	Mus musculus heat shock protein 14 (Hspa14), transcript variant 1, mRNA.	50497	82880661	GO:0006950|GO:0005524|GO:0000166	HSPA14	None	GO:0005524|GO:0000166	GO:0006950	0	ILMN_2725128	CTATAATATCAACATAATTTGGTTTTGTGTATAAGTGTTGTTTATAATAA	1686	S	NP_056580.2	NM_015765.2	ILMN_220672	NM_015765.2	Hspa14	70kDa; NST-1; Hsp70-4; HSP70L1	ILMN_220672	None
HNRNPA2B1	5050270	-0.0151863	-0.339124	-0.163215	-0.233867	-0.12772	-0.502829	-0.616001	0	-0.32337	0.634544	0.0736046	-0.0289421	0.625954	0.1856	0.275927	0.21548	0.0815954	0.0140848	0.191439	NM_182650.3	51411302	51411253	chr6	Mus musculus heterogeneous nuclear ribonucleoprotein A2/B1 (Hnrnpa2b1), transcript variant 2, mRNA.	53379	109134360	GO:0005634|GO:0030529|GO:0005681|GO:0008380|GO:0006397|GO:0003723|GO:0003676|GO:0000166|GO:0005515	HNRNPA2B1	GO:0005634|GO:0030529|GO:0005681	GO:0003723|GO:0003676|GO:0000166|GO:0005515	GO:0008380|GO:0006397	0	ILMN_1256921	GGGAATGTTTTCTGATTTAAAACTTCATTTAGTACAGGTTCTTAATAAAA	1275	S	NP_872591.1	NM_182650.3	ILMN_211433	NM_182650.3	Hnrnpa2b1	Hnrpa2; 9130414A06Rik; hnrnp-A	ILMN_211433	None
TRPC6	4900711	-0.0956392	-0.157605	-0.295443	-0.449898	-0.231269	-0.187805	-0.141518	-0.256352	0.267193	0.189202	-0.00986433	0.392115	0.938702	0.650361	0.0878353	0.628211	0.316083	0	0.300458	NM_013838.1	8680416	8679497	chr9	Mus musculus transient receptor potential cation channel, subfamily C, member 6 (Trpc6), mRNA.	22068	7305596	GO:0016021|GO:0016020|GO:0005887|GO:0006810|GO:0006816|GO:0006811|GO:0007204|GO:0005262|GO:0005216|GO:0005509|GO:0004872|GO:0015279	TRPC6	GO:0016021|GO:0016020|GO:0005887	GO:0005262|GO:0005216|GO:0005509|GO:0004872|GO:0015279	GO:0006810|GO:0006816|GO:0006811|GO:0007204	0	ILMN_2915118	TGTATTGCAGGCCCAGATTGATAAGGAGAGCGATGAGGTGAATGAAGGGG	2885	S	NP_038866.1	NM_013838.1	ILMN_253255	NM_013838.1	Trpc6	LLHWJM004; LLHWJM002; AV025995; Trrp6; mtrp6; LLHWJM003	ILMN_253255	None
CAV2	4830100	-0.124401	-0.0563083	-0.187324	-0.25034	-0.0984569	-0.0994272	-0.122316	-0.0353184	0.0477061	0.104783	0.0274014	0.0765238	0.388181	0.294089	-0.00496244	0.339091	0.204457	0	0.242483	NM_016900.3	17238730	17238681	chr6	Mus musculus caveolin 2 (Cav2), mRNA.	12390	118131204	GO:0005794|GO:0016021|GO:0016020|GO:0005886|GO:0005886|GO:0005901|GO:0005901|GO:0005887|GO:0048471|GO:0048741|GO:0001937|GO:0007029|GO:0007005|GO:0008285|GO:0006897|GO:0051259|GO:0042803	CAV2	GO:0005794|GO:0016021|GO:0016020|GO:0005886|GO:0005886|GO:0005901|GO:0005901|GO:0005887|GO:0048471	GO:0042803	GO:0048741|GO:0001937|GO:0007029|GO:0007005|GO:0008285|GO:0006897|GO:0051259	0	ILMN_2689037	TCAAAACTTTAACAATAAAATATCAGTTTAATAAATTATAAGCTTCAACC	2143	S	NP_058596.1	NM_016900.3	ILMN_213619	NM_016900.3	Cav2	AI447843	ILMN_213619	None
DUSP10	3930736	-0.172678	0	-0.4309	-0.491322	-0.420745	-0.519351	-0.381969	-0.279215	-0.381462	1.06787	0.464775	0.595113	1.59002	0.924107	0.0304279	1.12287	0.664463	-0.141058	0.300704	NM_022019.2	185776636	185776587	chr1	Mus musculus dual specificity phosphatase 10 (Dusp10), mRNA.	63953	31560302	GO:0005737|GO:0005634|GO:0016311|GO:0006470|GO:0016787|GO:0004721|GO:0016791|GO:0008138|GO:0004725|GO:0017017	DUSP10	GO:0005737|GO:0005634	GO:0016787|GO:0004721|GO:0016791|GO:0008138|GO:0004725|GO:0017017	GO:0016311|GO:0006470	0	ILMN_2818964	GTGAGGAGTGGCGTTGGAGACAGGCATTCAACAGTACCAGTGGCTTCCCC	2407	S	NP_071302.2	NM_022019.2	ILMN_215228	NM_022019.2	Dusp10	2610306G15Rik; MKP-5; AI158871	ILMN_215228	None
2810022L02RIK	5560370	0.00999832	-0.227581	-0.319967	-0.0256014	-0.332027	-0.0724549	-0.162837	-0.403445	0	0.444588	-0.226888	0.347629	0.833607	0.293827	-0.0842209	0.421184	0.287229	0.357299	0.283142	NM_144882.3	58003711	58003662	chr1	Mus musculus RIKEN cDNA 2810022L02 gene (2810022L02Rik), mRNA.	67198	141801973	None	2810022L02RIK	None	None	None	0	ILMN_2673917	GGAACTCTTGGTCAGACAAACGTGATCAGCTGAAACACGTGTGCTTTTGT	2286	S	NP_659131.1	NM_144882.3	ILMN_214243	NM_144882.3	2810022L02Rik	AA987173; AI842453; AI480531; AW413586; A230104H11Rik	ILMN_214243	None
4930452B06RIK	290379	-0.301014	-0.108681	-0.468596	-0.536615	-0.354981	-0.522908	-0.204105	-0.550093	0	0.662162	0.403515	1.04092	1.17626	1.23697	0.4498	0.117238	0.635006	-0.224235	0.585041	NM_028934.2	9263917	9263868	chr14	Mus musculus RIKEN cDNA 4930452B06 gene (4930452B06Rik), mRNA.	74430	40538826	None	4930452B06RIK	None	None	None	0	ILMN_2752300	CTTTGAATTTGTTCTTAGTTGTTCATTCCAGTCCTCTAAGTCTCATTTCG	2469	S	NP_083210.2	NM_028934.2	ILMN_222614	NM_028934.2	4930452B06Rik	AI854000; 4933406L09Rik	ILMN_222614	None
SYTL2	7320634	-0.21704	-0.205003	-0.158526	-0.289613	-0.200623	-0.132488	0	-0.156841	-0.172603	0.620868	-0.0634556	0.378703	0.505132	0.653967	0.184791	0.170628	0.354901	0.175394	0.207064	NM_001040085.1	97558899	97558850	chr7	Mus musculus synaptotagmin-like 2 (Sytl2), transcript variant 2, mRNA. XM_985765 XM_985795 XM_986681 XM_986812 XM_986854	83671	91718888	GO:0016020|GO:0005624|GO:0042470|GO:0019897|GO:0006886|GO:0016192|GO:0017137|GO:0005515|GO:0042043	SYTL2	GO:0016020|GO:0005624|GO:0042470|GO:0019897	GO:0017137|GO:0005515|GO:0042043	GO:0006886|GO:0016192	0	ILMN_1239019	CAGAATATAAATTGCTCAACTGTATTGGACTTCCTATGTATAATTTTCAT	3691	S	NP_001035174.1	NM_001040085.1	ILMN_208816	NM_001040085.1	Sytl2	Slp2-d; AI266830; Slp2-a; mKIAA1597; Slp2-c; Slp2; KIAA1597; Slp2-b	ILMN_224393	None
SYTL2	3710563	-0.497023	-0.678423	-0.509988	-0.688419	-0.756702	-0.633578	-0.567421	-0.536603	-0.309992	0.975152	0.196922	0.452399	0.835594	1.0044	0.236765	0.301209	0	0.26873	0.0732341	NM_001040088.1	97558649	97558600	chr7	Mus musculus synaptotagmin-like 2 (Sytl2), transcript variant 5, mRNA.	83671	91718894	GO:0016020|GO:0005624|GO:0042470|GO:0019897|GO:0006886|GO:0016192|GO:0017137|GO:0005515|GO:0042043	SYTL2	GO:0016020|GO:0005624|GO:0042470|GO:0019897	GO:0017137|GO:0005515|GO:0042043	GO:0006886|GO:0016192	0	ILMN_3127335	TCCCACACACACCCGGACTCCTGTAACCTCACCTTCTCAGTCTCAAATGG	2237	A	NP_001035177.1	NM_001040088.1	ILMN_224541	NM_001040088.1	Sytl2	Slp2-d; AI266830; Slp2-a; mKIAA1597; Slp2-c; Slp2; KIAA1597; Slp2-b	ILMN_224541	None
LOC100047353	5290367	0.0962343	-0.290832	-0.258121	-0.159028	-0.224345	-0.351278	-0.211425	0.0371666	-0.167865	0.295155	-0.0678864	0.383359	0.618255	0.517671	0.098937	0.0357633	0.406411	0	-0.0809641	XM_001477963.1	None	None	None	PREDICTED: Mus musculus similar to myocardial vascular inhibition factor (LOC100047353), mRNA.	100047353	149261404	None	LOC100047353	None	None	None	None	ILMN_2745073	TCTATATTTTGGATGAGAAATTTTTCTTCTCTCTATAATAAATTGTTTCT	1403	S	XP_001478013.1	XM_001477963.1	ILMN_212740	XM_001477963.1	LOC100047353	None	ILMN_322271	None
TSPAN13	2070037	-1.72942	-0.507653	-0.996624	-1.26515	-1.51349	-0.971563	-1.47352	-0.688318	-2.19212	0.307385	0.0742083	1.0595	0.22024	0.703967	0.269373	0.32971	0.144436	0	0.906143	NM_025359.3	36741629	36741580	chr12	Mus musculus tetraspanin 13 (Tspan13), mRNA.	66109	118130350	GO:0016021|GO:0016020	TSPAN13	GO:0016021|GO:0016020	None	None	0	ILMN_1231147	GTGTAACATCTTCAGCTCTCAAAATGGGATGAATTTGAGGAAGATAGAGC	1435	S	NP_079635.1	NM_025359.3	ILMN_185859	NM_025359.3	Tspan13	Tm4sf13; 1100001I23Rik; NET-6	ILMN_185859	None
MELA	6520315	-0.86833	-0.213891	-1.00886	-0.747211	-0.604913	-0.885148	-0.831691	-0.301452	-0.921416	0.163029	0	0.304364	0.0908041	0.623069	0.0703115	0.0783811	0.147584	0.0124884	0.659579	NM_008581	None	None	None	None	None	6715563	GO:0019031|GO:0003964	MELA	GO:0019031	GO:0003964	None	None	ILMN_1251419	TATTGCTGCCCAGCTCTATAAAAAGGGTAAGAACCCCACACTCGGCGCGC	2654	S	None	None	ILMN_192108	scl0017276.1_169	Mela	None	ILMN_192108	None
MELA	3940129	-0.551584	-0.267565	-0.357866	-1.0385	-0.511615	-0.823465	-0.316425	-0.367372	-1.13833	0.517077	0.264542	0.323303	0.175631	0.560447	0.132282	0.212132	0.322436	0	0.813232	NM_008581	None	None	None	None	None	6715563	GO:0019031|GO:0003964	MELA	GO:0019031	GO:0003964	None	None	ILMN_1255287	GCCTCATTTAAACTAACCAATCAGCTCGCTTCTCGCTTCTGTACCCGCGC	2602	S	None	None	ILMN_192108	scl0017276.1_169	Mela	None	ILMN_192108	None
9626100_224	1710136	-0.381124	-0.18499	0	-0.567073	-0.417252	-0.490839	-0.2943	-0.172018	-0.195227	0.354651	0.245502	0.257863	0.22655	0.458996	0.466578	0.148905	0.111401	-0.0223408	0.524466	None	None	None	None	None	None	None	None	9626100_224	None	None	None	None	ILMN_1245887	ACCTTATTTGAACTAACCAATCAGTTCGCTTCTCGCTTCTGTTCGCGCGC	17	S	None	None	ILMN_187760	9626100_224	9626100_224	None	ILMN_187760	None
9626958_317	5220220	-0.550556	-0.245466	-0.13108	-0.443657	-0.388358	-0.183117	-0.209107	-0.175211	-0.448994	0.282166	0.159822	0.19462	0.260456	0.326778	0.350435	0.229866	0.072238	0	0.362823	None	None	None	None	None	None	None	None	9626958_317	None	None	None	None	ILMN_2473811	AACTAACCAATCAGTTCGCTTCTCGCTTCTGTTCGCGCGCTTCTGCTCCC	14	S	None	None	ILMN_190851	9626958_317	9626958_317	None	ILMN_190851	None
KIF5C	3190639	-2.15283	-0.716458	-0.867444	-1.87591	-0.961413	-1.13314	0	-0.325227	-1.99307	-0.0204186	0.50662	0.547353	1.45309	1.55212	0.756234	0.591673	1.60433	0.599987	1.03374	NM_008449.2	49630219	49630170	chr2	Mus musculus kinesin family member 5C (Kif5c), mRNA.	16574	45433559	GO:0005874|GO:0005875|GO:0005737|GO:0005871|GO:0005871|GO:0043005|GO:0035253|GO:0007018|GO:0008045|GO:0003774|GO:0005524|GO:0000166|GO:0005515|GO:0003777	KIF5C	GO:0005874|GO:0005875|GO:0005737|GO:0005871|GO:0005871|GO:0043005|GO:0035253	GO:0003774|GO:0005524|GO:0000166|GO:0005515|GO:0003777	GO:0007018|GO:0008045	0	ILMN_1216662	CCTGGCCCTCGGAAAACTCTGGCTATCTCCTAGGTTCTAAAATGAAGATG	6712	S	NP_032475.2	NM_008449.2	ILMN_219883	NM_008449.2	Kif5c	NKHC; NKHC-2; NKHC2; mKIAA0531; KINN	ILMN_219883	None
HIST1H2BC	270639	-0.988871	-0.174584	-0.661959	-0.927422	-0.477345	-1.29474	-0.604142	-0.23475	-1.34959	0.0120068	0.649588	0.689232	0.690492	1.26544	0.0407572	0.424056	0.892499	0	0.640613	NM_023422.3	23784313	23784264	chr13	Mus musculus histone cluster 1, H2bc (Hist1h2bc), mRNA.	68024	142381596	GO:0005634|GO:0005694|GO:0000786|GO:0005575|GO:0006334|GO:0008150|GO:0003677|GO:0003674	HIST1H2BC	GO:0005634|GO:0005694|GO:0000786|GO:0005575	GO:0003677|GO:0003674	GO:0006334|GO:0008150	0	ILMN_2677231	TAAGATGCTCCTAGCAAAAGAATGCTTTTAAGTGTTTGTCATGTATGGAT	643	S	NP_075911.2	NM_023422.3	ILMN_216940	NM_023422.3	Hist1h2bc	R74621; 2610022J01Rik; H2bfs	ILMN_216940	None
WNT5A	7400706	-0.960712	-1.32167	-1.54689	-1.05151	-1.28765	-1.30715	-0.38075	-0.838265	-1.29334	0.12923	0.402082	1.41294	0.224505	0.971151	0.819981	1.0191	0	0.268897	0.367839	NM_009524.2	29336087	29336038	chr14	Mus musculus wingless-related MMTV integration site 5A (Wnt5a), mRNA.	22418	46909566	GO:0005576|GO:0005578|GO:0007275|GO:0016055|GO:0007223|GO:0007267|GO:0007165|GO:0030326|GO:0007254|GO:0030324|GO:0009790|GO:0009887|GO:0004871|GO:0005515|GO:0005102	WNT5A	GO:0005576|GO:0005578	GO:0004871|GO:0005515|GO:0005102	GO:0007275|GO:0016055|GO:0007223|GO:0007267|GO:0007165|GO:0030326|GO:0007254|GO:0030324|GO:0009790|GO:0009887	0	ILMN_2472917	CCGAACGCTGTCATTGCAAGTTTCACTGGTGCTGCTATGTCAAATGCAAG	1691	S	NP_033550.2	NM_009524.2	ILMN_190747	NM_009524.2	Wnt5a	8030457G12Rik; Wnt-5a	ILMN_190747	None
RASGRF1	580746	-0.326468	-0.286518	-0.442028	-0.182794	-0.214482	-0.25796	-0.190753	-0.184108	-0.106922	0.338674	0.126164	0.443417	0.135025	0.528899	0.371809	0.384278	0	0.160256	0.565562	NM_011245.2	89921744	89921695	chr9	Mus musculus RAS protein-specific guanine nucleotide-releasing factor 1 (Rasgrf1), transcript variant 1, mRNA.	19417	89111132	GO:0005622|GO:0005829|GO:0030426|GO:0051056|GO:0035023|GO:0007264|GO:0035020|GO:0031175|GO:0032320|GO:0032863|GO:0048168|GO:0007242|GO:0008283|GO:0035254|GO:0005085|GO:0005089|GO:0005515	RASGRF1	GO:0005622|GO:0005829|GO:0030426	GO:0035254|GO:0005085|GO:0005089|GO:0005515	GO:0051056|GO:0035023|GO:0007264|GO:0035020|GO:0031175|GO:0032320|GO:0032863|GO:0048168|GO:0007242|GO:0008283	0	ILMN_1233146	CGTCGCGTGCCTCTGTACTTGTTCTCCAGCGTGTGCTTCCCCGAGAATAT	4106	S	NP_035375.1	NM_011245.2	ILMN_218742	NM_011245.2	Rasgrf1	CDC25Mm; p190; p190RhoGEF; Ras-GRF1; Grfbeta; Grf1; P190-A; CDC25	ILMN_218742	None
C230066H16RIK	70762	-0.849427	-0.426521	-0.595663	-0.516678	-0.607886	-0.722342	0	-0.148144	-0.54179	0.0647712	0.470639	0.414881	0.54215	1.03765	0.281884	0.832975	-0.14292	0.333337	0.574157	AK082585	None	None	None	None	None	None	None	C230066H16RIK	None	None	None	None	ILMN_1242350	GGCCAGGTGATGACTGCGAGAGCCAAGCCAAGCAGCACCAGCATCATTCT	3227	S	None	None	ILMN_206437	ri|C230066H16|PX00175J01|AK082585|3985	C230066H16Rik	None	ILMN_206437	None
IL33	3440767	-0.814229	-1.97105	-2.08444	-2.67682	-1.79484	-2.21218	-1.82182	-1.08986	-1.74674	0.878366	0.694741	1.17835	1.30553	1.38592	0.690317	0.992364	0.892236	0.243256	0	NM_133775.1	30035003	30034954	chr19	Mus musculus interleukin 33 (Il33), mRNA.	77125	19526999	GO:0005615|GO:0005576|GO:0005634|GO:0008150|GO:0005125	IL33	GO:0005615|GO:0005576|GO:0005634	GO:0005125	GO:0008150	0	ILMN_1259747	CAATAGCTGGAGGAATGTATGATCAAAGAGGCCGGGAACCGCCGTGTAGG	2245	S	NP_598536.1	NM_133775.1	ILMN_213496	NM_133775.1	Il33	Il-33; NF-HEV; Il1f11; 9230117N10Rik	ILMN_213496	None
AREG	1990373	-1.5779	-1.68189	-2.16685	-3.7156	-1.97851	-2.17105	-1.73934	-0.821589	-2.81012	0.462077	0.380177	0.663205	0.69277	1.11955	0	0.428969	0.856879	0.00145054	0.414279	NM_009704.3	91577350	91577301	chr5	Mus musculus amphiregulin (Areg), mRNA.	11839	133891746	GO:0016021|GO:0016020|GO:0005615|GO:0005622|GO:0005737|GO:0005634|GO:0005125|GO:0008083	AREG	GO:0016021|GO:0016020|GO:0005615|GO:0005622|GO:0005737|GO:0005634	GO:0005125|GO:0008083	None	0	ILMN_1238547	GGTTCCAGATGCCCAGTTGTCACTTTTTATGATAGTCTTACTTCTGTACA	1042	S	NP_033834.1	NM_009704.3	ILMN_217903	NM_009704.3	Areg	Sdgf; AR	ILMN_217903	None
SLC12A2	3400546	-0.702331	-0.638865	-1.16997	-0.997565	-1.15849	-0.861626	-0.633928	-0.693732	-1.50679	0.398075	0.416968	0.570508	0.653542	0.622124	0	0.239871	0.528181	0.567378	0.183537	NM_009194.2	58106420	58106371	chr18	Mus musculus solute carrier family 12, member 2 (Slc12a2), mRNA.	20496	124517715	GO:0016020|GO:0016021|GO:0016324|GO:0016323|GO:0050910|GO:0006810|GO:0006813|GO:0006811|GO:0006814|GO:0006821|GO:0030955|GO:0015293|GO:0031402|GO:0015377|GO:0005215|GO:0005515	SLC12A2	GO:0016020|GO:0016021|GO:0016324|GO:0016323	GO:0030955|GO:0015293|GO:0031402|GO:0015377|GO:0005215|GO:0005515	GO:0050910|GO:0006810|GO:0006813|GO:0006811|GO:0006814|GO:0006821	0	ILMN_2700059	GTGACAGACGCCTTTGTAATGTTTTAACCCTGAGCATTGCGGTTGCTGCT	7379	S	NP_033220.2	NM_009194.2	ILMN_211631	NM_009194.2	Slc12a2	sy-ns; Nkcc1; mBSC2	ILMN_211631	None
BC022623	4670192	-0.936964	-1.5751	-2.43074	-2.71149	-1.71308	-2.17923	-1.45805	-1.11675	-2.66516	0.899906	0.0955305	0.914705	1.27093	1.03894	0.0800476	0.0568051	0.333014	0.520411	0	NM_177632.2	30602808	30602759	chr16	Mus musculus cDNA sequence BC022623 (BC022623), mRNA.	224093	31341258	None	BC022623	None	None	None	0	ILMN_1260286	GTTGTACGGTTGTATATATGGAAATGTGTATAAAACATTTTGTTATTTTT	2951	S	NP_808300.1	NM_177632.2	ILMN_211876	NM_177632.2	BC022623	None	ILMN_211876	None
INHBA	3060458	-0.325748	-0.868804	-1.36188	-1.49526	-1.4083	-1.10057	-1.10304	-0.465187	-1.30358	1.34041	0.457664	1.52595	0.718366	1.42443	0	0.39486	1.10465	0.564599	0.866696	NM_008380.1	16118858	16118809	chr13	Mus musculus inhibin beta-A (Inhba), mRNA.	16323	6680450	GO:0005576|GO:0040007|GO:0051799|GO:0005102|GO:0005179|GO:0008083	INHBA	GO:0005576	GO:0005102|GO:0005179|GO:0008083	GO:0040007|GO:0051799	0	ILMN_2868220	CCGCATGAGGGGTCACAGCCCCTTTGCCAACCTTAAGTCATGCTGTGTGC	1294	S	NP_032406.1	NM_008380.1	ILMN_209192	NM_008380.1	Inhba	None	ILMN_209192	None
LOC100048733	10239	-0.827616	0	-1.24738	-1.28375	-1.29274	-1.14825	-0.963291	-0.464977	-1.34281	0.897208	0.558245	0.804392	0.97065	0.750478	0.0549965	0.22205	0.493389	-0.0748463	0.215551	XM_001481081.1	None	None	None	PREDICTED: Mus musculus similar to WAP four-disulfide core domain 2 (LOC100048733), mRNA.	100048733	149275149	None	LOC100048733	None	None	None	None	ILMN_2759344	CGAGCGAAGGAGAGCTCTCAGGGACAGATACTAAACTCTCAGAGACTGGG	366	S	XP_001481131.1	XM_001481081.1	ILMN_216447	XM_001481081.1	LOC100048733	None	ILMN_318857	None
S100A14	6450301	-0.42935	-0.403783	-0.978814	-1.1596	-0.964251	-0.974054	-0.958855	-0.538965	-0.490627	0.869449	0.58731	0.551647	0.701238	1.06268	0	0.816503	0.451573	0.181289	0.537195	NM_025393.1	90614462	90614413	chr3	Mus musculus S100 calcium binding protein A14 (S100a14), mRNA.	66166	13384775	GO:0005737|GO:0005509	S100A14	GO:0005737	GO:0005509	None	0	ILMN_2779858	GGGGAAGGGCAGAAAGGAACTGGGTTATGGAAGTGATCCAAAGAGCAGGG	708	S	NP_079669.1	NM_025393.1	ILMN_252765	NM_025393.1	S100a14	S100a15; 1110013O05Rik	ILMN_252765	None
FGB	6350121	-0.828592	-1.22309	-1.62104	-2.35726	-1.92781	-1.61473	-1.74987	-1.04263	-0.824683	1.34238	0.41592	0.755314	1.07073	0.92061	0.11271	0.35149	0.756153	0.111279	0	NM_181849.2	82846278	82846229	chr3	Mus musculus fibrinogen, B beta polypeptide (Fgb), mRNA.	110135	118130602	GO:0005576|GO:0005577|GO:0005938|GO:0007596|GO:0051258|GO:0007165|GO:0030168|GO:0030674|GO:0005102	FGB	GO:0005576|GO:0005577|GO:0005938	GO:0030674|GO:0005102	GO:0007596|GO:0051258|GO:0007165|GO:0030168	0	ILMN_1218075	TTACATTATGTTATTGGAATTTTCTTTGATACATTATATCCACTAAAGCT	1521	S	NP_862897.1	NM_181849.2	ILMN_224154	NM_181849.2	Fgb	2510049G14Rik	ILMN_234495	None
GCNT2	6270739	-0.550962	-0.216167	-0.948006	-1.54429	-0.776286	-0.615242	-0.639375	-0.0556736	-0.6268	1.15405	0.335522	0.804974	1.00726	0.78183	0	0.572429	0.465085	0.304502	0.44413	NM_133219.1	41056190	41056141	chr13	Mus musculus glucosaminyl (N-acetyl) transferase 2, I-branching enzyme (Gcnt2), transcript variant 3, mRNA.	14538	39995103	GO:0005794|GO:0016020|GO:0016021|GO:0016740|GO:0016757|GO:0008109|GO:0008375	GCNT2	GO:0005794|GO:0016020|GO:0016021	GO:0016740|GO:0016757|GO:0008109|GO:0008375	None	0	ILMN_1227951	AGGAGCGTAGCATTTGCATAGCAGGGATTGTGCCTGTATCTACTGTGTCC	3885	S	NP_573482.1	NM_133219.1	ILMN_209304	NM_133219.1	Gcnt2	IGnT; IGnTC; IGnTB; IGnTA; 5330430K10Rik	ILMN_210789	None
ROBO1	2760343	-1.18034	-1.12954	-1.40176	-1.49335	-1.13935	-0.890471	-1.02166	-0.916813	-1.33512	1.17345	0.25618	0.127557	0.389845	0.987698	0	0.646863	0.216298	0.727689	0.419817	NM_019413.2	73046043	73045994	chr16	Mus musculus roundabout homolog 1 (Drosophila) (Robo1), mRNA.	19876	122114643	GO:0016021|GO:0016020|GO:0030673|GO:0030154|GO:0006935|GO:0007399|GO:0007275|GO:0007411|GO:0007411|GO:0046982|GO:0004872|GO:0005515	ROBO1	GO:0016021|GO:0016020|GO:0030673	GO:0046982|GO:0004872|GO:0005515	GO:0030154|GO:0006935|GO:0007399|GO:0007275|GO:0007411|GO:0007411	0	ILMN_1244484	GAATCTTTAGTCATGCATAGGTATCAGGCTTGACCCCCACAAAGCCAAAC	7217	S	NP_062286.2	NM_019413.2	ILMN_214547	NM_019413.2	Robo1	AW742721; AW494633; DUTT1	ILMN_214547	None
PCDHA7	3120639	-0.845927	-1.06123	-0.85637	-0.902777	-0.899604	-0.968763	-0.705526	-0.187349	-0.819404	1.35528	0.634995	0.329459	0.213451	0.413889	0.0778413	0.691516	0	0.752779	0.417159	NM_009957.1	37347115	37347066	chr18	Mus musculus protocadherin alpha 7 (Pcdha7), mRNA.	12939	23956045	GO:0016021|GO:0016020|GO:0005886|GO:0005624|GO:0007155|GO:0005509|GO:0005515	PCDHA7	GO:0016021|GO:0016020|GO:0005886|GO:0005624	GO:0005509|GO:0005515	GO:0007155	0	ILMN_1250379	GCCCCACTGAAGCCCATGTAACTGACCTTACGTGCCTTTTGAACTAGGAG	4970	S	NP_034087.1	NM_009957.1	ILMN_209756	NM_009957.1	Pcdha7	MGC90581; Crnr4; Cnr4	ILMN_217969	None
PTGER3	7380528	-0.823682	-0.762004	-1.1842	-0.972115	-0.824837	-0.883476	-0.944095	-0.784005	-0.975168	0.803267	0.244385	0.470927	0.313388	0.0705776	0.211212	0.883926	0	0.788554	0.0654926	NM_011196.1	None	None	None	None	None	6755217	GO:0016021|GO:0016020|GO:0005886|GO:0007186|GO:0007165|GO:0030146|GO:0001660|GO:0001660|GO:0007200|GO:0007188|GO:0007204|GO:0015701|GO:0004930|GO:0004872|GO:0004871|GO:0005515|GO:0004955|GO:0004957|GO:0004957	PTGER3	GO:0016021|GO:0016020|GO:0005886	GO:0004930|GO:0004872|GO:0004871|GO:0005515|GO:0004955|GO:0004957|GO:0004957	GO:0007186|GO:0007165|GO:0030146|GO:0001660|GO:0001660|GO:0007200|GO:0007188|GO:0007204|GO:0015701	None	ILMN_2770866	ACATGAGAGGGCAAGAGAGATTGTGCAAAGGGTATTTGTGCCAAGAAGGT	1566	S	None	NM_011196.1	ILMN_219812	scl22423.4.1_236	Ptger3	None	ILMN_219812	None
SEL1L	3990360	-0.369452	-0.298201	-0.773917	-0.248103	-0.489586	-0.646909	-0.376313	-0.443989	-0.715559	0.297507	0.552056	0.534002	0.391587	0.193822	0.440134	0.406721	0	0.572108	0.399176	NM_001039089.1	93044708	93044659	chr12	Mus musculus sel-1 suppressor of lin-12-like (C. elegans) (Sel1l), transcript variant 1, mRNA.	20338	84875512	GO:0016020|GO:0016021|GO:0005783|GO:0007219|GO:0005488	SEL1L	GO:0016020|GO:0016021|GO:0005783	GO:0005488	GO:0007219	0	ILMN_3137920	TGACCACTAGAGATGTTGAGGGACATGCTTAAAGAGCATAAGCTGACGTC	6074	A	NP_001034178.1	NM_001039089.1	ILMN_258443	NM_001039089.1	Sel1l	AW493766; Sel1h; KIAA4137; mKIAA4137	ILMN_258443	None
SLC12A2	830022	-0.947952	-0.737512	-1.57686	-1.43697	-1.15741	-1.04168	-1.20675	-0.91231	-1.7019	0.387014	0.287174	0.617776	0.465835	0.487651	0.436096	0.173834	0	0.235152	0.570082	NM_009194.2	58096069	58096020	chr18	Mus musculus solute carrier family 12, member 2 (Slc12a2), mRNA.	20496	124517715	GO:0016020|GO:0016021|GO:0016324|GO:0016323|GO:0050910|GO:0006810|GO:0006813|GO:0006811|GO:0006814|GO:0006821|GO:0030955|GO:0015293|GO:0031402|GO:0015377|GO:0005215|GO:0005515	SLC12A2	GO:0016020|GO:0016021|GO:0016324|GO:0016323	GO:0030955|GO:0015293|GO:0031402|GO:0015377|GO:0005215|GO:0005515	GO:0050910|GO:0006810|GO:0006813|GO:0006811|GO:0006814|GO:0006821	0	ILMN_2617892	CACACAGTTTCAGAAAAAACAAGGGAAGAATACTATAGATGTCTGGTGGC	4110	S	NP_033220.2	NM_009194.2	ILMN_211631	NM_009194.2	Slc12a2	sy-ns; Nkcc1; mBSC2	ILMN_211631	None
SLCO2A1	7040100	-1.23606	-0.670073	-1.61097	-1.34453	-1.38211	-1.16344	-0.878119	-1.2426	-1.41943	0.709801	0.563841	0.527915	0.73164	0.599497	0.141803	0.84105	0	0.54841	0.655421	NM_033314.2	None	None	None	Mus musculus solute carrier organic anion transporter family, member 2a1 (Slco2a1), mRNA.	24059	110625830	GO:0016021|GO:0016020|GO:0005887|GO:0006810|GO:0015732|GO:0015132|GO:0005215	SLCO2A1	GO:0016021|GO:0016020|GO:0005887	GO:0015132|GO:0005215	GO:0006810|GO:0015732	None	ILMN_2961216	GCCTTCAGGGAGCCTTTGTTACTGGCAGTGTTCTTTCTGAAGCCACCGGG	3718	S	NP_201571.2	NM_033314.2	ILMN_257812	NM_033314.2	Slco2a1	2310021C19Rik; mPgt; Slc21a2; Pgt	ILMN_257812	None
ID3	110471	-0.806973	-0.628901	-0.793168	-0.80763	-0.995584	-0.653967	-0.571976	-0.485006	-0.853872	0.367674	0.188811	0.223079	0.291743	0.206056	0.0155091	0.203304	0	0.154474	0.0924711	NM_008321.1	135701102	135701053	chr4	Mus musculus inhibitor of DNA binding 3 (Id3), mRNA.	15903	6680340	GO:0005737|GO:0005634|GO:0007507|GO:0000122|GO:0007275|GO:0030855|GO:0045449|GO:0005515|GO:0019904|GO:0030528|GO:0008134	ID3	GO:0005737|GO:0005634	GO:0005515|GO:0019904|GO:0030528|GO:0008134	GO:0007507|GO:0000122|GO:0007275|GO:0030855|GO:0045449	0	ILMN_2687169	ACTGGCTTTTCCGAGAATGGGGTGTCGAGAGGGTGTGGGGGGATGCGAGT	699	S	NP_032347.1	NM_008321.1	ILMN_217757	NM_008321.1	Id3	HLH462; Idb3	ILMN_217757	None
CRYM	6280240	-1.90356	-1.73453	-2.13452	-2.3153	-2.41829	-2.29726	-2.16361	-1.63461	-2.39573	0.321057	0	1.04942	0.203656	0.648666	0.0555706	0.778389	0.904734	0.822282	0.291597	NM_016669.1	127330166	127330117	chr7	Mus musculus crystallin, mu (Crym), mRNA.	12971	7710011	GO:0005737|GO:0008152|GO:0003824|GO:0005488	CRYM	GO:0005737	GO:0003824|GO:0005488	GO:0008152	0	ILMN_2913563	CTTGGTCATCTGGCAAGTGAGTTGAAGGAACCGTGCCTGAGTTGGCCATC	987	S	NP_057878.1	NM_016669.1	ILMN_222329	NM_016669.1	Crym	None	ILMN_222329	None
GIPC2	6770626	-1.94686	-1.09012	-1.84213	-2.01676	-2.01376	-1.55752	-1.54351	-0.870587	-1.98924	0.340177	0.280535	0.781177	0.211329	0.664397	0	1.04208	0.514128	0.56319	0.559489	NM_016867.1	151757118	151757069	chr3	Mus musculus GIPC PDZ domain containing family, member 2 (Gipc2), mRNA.	54120	8394257	GO:0005737|GO:0005515	GIPC2	GO:0005737	GO:0005515	None	0	ILMN_2798138	GGAAGATGATGGCGTGGCCCGTGTTCCTGCAGAGATGACCACAGTTCTGC	950	S	NP_058563.1	NM_016867.1	ILMN_218853	NM_016867.1	Gipc2	2200002N01Rik; Semcap2; AU021850	ILMN_218853	None
TGM2	7000187	-1.16783	-0.523781	-1.67344	-1.23364	-1.50404	-1.49864	-0.777822	-0.610962	-1.68604	0.0453854	0.363232	0.514583	0	0.736352	0.0385532	0.506373	0.306693	0.304646	0.701494	NM_009373.3	157942313	157942264	chr2	Mus musculus transglutaminase 2, C polypeptide (Tgm2), mRNA.	21817	118130416	GO:0016020|GO:0005578|GO:0005829|GO:0005737|GO:0007186|GO:0045785|GO:0018149|GO:0007200|GO:0016740|GO:0046872|GO:0008415|GO:0005525|GO:0003810|GO:0005509	TGM2	GO:0016020|GO:0005578|GO:0005829|GO:0005737	GO:0016740|GO:0046872|GO:0008415|GO:0005525|GO:0003810|GO:0005509	GO:0007186|GO:0045785|GO:0018149|GO:0007200	0	ILMN_2692615	GCATTTAACGTGTTCTGCTTTACACAGAGGATCGCACCGTGAGCCGTGCT	3376	S	NP_033399.1	NM_009373.3	ILMN_218177	NM_009373.3	Tgm2	tTGas; G[a]h; tTG; TG2	ILMN_218177	None
ADAM10	5050554	-1.00889	-1.75641	-0.925913	-1.28373	-1.65134	-0.898417	-0.585446	-0.792332	-1.24948	0.762813	0.164815	0.332203	0.121469	0.304499	0.36212	0.385528	0	0.0968475	0.253908	NM_007399.3	None	None	None	Mus musculus a disintegrin and metallopeptidase domain 10 (Adam10), mRNA.	11487	150378457	GO:0016021|GO:0016020|GO:0005578|GO:0005737|GO:0005634|GO:0005886|GO:0014069|GO:0007219|GO:0006508|GO:0006468|GO:0006913|GO:0007220|GO:0001701|GO:0019901|GO:0016787|GO:0017124|GO:0008270|GO:0008233|GO:0008237|GO:0004222|GO:0042169|GO:0005515|GO:0004175|GO:0046872|GO:0042803	ADAM10	GO:0016021|GO:0016020|GO:0005578|GO:0005737|GO:0005634|GO:0005886|GO:0014069	GO:0019901|GO:0016787|GO:0017124|GO:0008270|GO:0008233|GO:0008237|GO:0004222|GO:0042169|GO:0005515|GO:0004175|GO:0046872|GO:0042803	GO:0007219|GO:0006508|GO:0006468|GO:0006913|GO:0007220|GO:0001701	None	ILMN_2460257	CTGCTTTAAATCATTCAAATGCCTTTGTTTTTGGACTGTGCAAAGGTTGG	4133	S	NP_031425.2	NM_007399.3	ILMN_189323	NM_007399.3	Adam10	kuzbanian; kuz; MADM; 1700031C13Rik	ILMN_259799	None
SAMD5	4890678	-0.974926	-2.1003	-1.54224	-1.83637	-1.9441	-1.13679	-1.02042	-0.944289	-1.67093	0.549744	0.692932	0.973279	0	0.674545	0.853588	0.870628	0.507131	0.188963	0.307712	NM_177271.3	9347676	9347627	chr10	Mus musculus sterile alpha motif domain containing 5 (Samd5), mRNA.	320825	110556633	None	SAMD5	None	None	None	0	ILMN_1254210	CCACCCTTTCACTACTCAGAAGTACAGCACGGATGAAAGCTTGTGCCACT	1875	S	NP_796245.2	NM_177271.3	ILMN_219638	NM_177271.3	Samd5	E130306M17Rik	ILMN_219638	None
ALCAM	510291	-0.114765	-1.15948	-0.884849	-1.10088	-1.18138	-0.311559	-0.586022	-0.494714	-1.21422	1.18847	0.428413	0.953136	0	0.732909	0.859901	0.512697	0.501503	0.867548	0.265456	NM_009655.1	52251314	52251265	chr16	Mus musculus activated leukocyte cell adhesion molecule (Alcam), mRNA.	11658	31791058	GO:0016021|GO:0016020|GO:0030424|GO:0009897|GO:0043025|GO:0007155|GO:0007411|GO:0008045|GO:0005515	ALCAM	GO:0016021|GO:0016020|GO:0030424|GO:0009897|GO:0043025	GO:0005515	GO:0007155|GO:0007411|GO:0008045	0	ILMN_2606804	ACATACTTTGACCTGAAGCTCAAAGGTGGCAGTTGTGAGATTGGGACACA	3830	S	NP_033785.1	NM_009655.1	ILMN_194928	NM_009655.1	Alcam	AI853494; MuSC; MGC27910; BEN; CD166; DM-GRASP; SC1	ILMN_249460	None
ESR1	6290471	-1.33135	-1.64752	-2.21659	-1.80075	-1.97872	-0.975975	-0.759123	-0.700747	-2.07398	1.01873	0	0.546639	0.0842304	0.707369	0.356712	0.709666	0.283898	0.178141	0.0590172	NM_007956.4	None	None	None	Mus musculus estrogen receptor 1 (alpha) (Esr1), mRNA.	13982	145966838	GO:0005737|GO:0005634|GO:0006355|GO:0006350|GO:0045839|GO:0016049|GO:0008289|GO:0004872|GO:0003677|GO:0005496|GO:0046872|GO:0008270|GO:0043565|GO:0003700|GO:0003707|GO:0030528|GO:0005515|GO:0004879	ESR1	GO:0005737|GO:0005634	GO:0008289|GO:0004872|GO:0003677|GO:0005496|GO:0046872|GO:0008270|GO:0043565|GO:0003700|GO:0003707|GO:0030528|GO:0005515|GO:0004879	GO:0006355|GO:0006350|GO:0045839|GO:0016049	None	ILMN_2726412	CACATGCCTATTGCTGGGTGTTGAATGACAGACAATCTTATGTAGCAGAG	4117	S	NP_031982.1	NM_007956.4	ILMN_210343	NM_007956.4	Esr1	ESR; ER[a]; ER-alpha; ERalpha; AA420328; Estra; AU041214; Nr3a1; ERa; Estr	ILMN_210343	None
ESR1	510280	-0.83231	-1.00048	-1.07123	-0.789181	-0.983196	-0.702909	-0.677732	-0.45245	-0.977332	1.16232	0	0.387596	0.696868	0.595137	0.755669	0.839788	0.564958	0.44784	0.289669	NM_007956.4	None	None	None	Mus musculus estrogen receptor 1 (alpha) (Esr1), mRNA.	13982	145966838	GO:0005737|GO:0005634|GO:0006355|GO:0006350|GO:0045839|GO:0016049|GO:0008289|GO:0004872|GO:0003677|GO:0005496|GO:0046872|GO:0008270|GO:0043565|GO:0003700|GO:0003707|GO:0030528|GO:0005515|GO:0004879	ESR1	GO:0005737|GO:0005634	GO:0008289|GO:0004872|GO:0003677|GO:0005496|GO:0046872|GO:0008270|GO:0043565|GO:0003700|GO:0003707|GO:0030528|GO:0005515|GO:0004879	GO:0006355|GO:0006350|GO:0045839|GO:0016049	None	ILMN_2604666	TTCAGGGCAGCTAATTTTGCTTTTACCAAAATATCTGTAGTAATATTTTT	4190	S	NP_031982.1	NM_007956.4	ILMN_210343	NM_007956.4	Esr1	ESR; ER[a]; ER-alpha; ERalpha; AA420328; Estra; AU041214; Nr3a1; ERa; Estr	ILMN_210343	None
JAG1	4590092	-1.07882	-1.18807	-1.47551	-1.39769	-1.22138	-1.04386	-1.13386	-0.696738	-1.20215	0.908721	0	0.76127	0.415356	0.337021	0.417871	0.743178	0.208692	0.194193	0.116427	NM_013822.4	None	None	None	Mus musculus jagged 1 (Jag1), mRNA.	16449	146134345	GO:0016020|GO:0016021|GO:0005886|GO:0045747|GO:0048839|GO:0007219|GO:0042491|GO:0007275|GO:0007154|GO:0002011|GO:0009887|GO:0045596|GO:0045639|GO:0005509|GO:0005112|GO:0005515	JAG1	GO:0016020|GO:0016021|GO:0005886	GO:0005509|GO:0005112|GO:0005515	GO:0045747|GO:0048839|GO:0007219|GO:0042491|GO:0007275|GO:0007154|GO:0002011|GO:0009887|GO:0045596|GO:0045639	None	ILMN_1257077	GAACCGTAAAATGTCCAGTTAGATCACTGTTTAGATTTGCCGTAGAGTAC	5029	S	NP_038850.1	NM_013822.4	ILMN_208711	NM_013822.4	Jag1	Ozz; Serrate-1; Htu; Ser-1; Headturner; slalom	ILMN_208711	None
TMEM56	6280368	-0.930704	-2.27096	-0.867639	-1.84072	-3.02973	-0.559595	-0.978634	-0.906838	-1.69945	0.90594	0.803032	1.25324	1.16557	0.868781	0.86942	1.17524	0.934006	1.08346	0	NM_178936.3	120905039	120904990	chr3	Mus musculus transmembrane protein 56 (Tmem56), mRNA.	99887	118130392	GO:0016021|GO:0016020	TMEM56	GO:0016021|GO:0016020	None	None	0	ILMN_2966162	TCCCCTCTCCCAGTGAACACCTTGGGAGTTTCCTCTGTTAAAACACTACT	6110	S	NP_849267.1	NM_178936.3	ILMN_217674	NM_178936.3	Tmem56	C730036B01Rik; AW109744; 4930577M16Rik; AU018104	ILMN_217674	None
COL8A1	5490477	-0.797282	-1.4413	-1.1077	-1.68867	-2.05176	-0.894127	-0.746353	-0.41024	-0.755132	1.27404	1.28508	1.30042	1.28573	1.13825	0.973846	1.39888	1.13613	1.27926	0	NM_007739.2	57624486	57624437	chr16	Mus musculus collagen, type VIII, alpha 1 (Col8a1), mRNA.	12837	110681715	GO:0005604|GO:0005576|GO:0005578|GO:0007155|GO:0050673|GO:0048593|GO:0005198|GO:0005515	COL8A1	GO:0005604|GO:0005576|GO:0005578	GO:0005198|GO:0005515	GO:0007155|GO:0050673|GO:0048593	0	ILMN_2503553	GACCGGTAACTTGCTTGAGTTCCCATGAATAGATTTGAGACTGAATGGCA	4992	S	NP_031765.2	NM_007739.2	ILMN_194118	NM_007739.2	Col8a1	Col8a-1	ILMN_247649	None
FGFR2	6060452	-1.81097	-1.49915	-1.44586	-1.24116	-2.33508	-0.826842	-0.91026	-0.638065	-0.680517	0.95925	0.708418	0.639447	0.56943	0.550963	0.85169	0.969571	0.254987	0.584326	0	NM_201601.2	137306154	137306105	chr7	Mus musculus fibroblast growth factor receptor 2 (Fgfr2), transcript variant 2, mRNA.	14183	116089354	GO:0016021|GO:0016020|GO:0005576|GO:0005634|GO:0060045|GO:0048762|GO:0048562|GO:0002053|GO:0006468|GO:0001525|GO:0007267|GO:0042127|GO:0008284|GO:0007435|GO:0008543|GO:0030324|GO:0016331|GO:0030282|GO:0045165|GO:0050673|GO:0008284|GO:0008543|GO:0042472|GO:0001657|GO:0001701|GO:0030901|GO:0016301|GO:0000166|GO:0016740|GO:0005515|GO:0004872|GO:0008201|GO:0005524|GO:0004713|GO:0004672|GO:0004714	FGFR2	GO:0016021|GO:0016020|GO:0005576|GO:0005634	GO:0016301|GO:0000166|GO:0016740|GO:0005515|GO:0004872|GO:0008201|GO:0005524|GO:0004713|GO:0004672|GO:0004714	GO:0060045|GO:0048762|GO:0048562|GO:0002053|GO:0006468|GO:0001525|GO:0007267|GO:0042127|GO:0008284|GO:0007435|GO:0008543|GO:0030324|GO:0016331|GO:0030282|GO:0045165|GO:0050673|GO:0008284|GO:0008543|GO:0042472|GO:0001657|GO:0001701|GO:0030901	0	ILMN_1225071	TTGCTTTGGATACGCCCACTCACTTTGCTACAGTCATGCGACATGTATGC	4666	S	NP_963895.2	NM_201601.2	ILMN_188003	NM_201601.2	Fgfr2	Fgfr-7; Bek; KGFRTr; AW556123; MGC102519; svs; Fgfr7; Fgfr-2; AU043015	ILMN_210855	None
APOF	5870360	-1.24994	-1.67451	-0.194924	-1.22598	-2.02063	-2.05497	-1.31012	0	-2.00936	1.33689	1.08269	1.59294	1.78452	1.09283	0.0782089	0.55842	0.762545	0.464195	-0.0357332	NM_133997.2	127707186	127707137	chr10	Mus musculus apolipoprotein F (Apof), mRNA.	103161	133892165	GO:0005576|GO:0005575|GO:0006629|GO:0006810|GO:0008150|GO:0006869|GO:0008202|GO:0008203|GO:0005319|GO:0003674	APOF	GO:0005576|GO:0005575	GO:0005319|GO:0003674	GO:0006629|GO:0006810|GO:0008150|GO:0006869|GO:0008202|GO:0008203	0	ILMN_2644185	TTTACACTCTAATGGGGCTGGCTAACTTCCACCTGAACAAGTGATTATAG	1860	S	NP_598758.1	NM_133997.2	ILMN_214094	NM_133997.2	Apof	AI255964	ILMN_214094	None
IL1R1	6020196	-0.426095	-0.134449	-0.6217	-0.55899	-0.750561	-0.585572	-0.396554	0	-0.707765	0.340915	0.341524	1.09711	0.855793	0.369622	0.0927458	0.425941	-0.0673995	0.635372	0.459617	NM_008362.2	40372978	40372929	chr1	Mus musculus interleukin 1 receptor, type I (Il1r1), transcript variant 1, mRNA.	16177	118130781	GO:0016021|GO:0016020|GO:0031224|GO:0045087|GO:0007165|GO:0019221|GO:0004872|GO:0004909|GO:0004888|GO:0004871|GO:0005515|GO:0004908	IL1R1	GO:0016021|GO:0016020|GO:0031224	GO:0004872|GO:0004909|GO:0004888|GO:0004871|GO:0005515|GO:0004908	GO:0045087|GO:0007165|GO:0019221	0	ILMN_1231125	AGATGCCAAATGTTATCTATCACAAACCACAAAATTTATGTACAGTGCAT	4646	S	NP_032388.1	NM_008362.2	ILMN_217023	NM_008362.2	Il1r1	CD121b; MGC129154; CD121a; Il1r-1	ILMN_217023	None
WFDC2	70601	-1.35427	0	-1.37997	-2.40514	-2.83701	-0.851862	-1.74993	-1.06882	-0.729169	0.348622	0.307197	0.755948	0.0232029	0.438844	0.121669	0.0685382	0.225448	0.403791	-0.124142	NM_026323.2	164393962	164393913	chr2	Mus musculus WAP four-disulfide core domain 2 (Wfdc2), mRNA.	67701	141802067	GO:0005576|GO:0004866|GO:0004867|GO:0030414	WFDC2	GO:0005576	GO:0004866|GO:0004867|GO:0030414	None	0	ILMN_1236758	CCTTTCTCTCTGGTCTTTGCATTTCTTCCTGGTCCGATGAAAGCATCTCC	615	S	NP_080599.1	NM_026323.2	ILMN_216447	NM_026323.2	Wfdc2	1600023A02Rik; WAP5; HE4	ILMN_216447	None
CLDN10	2340056	-1.06879	-0.704952	-0.454017	-2.1718	-1.24664	-0.667559	-1.63801	-0.809202	-1.61293	0.724278	0	1.00219	0.97929	0.279366	0.055109	0.138835	0.583742	0.809681	0.24676	NM_021386.3	119273617	119273568	chr14	Mus musculus claudin 10 (Cldn10), transcript variant 2, mRNA.	58187	144226219	None	CLDN10	None	None	None	0	ILMN_2515816	GTTGTGCAAGAGAACTGTCCTCACAATAGTCCTTCCAAGGCTCTCCTGTA	760	S	NP_067361.1	NM_021386.3	ILMN_195467	NM_021386.3	Cldn10	D14Ertd728e; 6720456I16Rik	ILMN_252548	None
CLDN10	270575	-0.894695	-0.419003	-0.560294	-1.40957	-1.09481	-0.760072	-1.29427	-0.495811	-0.985933	0.459644	0.0716724	0.373295	0	0.232895	0.0732908	0.364818	0.481112	0.539021	0.0663939	NM_023878.2	119273451	119272919	chr14	Mus musculus claudin 10 (Cldn10), transcript variant 1, mRNA.	58187	142357583	None	CLDN10	None	None	None	0	ILMN_1214954	CAAGACACCCAGAATGGGCTACACATACAACGGACCCACGTCTGCCATGT	804	S	NP_076367.1	NM_023878.2	ILMN_209356	NM_023878.2	Cldn10	D14Ertd728e; 6720456I16Rik	ILMN_209356	None
TUBA8	5560477	0.0422759	-0.93127	-1.50782	-2.26751	-2.65808	-1.38072	-1.05004	-0.205454	-2.17669	0.601408	1.09438	0.974624	0.430414	1.4721	-0.331973	0	1.10884	0.73044	0.11317	NM_017379	None	None	None	None	None	8394492	GO:0005874|GO:0043234|GO:0000226|GO:0051258|GO:0007017|GO:0007018|GO:0005525|GO:0000166|GO:0005200|GO:0003924|GO:0005198	TUBA8	GO:0005874|GO:0043234	GO:0005525|GO:0000166|GO:0005200|GO:0003924|GO:0005198	GO:0000226|GO:0051258|GO:0007017|GO:0007018	None	ILMN_2487308	TGTTGGAGAGGGTATGGAAGAAGGAGAGTTTTCTGAGGCCAGGGAGGACC	11	S	None	None	ILMN_192350	scl29555.5_307	Tuba8	None	ILMN_192350	None
TUBA8	1500301	0	-0.79648	-1.71066	-2.28248	-2.82697	-1.55528	-1.06215	-0.28384	-2.7283	0.435706	1.04019	1.15224	0.617418	1.51857	-0.436879	0.0853496	1.28482	0.805105	0.0917654	NM_017379.1	121176023	121175974	chr6	Mus musculus tubulin, alpha 8 (Tuba8), mRNA.	53857	8394492	GO:0005874|GO:0043234|GO:0000226|GO:0051258|GO:0007017|GO:0007018|GO:0005525|GO:0000166|GO:0005200|GO:0003924|GO:0005198	TUBA8	GO:0005874|GO:0043234	GO:0005525|GO:0000166|GO:0005200|GO:0003924|GO:0005198	GO:0000226|GO:0051258|GO:0007017|GO:0007018	0	ILMN_1221298	TGGAGAGGGTATGGAAGAAGGAGAGTTTTCTGAGGCCAGGGAGGACCTGG	1291	S	NP_059075.1	NM_017379.1	ILMN_192350	NM_017379.1	Tuba8	None	ILMN_248050	None
FGG	1170280	0.0059824	-1.22153	-1.3567	-2.00779	-2.5442	-0.875906	-0.985934	-0.485122	-1.67611	0.974967	0.783425	1.29401	0.668543	1.04518	0	0.416071	0.696899	0.482141	-0.2509	NM_133862.1	82818760	82818184	chr3	Mus musculus fibrinogen, gamma polypeptide (Fgg), mRNA.	99571	19527077	GO:0005576|GO:0005577|GO:0005938|GO:0007596|GO:0007165|GO:0030168|GO:0051258|GO:0005509|GO:0030674|GO:0005102	FGG	GO:0005576|GO:0005577|GO:0005938	GO:0005509|GO:0030674|GO:0005102	GO:0007596|GO:0007165|GO:0030168|GO:0051258	0	ILMN_2832105	CTCCATCGGAGAAGGACAGCAGCATCACATGGGGGGATCCAAACAGGCTG	1263	S	NP_598623.1	NM_133862.1	ILMN_223486	NM_133862.1	Fgg	AI256424; 3010002H13Rik	ILMN_223486	None
SLC35F3	5130424	-1.25991	-0.726684	-0.463474	-1.92412	-1.87227	-1.20159	-0.900316	-0.544941	-2.30895	0.269922	1.18112	1.18101	0.945714	1.18473	0.70916	0	0.942772	0.908014	0.121571	NM_175434.3	128919333	128919284	chr8	Mus musculus solute carrier family 35, member F3 (Slc35f3), mRNA.	210027	126723625	GO:0016021|GO:0016020|GO:0006810	SLC35F3	GO:0016021|GO:0016020	None	GO:0006810	0	ILMN_2698880	GGAGAACTCAGTGCCTTCTACAGCATCTCTGTCCTATGTGAAGCGAGGTG	2190	S	NP_780643.2	NM_175434.3	ILMN_218677	NM_175434.3	Slc35f3	MGC141264; B230375D17Rik; MGC141263	ILMN_218677	None
2200001I15RIK	460682	-0.152387	-0.226296	-0.709733	-2.48401	-1.13895	-1.38038	-0.277788	-0.323426	-1.57953	0.357895	1.50127	1.82184	1.6878	1.9291	0.772279	0	1.548	1.35521	0.492067	NM_183278.2	35165241	35165192	chr14	Mus musculus RIKEN cDNA 2200001I15 gene (2200001I15Rik), mRNA.	69134	142367260	None	2200001I15RIK	None	None	None	0	ILMN_2678637	AAGCCCAAGAATCAGGAGACAGGGTGGTGAAGGAGGTCACTGAGAAGGTC	193	S	NP_899101.1	NM_183278.2	ILMN_217056	NM_183278.2	2200001I15Rik	None	ILMN_217056	None
CDO1	1410296	-1.04776	-0.143833	-1.72455	-1.85555	-1.68888	-1.07034	-0.841458	-1.07123	-2.95747	0.621253	0.761013	1.49099	0.369857	0.53793	0.0742879	0	0.628423	0.822608	0.152464	NM_033037.3	46873042	46872993	chr18	Mus musculus cysteine dioxygenase 1, cytosolic (Cdo1), mRNA.	12583	118130772	GO:0005829|GO:0055114|GO:0046439|GO:0019530|GO:0019452|GO:0005506|GO:0046872|GO:0016702|GO:0016491|GO:0017172	CDO1	GO:0005829	GO:0005506|GO:0046872|GO:0016702|GO:0016491|GO:0017172	GO:0055114|GO:0046439|GO:0019530|GO:0019452	0	ILMN_2975345	TGCTGTGGAGACTAGGGACGCATAGAGCAGTTTGGTGCTTGGTAGTGACC	1346	S	NP_149026.1	NM_033037.3	ILMN_209177	NM_033037.3	Cdo1	D18Ucla3; Cdo; 1300002L19Rik	ILMN_209177	None
SLC44A2	2190632	-0.342903	-0.586418	-0.531972	-0.888837	-1.1334	-0.126836	-0.501283	-0.598852	-1.03146	0.137771	0.374162	0.364806	0.0937271	0	0.279798	0.0224051	0.269454	0.0840139	0.0770388	NM_152808.2	21159459	21159410	chr9	Mus musculus solute carrier family 44, member 2 (Slc44a2), mRNA.	68682	118130134	GO:0016021|GO:0016020|GO:0006810	SLC44A2	GO:0016021|GO:0016020	None	GO:0006810	0	ILMN_2599719	GCCCAGCCCTGTGCTTATGTAATTGCATTCCGGCCAGTTAATAAAGTGCC	3373	S	NP_690021.1	NM_152808.2	ILMN_209839	NM_152808.2	Slc44a2	1110028E10Rik	ILMN_209839	None
PRLR	5560722	-0.918231	-1.64581	-1.43096	-2.11591	-2.10233	-0.908851	-0.643067	-1.07553	-2.41947	0.0396209	0.541307	0.927945	0.25184	0.774092	0.163598	0	0.51245	0.450259	0.111912	NM_011169.4	10259029	10258980	chr15	Mus musculus prolactin receptor (Prlr), mRNA.	19116	142379167	GO:0016021|GO:0016020|GO:0007595|GO:0030155|GO:0030856|GO:0004872|GO:0004896|GO:0004925|GO:0004925	PRLR	GO:0016021|GO:0016020	GO:0004872|GO:0004896|GO:0004925|GO:0004925	GO:0007595|GO:0030155|GO:0030856	0	ILMN_2617005	GGATTACCTGGATCCTACGTGCTTCATGCACTCCTTTCACTGAGAGCTAG	2116	S	NP_035299.3	NM_011169.4	ILMN_210332	NM_011169.4	Prlr	Pr-3; Prlr-rs1; AI987712; Pr-1	ILMN_210332	None
IL1R1	7650731	-0.829486	-0.369475	-0.872713	-0.576921	-1.22344	-0.534046	0	-0.630999	-1.39165	-0.0176702	0.557061	0.4108	0.298333	0.884836	0.25398	0.105597	0.268093	0.403971	0.198682	NM_008362.1	None	None	None	None	None	6680416	GO:0016021|GO:0016020|GO:0031224|GO:0045087|GO:0007165|GO:0019221|GO:0004872|GO:0004909|GO:0004888|GO:0004871|GO:0005515|GO:0004908	IL1R1	GO:0016021|GO:0016020|GO:0031224	GO:0004872|GO:0004909|GO:0004888|GO:0004871|GO:0005515|GO:0004908	GO:0045087|GO:0007165|GO:0019221	None	ILMN_2711615	TGCCGTATGTCCTATACGTTCCGGGGGAAGCAATATCCGGTCACACGAGT	818	S	None	NM_008362.1	ILMN_217023	scl18036.15.1_285	Il1r1	None	ILMN_217023	None
HIST1H1C	7650273	-0.739694	-0.709405	-0.816711	-0.28842	-0.926207	-0.94803	-0.388578	-0.0523577	-2.05408	0.250519	0.513257	0.807173	0.309685	0.764265	0	0.786595	0.689654	0.0950489	0.718504	NM_015786	None	None	None	None	None	9845256	GO:0005634|GO:0005694|GO:0000786|GO:0006334|GO:0016584|GO:0005515|GO:0003677	HIST1H1C	GO:0005634|GO:0005694|GO:0000786	GO:0005515|GO:0003677	GO:0006334|GO:0016584	None	ILMN_2774537	CCTCAGCTTCCCGAAGCGCTTGCTTTATACGTGTGTGTCGTCACTGAAGA	1401	S	None	None	ILMN_224087	scl44989.1_487	Hist1h1c	None	ILMN_224087	None
SLC12A2	4070025	-0.755252	-0.925665	-1.49931	-1.09564	-1.53196	-1.30552	-1.22152	-0.982182	-2.32307	0.169069	0.494239	0.395864	0	0.218616	0.107935	0.622891	0.066411	0.0486584	0.0725822	NM_009194.2	58105935	58105886	chr18	Mus musculus solute carrier family 12, member 2 (Slc12a2), mRNA.	20496	124517715	GO:0016020|GO:0016021|GO:0016324|GO:0016323|GO:0050910|GO:0006810|GO:0006813|GO:0006811|GO:0006814|GO:0006821|GO:0030955|GO:0015293|GO:0031402|GO:0015377|GO:0005215|GO:0005515	SLC12A2	GO:0016020|GO:0016021|GO:0016324|GO:0016323	GO:0030955|GO:0015293|GO:0031402|GO:0015377|GO:0005215|GO:0005515	GO:0050910|GO:0006810|GO:0006813|GO:0006811|GO:0006814|GO:0006821	0	ILMN_3146420	CGGTGGCTAACACTGGCTGCCTGGTCAAACAGTCTCAAGGTTGCAGTCGT	6894	A	NP_033220.2	NM_009194.2	ILMN_211631	NM_009194.2	Slc12a2	sy-ns; Nkcc1; mBSC2	ILMN_211631	None
CD164	130228	-0.700194	-0.950411	-0.951416	-0.9839	-1.01223	-0.663115	-0.506397	-0.37936	-2.08456	0.011775	0.430929	0.463876	0.312837	0.472218	0	0.661943	0.213908	0.403712	0.120562	NM_016898.2	41250769	41250720	chr10	Mus musculus CD164 antigen (Cd164), mRNA.	53599	118130821	GO:0005886|GO:0007155|GO:0007157	CD164	GO:0005886	None	GO:0007155|GO:0007157	0	ILMN_1246611	CCTTTGCCATACTTGCTGCACAAGCAGACACTGCTGGACTTAGAAGTTTC	2702	S	NP_058594.1	NM_016898.2	ILMN_213493	NM_016898.2	Cd164	A115; MSSP; AA589639; MGC-24; A24; AW540279	ILMN_213493	None
SOX9	4390037	-0.148479	-0.407243	-0.668097	-0.487145	-0.888625	-0.37372	-0.158606	-0.334001	-1.11376	0.431728	0.262718	0.372884	0.170909	0.136786	0	0.37306	0.126891	0.237131	0.214285	NM_011448	None	None	None	None	None	31543760	GO:0005634|GO:0030154|GO:0042127|GO:0006350|GO:0019100|GO:0008584|GO:0007507|GO:0006355|GO:0001502|GO:0045165|GO:0001708|GO:0045892|GO:0045944|GO:0042981|GO:0001837|GO:0001942|GO:0030238|GO:0014032|GO:0005515|GO:0003677|GO:0016563|GO:0043565	SOX9	GO:0005634	GO:0005515|GO:0003677|GO:0016563|GO:0043565	GO:0030154|GO:0042127|GO:0006350|GO:0019100|GO:0008584|GO:0007507|GO:0006355|GO:0001502|GO:0045165|GO:0001708|GO:0045892|GO:0045944|GO:0042981|GO:0001837|GO:0001942|GO:0030238|GO:0014032	None	ILMN_2778151	GTGTCTTGTTTGTTTCCCTCTCCAAATTCTTCCTTCTTTGTGCACCCTGC	4007	S	None	None	ILMN_224297	scl40760.4_18	Sox9	None	ILMN_224297	None
AI987712	7000707	-0.631453	-1.41157	-1.60382	-0.494625	-1.74352	-1.02839	-0.382238	-0.753386	-1.80783	0.150707	0.136909	0.4371	0	0.576525	0.266159	0.546026	0.363401	0.546473	0.474261	NM_178921	None	None	None	None	None	31342277	None	AI987712	None	None	None	None	ILMN_1212714	GGGGTCTGCGGGAAAGAAATTACCTACAAACAATGATTTGACTCTGCATA	2095	S	None	None	ILMN_188384	scl48088.1_576	AI987712	None	ILMN_188384	None
CAPSL	870164	-0.776445	-1.12386	0.0309029	-0.504528	-1.77178	-1.07926	-0.471308	-0.406025	-2.27988	0	0.27716	0.719058	0.160763	0.848016	0.119857	0.456757	0.573578	0.959338	-0.156204	NM_029341.1	9395606	9395557	chr15	Mus musculus calcyphosine-like (Capsl), mRNA.	75568	21312981	GO:0005737|GO:0005509	CAPSL	GO:0005737	GO:0005509	None	0	ILMN_2764466	CATTGACACAGATGTGTACTTCATCATCATGATGACGACGGCTTGGAAGC	713	S	NP_083617.2	NM_029341.1	ILMN_223468	NM_029341.1	Capsl	1700028N11Rik; AW125205; MGC74120	ILMN_223468	None
ARG2	670600	-0.372531	-0.418795	-1.32384	-0.999686	-0.930118	-1.45895	-1.08413	0	-1.51557	0.832158	0.293189	0.452817	0.291463	1.06909	0.250834	-0.00956488	0.380137	1.08341	0.493933	NM_009705.1	80257086	80257037	chr12	Mus musculus arginase type II (Arg2), mRNA.	11847	6753109	GO:0005739|GO:0005739|GO:0000050|GO:0006941|GO:0006525|GO:0004053|GO:0005515|GO:0016787|GO:0030145|GO:0046872|GO:0016813	ARG2	GO:0005739|GO:0005739	GO:0004053|GO:0005515|GO:0016787|GO:0030145|GO:0046872|GO:0016813	GO:0000050|GO:0006941|GO:0006525	0	ILMN_2669164	ACTCTGGCACCTTTCACAACAGCATTACAGAGTTGCAAGGCATTCGAAGG	1129	S	NP_033835.1	NM_009705.1	ILMN_216267	NM_009705.1	Arg2	AU022422; AII	ILMN_216267	None
PSMB9	2450064	-0.672034	-0.823277	-1.03154	-0.917512	-0.581557	-1.27422	-0.573179	0.00616837	-1.66408	0.463693	-0.216495	0.623966	0.0806704	0.686852	0.145303	0.832975	0.524523	0.295323	0	NM_013585.2	34320665	34320616	chr17	Mus musculus proteasome (prosome, macropain) subunit, beta type 9 (large multifunctional peptidase 2) (Psmb9), mRNA.	16912	118129789	GO:0005737|GO:0005634|GO:0043234|GO:0005829|GO:0005839|GO:0006955|GO:0019882|GO:0019882|GO:0006511|GO:0016787|GO:0004298|GO:0008233|GO:0004175	PSMB9	GO:0005737|GO:0005634|GO:0043234|GO:0005829|GO:0005839	GO:0016787|GO:0004298|GO:0008233|GO:0004175	GO:0006955|GO:0019882|GO:0019882|GO:0006511	0	ILMN_1242466	AACTTTCTGGAACCAGAAGGCCGGTGCGATGGGCAAAGGTGAAATATGTG	716	S	NP_038613.1	NM_013585.2	ILMN_218167	NM_013585.2	Psmb9	Lmp-2; Lmp2	ILMN_218167	None
PRLR	1300735	-0.131221	-0.531694	-0.175041	-0.486161	-0.172325	-0.707512	-0.233222	-0.0646119	-0.711613	0.373833	0.3607	1.00476	0.563449	1.02045	0.382611	0.424758	0.839389	0.455353	0	NM_011169.4	10252277	10252228	chr15	Mus musculus prolactin receptor (Prlr), mRNA.	19116	142379167	GO:0016021|GO:0016020|GO:0007595|GO:0030155|GO:0030856|GO:0004872|GO:0004896|GO:0004925|GO:0004925	PRLR	GO:0016021|GO:0016020	GO:0004872|GO:0004896|GO:0004925|GO:0004925	GO:0007595|GO:0030155|GO:0030856	0	ILMN_1242620	CTACCATAACTGATGTAAAAACTGGTTGGTTTACAATGGAATATGAAATT	777	S	NP_035299.3	NM_011169.4	ILMN_210332	NM_011169.4	Prlr	Pr-3; Prlr-rs1; AI987712; Pr-1	ILMN_210332	None
GPC1	7210039	-0.564327	-1.54246	-1.24192	-1.44308	-1.03501	-1.2426	0	-0.492367	-1.45157	0.687972	0.828113	0.691401	0.171649	1.03322	0.686675	0.142275	0.278714	0.116326	-0.0426831	NM_016696.3	None	None	None	Mus musculus glypican 1 (Gpc1), mRNA.	14733	146134504	GO:0031225|GO:0005576|GO:0016020|GO:0005886|GO:0005578	GPC1	GO:0031225|GO:0005576|GO:0016020|GO:0005886|GO:0005578	None	None	None	ILMN_2635784	GGTACTGGGTCCTTTCTCTGTCACTCGGTGTCAGTGGATAATGTGTGTTC	3460	S	NP_057905.1	NM_016696.3	ILMN_184825	NM_016696.3	Gpc1	AI462976	ILMN_244157	None
WDR68	2190437	-0.379548	-0.487873	-0.40104	-0.730133	-0.323704	-0.111027	0.047606	0	-0.82212	0.504305	0.689026	0.237161	0.0794258	0.667796	0.4617	0.0183902	-0.0186396	-0.0682192	0.334018	NM_027946.3	105920534	105920485	chr11	Mus musculus WD repeat domain 68 (Wdr68), mRNA.	71833	70909359	GO:0005737	WDR68	GO:0005737	None	None	0	ILMN_2994895	AGCACCTGAGGGTGGAGTGTCCCTTCTGTGACCTTACTTCCTAGTACGTG	5597	S	NP_082222.1	NM_027946.3	ILMN_252128	NM_027946.3	Wdr68	1700012F10Rik; 2610037L01Rik; C86529; HAN11	ILMN_252128	None
CAV1	4610072	-0.692492	-0.991006	-0.37239	-1.05878	-1.16997	-0.159776	-0.720373	-0.0611906	-1.15272	0.256314	0.464985	0.564233	0.461641	0.956199	0.477013	0.532508	0	0.0719347	0.373574	NM_007616.3	17291206	17291157	chr6	Mus musculus caveolin 1, caveolae protein (Cav1), mRNA.	12389	133893356	GO:0005901|GO:0005886|GO:0005938|GO:0005794|GO:0016021|GO:0016020|GO:0005886|GO:0005886|GO:0000299|GO:0005901|GO:0005901|GO:0005887|GO:0043234|GO:0045121|GO:0048471|GO:0045121|GO:0008104|GO:0001666|GO:0001570|GO:0006940|GO:0008285|GO:0006940|GO:0007595|GO:0000165|GO:0008285|GO:0019217|GO:0019915|GO:0045019|GO:0043627|GO:0043627|GO:0032570|GO:0051260|GO:0001937|GO:0055074|GO:0033484|GO:0052547|GO:…	CAV1	GO:0005901|GO:0005886|GO:0005938|GO:0005794|GO:0016021|GO:0016020|GO:0005886|GO:0005886|GO:0000299|GO:0005901|GO:0005901|GO:0005887|GO:0043234|GO:0045121|GO:0048471|GO:0045121	GO:0016504|GO:0005515	GO:0008104|GO:0001666|GO:0001570|GO:0006940|GO:0008285|GO:0006940|GO:0007595|GO:0000165|GO:0008285|GO:0019217|GO:0019915|GO:0045019|GO:0043627|GO:0043627|GO:0032570|GO:0051260|GO:0001937|GO:0055074|GO:0033484|GO:0052547|GO:0048554|GO:0051899|GO:0043409|GO:0060056|GO:0001960|GO:0043407|GO:0000188|GO:0006641|GO:0006897|GO:0045907|GO:0009968|GO:0051259|GO:0007519|GO:0006816|GO:0006874|GO:0042310|GO:…	0	ILMN_2632665	GTGTTCCAAGACATGTCTGTTCTCCCTAGATACTCAGTTTTATACAAGTC	2320	S	NP_031642.1	NM_007616.3	ILMN_213017	NM_007616.3	Cav1	Cav; Cav-1	ILMN_213017	None
MUM1L1	4560241	-0.255039	-0.329885	-0.184917	-0.260784	-0.245593	-0.248009	-0.247098	-0.300636	-0.318197	0.2265	0.349497	0.365046	0.293333	0.869131	0.273027	0.667699	0.231344	0.373158	0	NM_175541.2	135772678	135772629	chrX	Mus musculus melanoma associated antigen (mutated) 1-like 1 (Mum1l1), mRNA.	245631	31342136	None	MUM1L1	None	None	None	0	ILMN_2604603	CAGCTCTATGTTTATGTACAATTTGCAGAATTTGGGTATTTGATTTATAA	3106	S	NP_780750.1	NM_175541.2	ILMN_210341	NM_175541.2	Mum1l1	9430086K21Rik	ILMN_210341	None
PROC	4010491	-0.271883	-0.230634	0	-0.561497	-0.62551	-0.499265	-0.333257	-0.26124	-0.434595	0.274803	0.509591	0.598634	0.492682	1.14275	0.205441	0.790875	0.447877	0.800102	-0.045692	NM_001042768.1	32282992	32282943	chr18	Mus musculus protein C (Proc), transcript variant 3, mRNA.	19123	112421045	GO:0005576|GO:0007596|GO:0006508|GO:0030195|GO:0043066|GO:0016787|GO:0008233|GO:0005509|GO:0004252	PROC	GO:0005576	GO:0016787|GO:0008233|GO:0005509|GO:0004252	GO:0007596|GO:0006508|GO:0030195|GO:0043066	0	ILMN_2653056	GTGGGCACACCAACAACTATGGCATCTACACCAAAGTGGGAAGCTACCTC	1436	S	NP_001036233.1	NM_001042768.1	ILMN_214883	NM_001042768.1	Proc	PC	ILMN_258488	None
MYB	5700064	-1.51598	-1.31175	-0.49538	-1.42752	-1.24343	-0.852786	-0.780021	-0.299262	-1.03805	0	0.598523	0.13402	1.48613	1.40025	1.60164	1.47657	1.04324	1.14802	0.801268	NM_010848.3	20844801	20844752	chr10	Mus musculus myeloblastosis oncogene (Myb), mRNA.	17863	110556653	GO:0005634|GO:0005634|GO:0006350|GO:0045449|GO:0000082|GO:0006355|GO:0006355|GO:0006816|GO:0001701|GO:0048566|GO:0010468|GO:0003700|GO:0003700|GO:0003677|GO:0030528|GO:0005515	MYB	GO:0005634|GO:0005634	GO:0003700|GO:0003700|GO:0003677|GO:0030528|GO:0005515	GO:0006350|GO:0045449|GO:0000082|GO:0006355|GO:0006355|GO:0006816|GO:0001701|GO:0048566|GO:0010468	0	ILMN_2752817	TCTGAAATGACAGTGTATCTACTGCCTTGTAGCAAAATAAAGCTATCCTC	3354	S	NP_034978.3	NM_010848.3	ILMN_217498	NM_010848.3	Myb	MGC18531; M16449; AI550390; c-myb	ILMN_217498	None
ACPL2	7400328	-1.11828	-1.99657	-0.896133	-0.892916	-2.3554	-1.38169	-0.970366	-1.33622	-0.772467	0.290477	0	0.0152521	0.575661	0.816347	0.238039	0.913663	0.542139	0.42712	0.0628757	NM_153420.2	96723927	96723878	chr9	Mus musculus acid phosphatase-like 2 (Acpl2), mRNA.	235534	118130104	GO:0005576|GO:0005575|GO:0008150|GO:0003674|GO:0016787|GO:0003993	ACPL2	GO:0005576|GO:0005575	GO:0003674|GO:0016787|GO:0003993	GO:0008150	0	ILMN_1254634	TGCAGCTAACGCCGTGGTTCCTGGGTTAACGGTGCTTGTTCGTTCCGCAG	2954	S	NP_700469.1	NM_153420.2	ILMN_192858	NM_153420.2	Acpl2	DKFZp434B2119; BB177120; 9430094M07Rik; C130099A20Rik; MGC38214	ILMN_256033	None
FMO2	6380021	-0.444575	0	-0.451451	-1.01041	-0.523122	-0.908421	-0.885281	-1.04006	-1.16605	0.0230184	1.02574	0.0900431	0.708521	1.00634	-0.0418468	0.289537	0.849913	1.13842	0.652427	NM_018881	None	None	None	None	None	31542818	GO:0005783|GO:0005792|GO:0016021|GO:0016020|GO:0031227|GO:0055114|GO:0006800|GO:0000287|GO:0016491|GO:0050661|GO:0050660|GO:0004499|GO:0004497	FMO2	GO:0005783|GO:0005792|GO:0016021|GO:0016020|GO:0031227	GO:0000287|GO:0016491|GO:0050661|GO:0050660|GO:0004499|GO:0004497	GO:0055114|GO:0006800	None	ILMN_2604975	AGGGGCAGGGGGAGGTTGTCAGTTATGAGAGACATTTTCTTGGAACGGAA	2985	S	None	None	ILMN_190370	scl16031.11.1_197	Fmo2	None	ILMN_190370	None
LOC383940	3060431	-0.102922	-0.0876298	-0.0363398	-0.247301	-0.321846	-0.326748	0	-0.350091	-0.267028	0.150375	0.227763	0.321121	0.523045	0.429721	-0.0505409	0.0399966	0.253978	0.500799	0.0484352	XM_357336.1	None	None	None	None	None	38077411	None	LOC383940	None	None	None	None	ILMN_2536510	GAGTCGGTCTTGGATCAAGACATACAGCACATTGTCAATGAGCATGGGCA	184	S	None	XM_357336.1	ILMN_199794	XM_357336.1	LOC383940	None	ILMN_199794	None
LOC621823	2100497	-0.440239	-0.0422368	-0.0583854	-0.159926	-0.214092	-0.227837	-0.425627	-0.231671	-0.159997	0.019279	0.0877166	0.466547	0.588848	0.464231	0.137911	0	0.482251	0.264143	0.208327	XM_886229.2	48789058	48789009	chr11	PREDICTED: Mus musculus similar to Proteasome activator complex subunit 2 (Proteasome activator 28-beta subunit) (PA28beta) (PA28b) (Activator of multicatalytic protease subunit 2) (11S regulator complex beta subunit) (REG-beta) (LOC621823), mRNA.	621823	94390068	None	LOC621823	None	None	None	0	ILMN_2621596	GACAACTATTTCCAAGTACTTCTCAGAACGAGGGGATGCTGTAGCCAAGG	775	S	XP_891322.1	XM_886229.2	ILMN_211998	XM_886229.2	LOC621823	None	ILMN_227109	None
SYTL2	2450220	-0.865709	-0.209676	-0.795318	-1.02473	-0.866033	-1.0376	-0.618798	-1.14649	-0.933862	0.214209	0	1.11463	0.805663	0.895618	0.0480165	0.111083	0.673376	0.813107	0.624718	NM_031394.1	None	None	None	None	None	13878230	GO:0016020|GO:0005624|GO:0042470|GO:0019897|GO:0006886|GO:0016192|GO:0017137|GO:0005515|GO:0042043	SYTL2	GO:0016020|GO:0005624|GO:0042470|GO:0019897	GO:0017137|GO:0005515|GO:0042043	GO:0006886|GO:0016192	None	ILMN_2589803	GGTGAGCCTGAGCCATCACAGACAGCAGACCACAGTTTTAGAGACCATCG	1497	S	None	NM_031394.1	ILMN_208816	scl00050.1_2	Sytl2	None	ILMN_208816	None
TRPC6	6480273	-1.28916	-0.962158	-1.26088	-1.61868	-0.938169	-1.15801	-1.14083	-1.14227	-1.30535	0	0.00191212	0.214131	1.10686	1.00914	0.14672	0.483902	0.400252	0.277973	0.610121	NM_013838	None	None	None	None	None	7305596	GO:0016021|GO:0016020|GO:0005887|GO:0006810|GO:0006816|GO:0006811|GO:0007204|GO:0005262|GO:0005216|GO:0005509|GO:0004872|GO:0015279	TRPC6	GO:0016021|GO:0016020|GO:0005887	GO:0005262|GO:0005216|GO:0005509|GO:0004872|GO:0015279	GO:0006810|GO:0006816|GO:0006811|GO:0007204	None	ILMN_2446212	TGATAACTTGGATCATTTAGAGTCCTAATATCAACTTTTTGGGTGATTAA	4	S	None	None	ILMN_187682	scl37295.14.1_247	Trpc6	None	ILMN_187682	None
EG240327	3400451	-0.0408602	-0.0931063	-0.113853	-0.225401	-0.204563	-0.095171	-0.0557122	-0.110786	-0.0282989	0.0746026	0	0.399402	0.276965	0.21009	0.087306	0.323824	0.260567	0.31591	0.202137	NM_001033767.1	60373023	60372974	chr18	Mus musculus predicted gene, EG240327 (EG240327), mRNA.	240327	85702066	None	EG240327	None	None	None	0	ILMN_2904001	GTGAGATGGGAGGCATAACGAGAAATATTTTGGGAGATCATGGGGCCAGG	2430	S	NP_001028939.1	NM_001033767.1	ILMN_254623	NM_001033767.1	EG240327	None	ILMN_254623	None
TOX3	520044	-0.572408	-0.640152	-0.562836	-0.963738	-0.881646	-0.891777	0	-0.577647	-0.883308	0.490066	0.298656	1.69959	1.33648	0.0720038	0.646693	0.613907	0.799258	0.713076	-0.170818	NM_172913.2	92771186	92771137	chr8	Mus musculus TOX high mobility group box family member 3 (Tox3), mRNA.	244579	142343779	GO:0005634|GO:0000785|GO:0006355|GO:0003677	TOX3	GO:0005634|GO:0000785	GO:0003677	GO:0006355	0	ILMN_2434900	GAGGCTTTAACGTAAACACTGGTGACATAAACCATTCATTGCTACCTTGC	3017	S	NP_766501.1	NM_172913.2	ILMN_186363	NM_172913.2	Tox3	C230068E13; BC052044; Tnrc9; CAGF9	ILMN_186363	None
FBXO22	3450750	0	-0.16757	-0.742926	-0.299315	-0.893715	-0.73682	0.0635104	-0.513637	-0.334452	0.500311	-0.0164957	0.771116	0.857348	0.558815	0.25082	0.387062	0.860582	0.404098	-0.217031	NM_028049.2	55072114	55072065	chr9	Mus musculus F-box protein 22 (Fbxo22), mRNA.	71999	139948464	GO:0006511	FBXO22	None	None	GO:0006511	0	ILMN_2632389	CTTTTTACTTTTCTGATGAACAGTCTGTTTTGTTACTGTATAAAGTCGTT	1927	S	NP_082325.2	NM_028049.2	ILMN_212992	NM_028049.2	Fbxo22	1600016C16Rik; 0610033L19Rik	ILMN_212992	None
PLRG1	1070139	-0.160085	-0.029006	-0.389446	-0.469044	-0.364815	-0.299542	-0.153034	-0.151234	-0.129539	0.163846	0.354063	0.42797	0.821719	0.739338	0.0973949	0.259778	0.651029	0.0993738	0	NM_016784.3	82876163	82876114	chr3	Mus musculus pleiotropic regulator 1, PRL1 homolog (Arabidopsis) (Plrg1), mRNA.	53317	141801146	GO:0005634|GO:0005681|GO:0005575|GO:0008380|GO:0006397|GO:0008150|GO:0003674	PLRG1	GO:0005634|GO:0005681|GO:0005575	GO:0003674	GO:0008380|GO:0006397|GO:0008150	0	ILMN_1244226	CGTGCTTGGTGTTGATGAGGATATCCGGTCTTTCATGAAAGCTCACTTGC	1672	S	NP_058064.2	NM_016784.3	ILMN_218893	NM_016784.3	Plrg1	C80566; AA958940	ILMN_218893	None
PHYH	4830095	-0.871172	-0.0713968	-0.869319	-0.943353	-1.63175	-0.765451	-0.742937	-0.4555	-0.692229	0	0.681149	1.05034	1.07116	1.06786	0.422297	0.465842	1.20218	0.807844	0.102015	NM_010726.1	4859755	4859706	chr2	Mus musculus phytanoyl-CoA hydroxylase (Phyh), mRNA.	16922	6754563	GO:0005777|GO:0055114|GO:0001561|GO:0031418|GO:0003824|GO:0005506|GO:0005515|GO:0016491|GO:0048244	PHYH	GO:0005777	GO:0031418|GO:0003824|GO:0005506|GO:0005515|GO:0016491|GO:0048244	GO:0055114|GO:0001561	0	ILMN_2756238	AGTGAAATATTACTGTTTTAAGAAAAACTAACCTAGGGTGTAACTAATAA	1356	S	NP_034856.1	NM_010726.1	ILMN_222887	NM_010726.1	Phyh	AI256161; PAHX; AI265699; Lnap1	ILMN_222887	None
LOC667277	4480201	-0.0558243	0	-0.282938	-0.739911	-0.91459	-0.520707	-0.138309	-0.293306	-0.889622	0.310665	0.511123	1.26817	1.75575	1.0865	0.148754	0.100813	0.643546	0.123393	-0.135625	XM_001002804.1	124531140	124531091	chr6	PREDICTED: Mus musculus similar to complement component C1rb, transcript variant 2 (LOC667277), mRNA.	667277	94378098	None	LOC667277	None	None	None	0	ILMN_2694492	AAATGTATCTGACCAATTGTTGATAAGCACTATGATTCTCATATAAAAAT	2563	S	XP_001002804.1	XM_001002804.1	ILMN_211403	XM_001002804.1	LOC667277	None	ILMN_240618	None
AW123240	5310092	-0.180645	-0.10268	-0.920363	-1.14279	-0.868339	-0.0918517	-0.538588	-0.501781	0	0.489045	-0.104492	0.276433	0.200379	0.437723	0.233533	0.455328	0.687171	0.367949	0.832435	None	None	None	None	None	None	None	None	AW123240	None	None	None	None	ILMN_2513570	CACATTTGCTGATTGTGGGCCATAAATATGCTTTTAGTACTGCTTTGCTG	6	S	None	None	ILMN_195216	scl29359.1.436_3	AW123240	None	ILMN_195216	None
MCPH1	4760687	-0.270581	-0.464454	-1.04939	-1.03526	-0.212141	-0.412898	-0.459203	-0.692901	-0.539117	0.140922	0.750784	0.443926	0.253944	0.0958209	0.226105	0	0.242335	0.329128	0.331492	NM_173189.2	18802959	18802910	chr8	Mus musculus microcephaly, primary autosomal recessive 1 (Mcph1), mRNA.	244329	37059802	GO:0005622	MCPH1	GO:0005622	None	None	0	ILMN_2674712	ATGTCATGTGTTGCTGGATGATAGTTGATGATGTCACGTTGTGCTGGGTG	4341	S	NP_775281.2	NM_173189.2	ILMN_213400	NM_173189.2	Mcph1	MCT; D030046N04Rik; 5430437K10Rik; BRIT1; MGC66518	ILMN_213400	None
PROM2	7160228	-1.96177	-0.350296	-1.54801	-1.92883	-1.21129	-0.710426	-0.720807	-1.03594	-1.07693	0.119574	0.207431	0.239028	0.0828061	0.20649	0.0165305	0	0.184247	0.54154	0.655774	NM_178047.3	127353022	127352973	chr2	Mus musculus prominin 2 (Prom2), transcript variant 2, mRNA.	192212	142349738	GO:0042995|GO:0016021|GO:0016020|GO:0005929|GO:0005886	PROM2	GO:0042995|GO:0016021|GO:0016020|GO:0005929|GO:0005886	None	None	0	ILMN_1246392	GTGAAGAGGGTGAGTGCCCTTTATGGTGGTAATTCTCCCTATCTCTGGGC	3912	S	NP_835148.1	NM_178047.3	ILMN_214759	NM_178047.3	Prom2	AI507243; MGC31164; Prom-rp	ILMN_214759	None
HPRT1	1940482	-0.33715	-0.0804291	-0.724613	-0.589962	-0.32205	-0.68174	-0.0798106	-0.0987253	-0.410054	0.739893	0.313254	0	0.20852	0.483556	0.00503445	0.414876	0.45382	0.0230904	0.0360689	NM_013556.2	50374492	50374443	chrX	Mus musculus hypoxanthine guanine phosphoribosyl transferase 1 (Hprt1), mRNA.	15452	96975137	GO:0005737|GO:0007625|GO:0046100|GO:0046100|GO:0021895|GO:0048813|GO:0006166|GO:0006166|GO:0006166|GO:0006168|GO:0006178|GO:0046100|GO:0021954|GO:0042417|GO:0021756|GO:0007625|GO:0046083|GO:0046083|GO:0001975|GO:0007610|GO:0019835|GO:0009116|GO:0006164|GO:0042417|GO:0046651|GO:0045964|GO:0001975|GO:0000287|GO:0016740|GO:0004422|GO:0004422|GO:0004422|GO:0004422|GO:0004422|GO:0004422|GO:0004422|GO:…	HPRT1	GO:0005737	GO:0000287|GO:0016740|GO:0004422|GO:0004422|GO:0004422|GO:0004422|GO:0004422|GO:0004422|GO:0004422|GO:0004422|GO:0004422|GO:0004422|GO:0004422|GO:0016757|GO:0046872|GO:0004422|GO:0042802	GO:0007625|GO:0046100|GO:0046100|GO:0021895|GO:0048813|GO:0006166|GO:0006166|GO:0006166|GO:0006168|GO:0006178|GO:0046100|GO:0021954|GO:0042417|GO:0021756|GO:0007625|GO:0046083|GO:0046083|GO:0001975|GO:0007610|GO:0019835|GO:0009116|GO:0006164|GO:0042417|GO:0046651|GO:0045964|GO:0001975	0	ILMN_2704499	TTGCTGCGTCCCCAGACTTTTGATTTGCACTATGAGCCTATAGGCCAGCC	955	S	NP_038584.2	NM_013556.2	ILMN_210441	NM_013556.2	Hprt1	C81579; MGC103149; Hprt; HPGRT	ILMN_210441	None
POF1B	6620368	-0.402161	0	-0.789598	-0.518685	-0.489608	-0.289273	-0.131063	-0.110602	-0.129982	0.555269	0.290806	0.332489	0.711311	0.572505	0.20089	0.296535	0.358371	0.451042	-0.213698	NM_181579.1	109752233	109752184	chrX	Mus musculus premature ovarian failure 1B (Pof1b), mRNA.	69693	31657131	GO:0003779	POF1B	None	GO:0003779	None	0	ILMN_1242912	ACCTGCTATTAGGGTGCTTCCTATGTTCATCAATTCTGTGTAGTTACTCA	3692	S	NP_853557.1	NM_181579.1	ILMN_221065	NM_181579.1	Pof1b	2310066B14Rik	ILMN_221065	None
WNT7B	3400202	-0.526653	0.0858221	-1.22677	-0.765942	-0.107472	-0.19594	-1.03172	-0.0885763	0	0.666768	0.0517397	0.729687	0.368274	0.871634	0.380665	0.44772	-0.00180149	0.203775	-0.0844202	NM_009528.2	85366039	85365990	chr15	Mus musculus wingless-related MMTV integration site 7B (Wnt7b), mRNA.	22422	34328152	GO:0005576|GO:0005578|GO:0007267|GO:0007165|GO:0016055|GO:0007275|GO:0009887|GO:0045669|GO:0050808|GO:0007223|GO:0004871|GO:0005515|GO:0005102	WNT7B	GO:0005576|GO:0005578	GO:0004871|GO:0005515|GO:0005102	GO:0007267|GO:0007165|GO:0016055|GO:0007275|GO:0009887|GO:0045669|GO:0050808|GO:0007223	0	ILMN_2789692	AGAGAGGTGGTTAGTGGACCCAGGCAGGGCACTGGCTGTCCCAATGCTGT	2961	S	NP_033554.2	NM_009528.2	ILMN_188933	NM_009528.2	Wnt7b	Wnt-7b	ILMN_188933	None
EPGN	3850102	-0.464722	-0.131614	-0.895063	-0.688185	-0.428851	-0.906081	-0.5139	-0.209532	-0.275755	0.522798	0.0886745	0.647467	0.743417	1.11306	0	0.515733	0.0213408	0.427438	0.489225	NM_053087.2	91464151	91464102	chr5	Mus musculus epithelial mitogen (Epgn), mRNA.	71920	118131191	GO:0016021|GO:0016020|GO:0000165|GO:0050679|GO:0045741|GO:0000187|GO:0045840|GO:0008083|GO:0005155|GO:0004708	EPGN	GO:0016021|GO:0016020	GO:0008083|GO:0005155|GO:0004708	GO:0000165|GO:0050679|GO:0045741|GO:0000187|GO:0045840	0	ILMN_2753623	CCTCAATGCTTCCATCCTCAGCCCCGTTTCTAACCCTCAAATACCCACGA	1568	S	NP_444317.1	NM_053087.2	ILMN_222704	NM_053087.2	Epgn	2310069M11Rik; epigen	ILMN_222704	None
SLPI	2810487	-0.59205	-0.380611	-1.8287	-2.15537	-1.03383	-1.16288	-1.27331	-0.523968	-0.352741	0.493667	0.036375	0.669353	0.372522	1.01356	0.228111	0.535562	0.473862	0	0.481956	NM_011414.2	164179876	164179827	chr2	Mus musculus secretory leukocyte peptidase inhibitor (Slpi), mRNA.	20568	141801540	GO:0005576|GO:0008233|GO:0004866|GO:0004867|GO:0030414	SLPI	GO:0005576	GO:0008233|GO:0004866|GO:0004867|GO:0030414	None	0	ILMN_1256817	TGGCTCAGCATTCACCGATCTTTAGGGAAATGCTGTTGGAGAGCAAATAA	1006	S	NP_035544.1	NM_011414.2	ILMN_219640	NM_011414.2	Slpi	None	ILMN_219640	None
POMP	2340731	0	0.0554457	-0.404478	-0.27904	-0.010397	-0.113841	-0.190519	-0.0417566	-0.876712	0.59672	0.145825	0.501128	0.414515	0.594548	-0.0160494	0.385278	0.58672	-0.0377903	0.299306	NM_025624.2	148687169	148687120	chr5	Mus musculus proteasome maturation protein (Pomp), mRNA.	66537	142377568	GO:0005737|GO:0043234|GO:0005634|GO:0005829|GO:0006955	POMP	GO:0005737|GO:0043234|GO:0005634|GO:0005829	None	GO:0006955	0	ILMN_2625352	GCAGGGAGGAACGACGAGTGTGCTCAGCATAGTTGCCTGCTACAGTCTGA	500	S	NP_079900.1	NM_025624.2	ILMN_212345	NM_025624.2	Pomp	2510048O06Rik	ILMN_212345	None
PLEKHG3	5870692	-0.148031	-0.279072	-0.451988	-0.0447536	-0.0327234	-0.0710807	-0.190814	-0.170406	-0.626946	0.493318	0.26668	0.516113	0.771979	0.430595	0	0.34433	0.534709	0.153502	0.391718	NM_153804.3	77679981	77679932	chr12	Mus musculus pleckstrin homology domain containing, family G (with RhoGef domain) member 3 (Plekhg3), mRNA.	263406	83165283	GO:0005622|GO:0035023|GO:0007242|GO:0005089|GO:0005085	PLEKHG3	GO:0005622	GO:0005089|GO:0005085	GO:0035023|GO:0007242	0	ILMN_1221920	TCAGGTACTCTCGAAGGTTGTCTTGCTGGCCCTGTGGTGGTTGCCAATGG	4839	S	NP_722499.3	NM_153804.3	ILMN_197005	NM_153804.3	Plekhg3	BC030417; MGC40768	ILMN_222207	None
D030028O16RIK	2630376	-0.0651398	-0.293346	-0.563099	0	-0.0183463	-0.796521	-0.264046	-0.344501	-0.810284	0.449474	0.190298	0.857892	0.614882	0.67089	0.108592	0.474459	0.875323	-0.34654	0.725592	NM_145984	None	None	None	None	None	31981860	None	D030028O16RIK	None	None	None	None	ILMN_1254104	GAAGCTTCAGTTAACATGCATAAAGATTTGTGGGGTTTGGTGGACTCTTC	7	S	None	None	ILMN_190754	scl49543.1.824_2	D030028O16Rik	None	ILMN_190754	None
PRKAR2B	7510129	-0.75035	0.284967	-1.0787	-0.522667	-0.746213	-1.70316	-0.951475	-1.05955	-1.33595	0.235651	0.177628	0.429081	0.703582	0.596401	0.0524321	0.0438695	0.651888	0	-0.114066	NM_011158.3	32643453	32643404	chr12	Mus musculus protein kinase, cAMP dependent regulatory, type II beta (Prkar2b), mRNA.	19088	89179324	GO:0005952|GO:0008283|GO:0007612|GO:0006631|GO:0006468|GO:0009887|GO:0001932|GO:0007165|GO:0030552|GO:0016301|GO:0000166|GO:0008603	PRKAR2B	GO:0005952	GO:0030552|GO:0016301|GO:0000166|GO:0008603	GO:0008283|GO:0007612|GO:0006631|GO:0006468|GO:0009887|GO:0001932|GO:0007165	0	ILMN_1253819	GGCGTTCACGGAACAGGAAATGAATGCCTCGGCTATGAATGCCAGCTCTG	3248	S	NP_035288.2	NM_011158.3	ILMN_192665	NM_011158.3	Prkar2b	AI451071; RII(beta); Pkarb2; AW061005	ILMN_243324	None
PGM1	5870397	-0.0851736	0.0921755	-0.31977	-0.468729	0.0185962	-0.431699	-0.19567	-0.217782	-0.417408	0.206698	0.0260582	0.32119	0.338326	0.285148	-0.0348568	0	0.323636	-0.0706658	0.00739813	NM_025700.2	64519215	64519166	chr5	Mus musculus phosphoglucomutase 1 (Pgm1), mRNA.	66681	118130267	GO:0006006|GO:0004614|GO:0004614|GO:0004614	PGM1	None	GO:0004614|GO:0004614|GO:0004614	GO:0006006	0	ILMN_2628578	CTTGATTGTTAAAGCAATAATATTTTAGGGCCAAGTGATTCAGATAATCA	1945	S	NP_079976.1	NM_025700.2	ILMN_212625	NM_025700.2	Pgm1	Pgm-1; Pgm2; 3230402E02Rik	ILMN_212625	None
ESRRG	450603	-0.310337	0.200052	-0.552451	-0.491947	-0.148498	-0.174275	-0.264773	-0.498608	-0.685362	0.488956	0.741568	1.07634	0.703056	0.204038	0	0.590538	0.32078	0.10559	-0.0140672	NM_011935.2	190038398	190038349	chr1	Mus musculus estrogen-related receptor gamma (Esrrg), mRNA.	26381	52345417	GO:0005634|GO:0006355|GO:0006350|GO:0007275|GO:0045893|GO:0004872|GO:0003677|GO:0046872|GO:0008270|GO:0043565|GO:0003700|GO:0003707|GO:0050682|GO:0005516|GO:0016563|GO:0005496|GO:0004879	ESRRG	GO:0005634	GO:0004872|GO:0003677|GO:0046872|GO:0008270|GO:0043565|GO:0003700|GO:0003707|GO:0050682|GO:0005516|GO:0016563|GO:0005496|GO:0004879	GO:0006355|GO:0006350|GO:0007275|GO:0045893	0	ILMN_2973156	GCATCTCTGTTTACCTGCCTGGGACAACATTTTATGGCAGTCTTATGTGC	4846	S	NP_036065.1	NM_011935.2	ILMN_231171	NM_011935.2	Esrrg	Errg; mKIAA0832; ERR3; NR3B3	ILMN_231171	None
LMO7	5960446	-0.461303	-0.00804424	-1.54806	-0.569709	-0.598709	-0.239036	-0.554862	-0.917297	-1.34706	0.377804	0.26813	0.911058	0.50666	0.717759	0.126353	0.32568	0	0.281016	0.333571	XM_895783.2	100821163	100821114	chr14	PREDICTED: Mus musculus LIM domain only 7, transcript variant 11 (Lmo7), mRNA.	380928	94397287	GO:0016324|GO:0005913|GO:0016337|GO:0046872|GO:0008270|GO:0042805	LMO7	GO:0016324|GO:0005913	GO:0046872|GO:0008270|GO:0042805	GO:0016337	0	ILMN_1217159	GGTTTGAGGAGGGCACTCAATTTTCTTTACAAGGACTGTTGATGCTAAGC	5564	S	XP_900876.1	XM_895783.2	ILMN_197569	XM_895783.2	Lmo7	None	ILMN_233981	None
BAX	3780279	0.0126009	-0.061388	-0.72536	-0.231013	-0.287158	-0.358347	-0.470011	-0.540401	-1.00229	0.403299	0.143619	0.41229	0.483023	0.157152	-0.0324869	0.632372	0	0.035327	0.405996	NM_007527.2	45329975	45329926	chr7	Mus musculus Bcl2-associated X protein (Bax), mRNA.	12028	31982498	GO:0016020|GO:0005625|GO:0005737|GO:0005622|GO:0005737|GO:0005739|GO:0016021|GO:0005829|GO:0005741|GO:0031966|GO:0044445|GO:0031966|GO:0060058|GO:0060011|GO:0033599|GO:0010332|GO:0009566|GO:0006974|GO:0009611|GO:0006915|GO:0006915|GO:0006917|GO:0006917|GO:0007399|GO:0008637|GO:0008624|GO:0008629|GO:0030264|GO:0008635|GO:0008635|GO:0046666|GO:0007281|GO:0001541|GO:0007283|GO:0007283|GO:0008285|GO:…	BAX	GO:0016020|GO:0005625|GO:0005737|GO:0005622|GO:0005737|GO:0005739|GO:0016021|GO:0005829|GO:0005741|GO:0031966|GO:0044445|GO:0031966	GO:0005515|GO:0051434|GO:0046982|GO:0046982|GO:0042803|GO:0042803|GO:0042803	GO:0060058|GO:0060011|GO:0033599|GO:0010332|GO:0009566|GO:0006974|GO:0009611|GO:0006915|GO:0006915|GO:0006917|GO:0006917|GO:0007399|GO:0008637|GO:0008624|GO:0008629|GO:0030264|GO:0008635|GO:0008635|GO:0046666|GO:0007281|GO:0001541|GO:0007283|GO:0007283|GO:0008285|GO:0009636|GO:0006919|GO:0008053|GO:0008283|GO:0008283|GO:0009791|GO:0006808|GO:0008584|GO:0042981|GO:0043525|GO:0051402|GO:0043065|GO:…	0	ILMN_2907655	CTCCTACTTCGGGACCCCCACATGGCAGACAGTGACCATCTTTGTGGCTG	554	S	NP_031553.1	NM_007527.2	ILMN_211762	NM_007527.2	Bax	None	ILMN_211762	None
SPRR1A	6560093	-0.565198	0	-1.68296	-1.62513	-1.45639	-0.089211	-1.20153	-0.774785	-1.1776	0.633025	1.02904	0.723347	0.764506	1.92126	0.735166	0.800739	1.12526	-0.207473	0.771182	NM_009264.2	92287973	92287924	chr3	Mus musculus small proline-rich protein 1A (Sprr1a), mRNA.	20753	61675694	GO:0005737|GO:0031424|GO:0005198	SPRR1A	GO:0005737	GO:0005198	GO:0031424	0	ILMN_2975250	GGCTACACTTTTCATGGCTCAGGATTCATCTGAAGGGGGTGAGGAGTGAG	692	S	NP_033290.1	NM_009264.2	ILMN_215020	NM_009264.2	Sprr1a	mSPRR1A; SPR1a; AI528815	ILMN_215020	None
SDC1	5810767	-0.346112	0.0156541	-0.981401	-1.00224	-0.809694	-0.506785	-0.920294	-0.822501	-0.881795	0.620152	0.390548	0.0516624	0.0986376	0.190516	-0.263214	0.308336	0.199447	0	0.0277944	NM_011519.2	8800193	8800144	chr12	Mus musculus syndecan 1 (Sdc1), mRNA.	20969	133892957	GO:0016021|GO:0016020|GO:0009986|GO:0008092	SDC1	GO:0016021|GO:0016020|GO:0009986	GO:0008092	None	0	ILMN_1228718	GGTTTAAGTAATTGGGACTCTAGCACATCTTGACCTAGGGTCACTAGAGC	2707	S	NP_035649.1	NM_011519.2	ILMN_212775	NM_011519.2	Sdc1	Synd; AA409076; AA408134; CD138; syn-1; Synd1	ILMN_212775	None
KRT7	7330477	-0.0592756	0.414656	-0.81088	-0.775016	-0.584843	-0.03303	-0.745679	-0.199134	-1.19498	0.746381	0.718651	0.619333	0.296695	0.606172	-0.00687981	0.456575	0.516955	0	0.532761	NM_033073.2	101258100	101258051	chr15	Mus musculus keratin 7 (Krt7), mRNA.	110310	31981434	GO:0005882|GO:0045095|GO:0005198|GO:0005515	KRT7	GO:0005882|GO:0045095	GO:0005198|GO:0005515	None	0	ILMN_2961152	CTCAGGGCCTATTCCATCAAGACCACATCTACTACCCGCAGGGGCACCCA	1400	S	NP_149064.1	NM_033073.2	ILMN_223017	NM_033073.2	Krt7	K7; MGC11625; Krt2-7; D15Wsu77e	ILMN_223017	None
HIST1H1C	50079	-0.992272	0.0532732	-1.14959	-0.341359	-0.73366	-0.505406	-1.02518	-0.0610533	-1.89847	0.251606	0.580688	0.864367	0	0.560321	0.0714006	0.779263	0.154708	-0.115815	0.659159	NM_015786.1	23831976	23831927	chr13	Mus musculus histone cluster 1, H1c (Hist1h1c), mRNA.	50708	9845256	GO:0005634|GO:0005694|GO:0000786|GO:0006334|GO:0016584|GO:0005515|GO:0003677	HIST1H1C	GO:0005634|GO:0005694|GO:0000786	GO:0005515|GO:0003677	GO:0006334|GO:0016584	0	ILMN_2855315	CGGTTTGTTTGCCACAGCGATGGAGTTGTGGGTTGAACTGCGTCACAACC	1252	S	NP_056601.1	NM_015786.1	ILMN_235246	NM_015786.1	Hist1h1c	MGC107646; His1a; H1.2; H1c; H1f2; 0610008C09Rik; H1var1	ILMN_235246	None
A630097K09RIK	4060446	-1.19028	-0.547173	-0.488215	-1.76664	-0.638159	-2.07714	-1.8056	-0.71734	-1.8356	0.0564108	0.838213	0.764377	0.201595	0.235415	0.133548	1.0452	0.0121336	0.469854	0	AK042505	None	None	None	None	None	None	None	A630097K09RIK	None	None	None	None	ILMN_2570478	CAGAGGTCGACCTTGAGTGTTGTTCCTCAGATGGCTGTCCAACTTGTGTG	1836	S	None	None	ILMN_205165	ri|A630097K09|PX00148M15|AK042505|2126	A630097K09Rik	None	ILMN_205165	None
LOC100046232	3840521	-0.201514	0	-0.386807	-0.90326	-0.679002	-0.714876	-1.35517	-0.448362	-1.50507	0.237903	0.623639	1.04404	0.530367	0.360638	0.524012	0.610637	-0.369952	0.3163	0.420625	XM_001475817.1	None	None	None	PREDICTED: Mus musculus similar to NFIL3/E4BP4 transcription factor (LOC100046232), mRNA.	100046232	149264139	None	LOC100046232	None	None	None	None	ILMN_2595732	AGTCATTTCACTGTAGTGTGCACAACGGCGTCTGTCTGGGTGTCCTTGTG	1805	S	XP_001475867.1	XM_001475817.1	ILMN_209434	XM_001475817.1	LOC100046232	None	ILMN_310357	None
LOC100046039	6620133	-0.258608	0.109686	0	-0.782445	-0.332638	-0.638356	-0.367783	-0.416021	-0.77974	-0.114933	0.525398	-0.0472813	0.16782	0.0818815	0.289165	0.201215	0.287383	0.0492544	0.103346	XM_001475447.1	None	None	None	PREDICTED: Mus musculus similar to histone deacetylase HD1 (LOC100046039), mRNA.	100046039	149252962	None	LOC100046039	None	None	None	None	ILMN_2733514	AGGGCAGTGGTGCTAGGAGGGCTCTTCCCAGAGCGACCTTGTCCATCCTG	1493	S	XP_001475497.1	XM_001475447.1	ILMN_221285	XM_001475447.1	LOC100046039	None	ILMN_319133	None
LOC638935	2260358	-0.171161	-0.0523071	-0.175824	-0.981705	-0.064085	-1.14868	-0.875245	-0.703139	-1.32105	0.197315	1.13936	1.74056	0.915195	1.12951	0	0.443022	1.12592	0.857121	0.52326	XM_915139.3	None	None	None	PREDICTED: Mus musculus similar to peptidylarginine deiminase, type II (LOC638935), mRNA.	638935	149253210	None	LOC638935	None	None	None	None	ILMN_1251972	GAGTTTTGAAATGCTCCGTGAAGGGCTGAGGGACGGCAGGAAGATGGCGG	4262	S	XP_920232.3	XM_915139.3	ILMN_201570	XM_915139.3	LOC638935	None	ILMN_248292	None
PADI2	4890079	0	-0.309129	-0.384814	-0.00377512	-0.157146	-1.24289	-0.750954	-0.267596	-1.34662	-0.078186	1.04534	1.38691	0.90097	1.0423	0.312739	0.336999	0.789353	0.762751	0.811294	NM_008812.1	140501855	140501806	chr4	Mus musculus peptidyl arginine deiminase, type II (Padi2), mRNA.	18600	6679264	GO:0005737|GO:0006464|GO:0018101|GO:0016787|GO:0005509|GO:0004668	PADI2	GO:0005737	GO:0016787|GO:0005509|GO:0004668	GO:0006464|GO:0018101	0	ILMN_1237983	TCCTGGCGAAGAAGCCAAGATGGAGACTGAGAAGTGTTTGGGGAAGAGCC	4599	S	NP_032838.1	NM_008812.1	ILMN_201570	NM_008812.1	Padi2	Pdi; Pdi2; mKIAA0994	ILMN_201570	None
KTN1	6220672	-0.295446	-0.274464	-0.553068	-0.659451	0.00511312	-0.770636	-0.436249	-0.13415	-0.441916	0.164091	0.608742	0.532186	0.179439	0.407764	-0.113711	0	0.427528	0.342709	0.404332	NM_008477.2	48346211	48346162	chr14	Mus musculus kinectin 1 (Ktn1), mRNA.	16709	144922637	GO:0016021|GO:0016020|GO:0005783|GO:0007018|GO:0019894	KTN1	GO:0016021|GO:0016020|GO:0005783	GO:0019894	GO:0007018	0	ILMN_2631067	CTGAGTTGCAGAAAAAGCTTGATGATTCATATTCTGAAGCAGTAAGACAG	3663	S	NP_032503.2	NM_008477.2	ILMN_212858	NM_008477.2	Ktn1	None	ILMN_212858	None
OTTMUSG00000010671	7610326	-0.350142	-0.349337	0.155077	-0.850623	0.0177746	-0.62885	-0.344697	-0.590816	-0.764935	-0.070828	0.713758	1.18582	0.431239	0.497087	0.0808063	-0.0947366	0.241668	0.397202	0	NM_001039209.2	146887857	146887137	chr4	Mus musculus predicted gene, OTTMUSG00000010671 (OTTMUSG00000010671), mRNA. XM_902017 XM_902018 XM_902020 XM_902022 XM_902023	195531	110665707	GO:0005634|GO:0046872|GO:0008270	OTTMUSG00000010671	GO:0005634	GO:0046872|GO:0008270	None	0	ILMN_2904930	GACAAACGCAATCTGAGAAGGCATCAGAAAATTCATACAGGAGAGAAACC	864	S	NP_001034298.1	NM_001039209.2	ILMN_239345	NM_001039209.2	OTTMUSG00000010671	MGC60813	ILMN_239345	None
LOC100048622	5340121	0.0829077	-0.403625	-0.486351	-0.298274	-0.430364	-0.453744	-0.564073	0.0739841	-0.137541	0.29123	0.0741405	-0.0383568	0.100817	0.312617	0	0.242503	0.213132	-0.0648699	0.294242	XM_001480443.1	None	None	None	PREDICTED: Mus musculus similar to EF-hand Ca2+ binding protein p22 (LOC100048622), mRNA.	100048622	149249668	None	LOC100048622	None	None	None	None	ILMN_2677056	CCACAGTTGTGCCTTATTGTCCCATTAAAGTTGTATTCCTCAATTCATCA	2458	S	XP_001480493.1	XM_001480443.1	ILMN_213739	XM_001480443.1	LOC100048622	None	ILMN_312320	None
MRAS	6520156	0	-0.988957	-0.499335	-0.991597	-0.783303	-0.939644	-1.05548	-0.466964	-0.707083	0.875331	0.697204	0.157821	0.493477	0.77388	0.859118	-0.0763888	0.867856	0.126167	0.675839	NM_008624.3	None	None	None	Mus musculus muscle and microspikes RAS (Mras), mRNA.	17532	145301550	GO:0016020|GO:0005886|GO:0005622|GO:0007264|GO:0005525|GO:0000166	MRAS	GO:0016020|GO:0005886|GO:0005622	GO:0005525|GO:0000166	GO:0007264	None	ILMN_1252830	CCAAACCTTTTGTGTGTTGACTGAGCCCAGTTCCCAGTCTCTTGGTGGGC	1243	S	NP_032650.1	NM_008624.3	ILMN_216920	NM_008624.3	Mras	AI326250	ILMN_216920	None
RBM18	5900017	0.167686	-0.043232	-0.79074	-0.470043	-1.02197	-0.543994	-0.527317	0	-0.638878	0.143257	0.263029	0.257184	0.135848	0.271931	-0.0197659	0.552804	0.548905	0.110806	-0.074316	NM_026434.2	35938283	35938234	chr2	Mus musculus RNA binding motif protein 18 (Rbm18), mRNA.	67889	31541853	GO:0003723|GO:0003676|GO:0000166	RBM18	None	GO:0003723|GO:0003676|GO:0000166	None	0	ILMN_2978585	CCTTAAGTTCTCAAAGGGTTGTGGTGGAGTAGAATTTGATGCCAATAGCC	2259	S	NP_080710.1	NM_026434.2	ILMN_212427	NM_026434.2	Rbm18	AU015530; 2010004P11Rik	ILMN_212427	None
ALDH3A2	6130523	-0.631849	-0.457668	-1.52678	-0.653181	-2.15876	-1.31593	-1.89369	-0.934411	-0.383998	0.582455	0.148602	0.431997	0.178288	0.0726948	0.077508	0.0062995	0.304487	0	0.210977	NM_007437.2	61061308	61061259	chr11	Mus musculus aldehyde dehydrogenase family 3, subfamily A2 (Aldh3a2), mRNA.	11671	75677434	GO:0016021|GO:0016020|GO:0005783|GO:0005743|GO:0008152|GO:0055114|GO:0006081|GO:0016491|GO:0004030|GO:0004029	ALDH3A2	GO:0016021|GO:0016020|GO:0005783|GO:0005743	GO:0016491|GO:0004030|GO:0004029	GO:0008152|GO:0055114|GO:0006081	0	ILMN_2925350	GCCGTGTTTTGCTGAGTAACCTGTCCCACCGTTGAGGCTATCTGAAGTGT	2772	S	NP_031463.2	NM_007437.2	ILMN_251976	NM_007437.2	Aldh3a2	Ahd3-r; Ahd-3; Ahd-3r; Ahd3; Aldh4; Aldh4-r; AI194803	ILMN_251976	None
MBOAT1	2450088	-0.779409	-0.500067	-0.806212	-0.638878	-1.71503	-0.941284	-1.02086	0	-0.690584	1.02076	0.410858	0.475655	-0.180378	0.586022	0.100188	1.04076	0.547561	0.213289	0.122323	NM_153546.3	None	None	None	Mus musculus membrane bound O-acyltransferase domain containing 1 (Mboat1), mRNA.	218121	146149183	GO:0016020|GO:0016021|GO:0016740|GO:0008415	MBOAT1	GO:0016020|GO:0016021	GO:0016740|GO:0008415	None	None	ILMN_1225029	GTCGATGATCACGGCCAACGTGTAGACACTAGGTAACGTCTGTAACGGGC	2513	S	NP_705774.1	NM_153546.3	ILMN_209663	NM_153546.3	Mboat1	Oact1; MGC38410; RP23-195A2.1; Moact1; BC023845; 9130215M02Rik	ILMN_209663	None
CLIC4	2000719	0.602805	-0.0295906	-0.948972	-1.13318	-1.14013	-1.14218	-0.365393	-0.418169	-0.569556	0.933872	0.130543	0.602407	0	0.342662	-0.0826092	0.250284	0.442197	0.551254	0.350882	NM_013885.2	134772573	134772524	chr4	Mus musculus chloride intracellular channel 4 (mitochondrial) (Clic4), nuclear gene encoding mitochondrial protein, mRNA.	29876	118130925	GO:0005737|GO:0016020|GO:0005739|GO:0016021|GO:0006811|GO:0006810|GO:0006821|GO:0031404|GO:0005244|GO:0005216|GO:0005247|GO:0005254	CLIC4	GO:0005737|GO:0016020|GO:0005739|GO:0016021	GO:0031404|GO:0005244|GO:0005216|GO:0005247|GO:0005254	GO:0006811|GO:0006810|GO:0006821	0	ILMN_2599018	TGTAAGGAGTCTGGAAGGATTACTACTGTGTCAGACGTGCTGTTTCAGAG	1375	S	NP_038913.1	NM_013885.2	ILMN_209766	NM_013885.2	Clic4	TU-74; mc3s5; D0Jmb3; mtCLIC	ILMN_259580	None
LOC100045272	780292	0.014019	-0.0273666	-0.174524	-0.237777	-0.14154	-0.324163	-0.142744	-0.0603452	-0.135543	0.215869	0.0780811	0.163744	0.208399	0.0951428	-0.101946	0.00883675	0.0655036	0.0375023	0	XR_031489.1	None	None	None	PREDICTED: Mus musculus similar to chloride channel 5 (LOC100045272), misc RNA.	100045272	149270902	None	LOC100045272	None	None	None	None	ILMN_2610928	CTAGAATCATGGGCTTGTTGTGGATATAAAACAAGGACATTGCGGACCAT	2064	S	None	XR_031489.1	ILMN_210949	XR_031489.1	LOC100045272	None	ILMN_312640	None
EFS	4610338	-0.25316	-0.75923	-1.13983	-0.781139	-0.909446	-1.00455	0.215802	-0.188657	-1.38087	0.277429	0.182017	0.0564547	0.242718	0.266282	0.459767	0.107206	0	0.865662	-0.333865	NM_010112.3	55535561	55535512	chr14	Mus musculus embryonal Fyn-associated substrate (Efs), mRNA.	13644	141801691	GO:0007155|GO:0017124|GO:0005515	EFS	None	GO:0017124|GO:0005515	GO:0007155	0	ILMN_2634222	AGAAACACCAGAGAGCTTCTCCCCTCACAAGTCAGGAGAGCCGGCCACAG	2515	S	NP_034242.2	NM_010112.3	ILMN_213155	NM_010112.3	Efs	None	ILMN_213155	None
2900062L11RIK	2360040	-0.134884	-0.270567	-0.319498	-0.293235	-0.308227	-0.426262	0	-0.130266	-0.303394	0.21943	0.44174	0.34873	0.764118	0.380072	0.256316	0.513952	0.0945549	0.383715	-0.0110226	NR_003642.1	None	None	None	Mus musculus RIKEN cDNA 2900062L11 gene (2900062L11Rik), non-coding RNA.	76976	153791985	None	2900062L11RIK	None	None	None	None	ILMN_2609182	CCTTGTAGGTCCACATTGAATGCCGTTTTCTTATATCTTCTAGGGTGTGT	1172	S	None	NR_003642.1	ILMN_210788	NR_003642.1	2900062L11Rik	None	ILMN_321445	None
FGFR2	7380477	-0.429562	-0.638748	-0.879053	-1.02808	-0.900264	-0.960697	0.17507	-0.31179	-0.862624	0	0.222583	0.401532	1.09592	0.47683	0.538074	0.204713	0.144567	0.13756	-0.368854	NM_010207.2	137384778	137384729	chr7	Mus musculus fibroblast growth factor receptor 2 (Fgfr2), transcript variant 1, mRNA.	14183	116089348	GO:0016021|GO:0016020|GO:0005576|GO:0005634|GO:0060045|GO:0048762|GO:0048562|GO:0002053|GO:0006468|GO:0001525|GO:0007267|GO:0042127|GO:0008284|GO:0007435|GO:0008543|GO:0030324|GO:0016331|GO:0030282|GO:0045165|GO:0050673|GO:0008284|GO:0008543|GO:0042472|GO:0001657|GO:0001701|GO:0030901|GO:0016301|GO:0000166|GO:0016740|GO:0005515|GO:0004872|GO:0008201|GO:0005524|GO:0004713|GO:0004672|GO:0004714	FGFR2	GO:0016021|GO:0016020|GO:0005576|GO:0005634	GO:0016301|GO:0000166|GO:0016740|GO:0005515|GO:0004872|GO:0008201|GO:0005524|GO:0004713|GO:0004672|GO:0004714	GO:0060045|GO:0048762|GO:0048562|GO:0002053|GO:0006468|GO:0001525|GO:0007267|GO:0042127|GO:0008284|GO:0007435|GO:0008543|GO:0030324|GO:0016331|GO:0030282|GO:0045165|GO:0050673|GO:0008284|GO:0008543|GO:0042472|GO:0001657|GO:0001701|GO:0030901	0	ILMN_1229167	CTGGAGATGATGAGGACGACACAGATAGCTCCGAAGACGTTGTCAGTGAG	1613	S	NP_034337.2	NM_010207.2	ILMN_188003	NM_010207.2	Fgfr2	Fgfr-7; Bek; KGFRTr; AW556123; MGC102519; svs; Fgfr7; Fgfr-2; AU043015	ILMN_230306	None
EBPL	110630	-0.40532	-0.666316	-0.455553	-1.16444	-0.898919	-0.653711	-0.173479	0.199491	-1.03283	0.226172	0.0713706	0.229918	1.49401	0.279812	0.886246	0	0.0845065	0.298807	-0.323309	NM_026598.2	61959952	61959903	chr14	Mus musculus emopamil binding protein-like (Ebpl), mRNA.	68177	142374298	GO:0016021|GO:0016020|GO:0005783|GO:0016125|GO:0047750	EBPL	GO:0016021|GO:0016020|GO:0005783	GO:0047750	GO:0016125	0	ILMN_1250555	GACCAGACATTCCGATCTGTGCTCCTTTTTTACAGTGTTTTGAAGCGGCC	718	S	NP_080874.1	NM_026598.2	ILMN_211415	NM_026598.2	Ebpl	EBRP; 5730442K12Rik	ILMN_211415	None
SETD7	4480411	-0.240245	-0.295081	-0.0815201	-0.100629	-0.366064	-0.287302	0.333106	-0.0164413	-0.202092	0.224586	0.297495	0.288638	0.505981	0.464357	0.410902	0.0937438	0.546608	0	-0.0616093	NM_080793.5	None	None	None	Mus musculus SET domain containing (lysine methyltransferase) 7 (Setd7), mRNA.	73251	146149327	GO:0005634|GO:0005694|GO:0006355|GO:0006350|GO:0016568|GO:0016740|GO:0008168|GO:0018024	SETD7	GO:0005634|GO:0005694	GO:0016740|GO:0008168|GO:0018024	GO:0006355|GO:0006350|GO:0016568	None	ILMN_2522571	CCTTACTGTGTTATGAATGAATTTTTTGTAGTGTGTCTGGGCGCATGTGC	7184	S	NP_542983.3	NM_080793.5	ILMN_196206	NM_080793.5	Setd7	1600028F23Rik; Set7; mKIAA1717	ILMN_251563	None
GPR120	4060639	0.118154	-0.0951085	-0.278607	-0.381997	-0.390703	-0.303661	-0.195255	-0.337803	-0.306233	0.866841	-0.123574	1.41628	0.37018	1.22473	0.0381293	0.398007	0.596461	0.357124	0	NM_181748.2	38188618	38188569	chr19	Mus musculus G protein-coupled receptor 120 (Gpr120), mRNA.	107221	118130700	GO:0016021|GO:0016020|GO:0030139|GO:0005886|GO:0007165|GO:0007186|GO:0046879|GO:0008289|GO:0004872|GO:0004871|GO:0004930|GO:0005504	GPR120	GO:0016021|GO:0016020|GO:0030139|GO:0005886	GO:0008289|GO:0004872|GO:0004871|GO:0004930|GO:0005504	GO:0007165|GO:0007186|GO:0046879	0	ILMN_2746895	CCTGCTTTAAAAATACCCGACTTCCAACAGCAGGCATCTACGGAGCCAGC	1209	S	NP_861413.1	NM_181748.2	ILMN_222251	NM_181748.2	Gpr120	GT01; KPG_013; AI552415	ILMN_222251	None
CTNNBL1	6130300	0.221249	-0.104147	-0.28773	-0.612792	-0.262691	-0.129935	-0.0161624	-0.552797	-0.0933151	0.886674	-0.0235558	1.04667	0.655025	0.78361	0.270226	0.79978	0.359513	0.827003	0	NM_025680.3	157709985	157709936	chr2	Mus musculus catenin, beta like 1 (Ctnnbl1), mRNA.	66642	141802102	GO:0005634|GO:0006915|GO:0006917|GO:0005488|GO:0005515	CTNNBL1	GO:0005634	GO:0005488|GO:0005515	GO:0006915|GO:0006917	0	ILMN_1249568	ATGCCGGGCTCTTCATCCTACAGCACATCTGTTACATCATGGCGGAGATC	1528	S	NP_079956.2	NM_025680.3	ILMN_212264	NM_025680.3	Ctnnbl1	NAP; P14L; NYD-SP19; 5730471K09Rik; FLJ21108	ILMN_212264	None
MED30	3520102	-0.661862	0	-0.326642	-0.462339	-0.360224	-0.530427	-0.0750175	-0.661002	-0.796351	0.589178	-0.147878	1.40356	0.671025	0.979218	0.106667	0.972536	0.384411	0.666907	0.03124	NM_027212.2	52552652	52552603	chr15	Mus musculus mediator complex subunit 30 (Med30), mRNA.	69790	141801965	GO:0005634|GO:0006355|GO:0006350|GO:0042802|GO:0005515	MED30	GO:0005634	GO:0042802|GO:0005515	GO:0006355|GO:0006350	0	ILMN_2616792	GATGGCTCAAAGAACGACGACCGGGCTGGTCCACCTCGTTTTGCTAGCGA	426	S	NP_081488.1	NM_027212.2	ILMN_211535	NM_027212.2	Med30	1810038N03Rik; TRAP25; 2510044J04Rik; Thrap6	ILMN_211535	None
UBE2Q2	5900435	-1.07253	-1.11695	-0.647841	-0.587308	-0.958705	-2.08792	-0.406329	-0.705889	-0.66562	0.895889	0	0.583198	0.205083	0.469254	0.010519	0.624694	0.470378	0.0721626	0.199129	NM_180600.1	55005321	55005272	chr9	Mus musculus ubiquitin-conjugating enzyme E2Q (putative) 2 (Ube2q2), mRNA.	109161	30725840	GO:0005737|GO:0006511|GO:0043687|GO:0051246|GO:0016874|GO:0005524|GO:0000166|GO:0019787|GO:0004842	UBE2Q2	GO:0005737	GO:0016874|GO:0005524|GO:0000166|GO:0019787|GO:0004842	GO:0006511|GO:0043687|GO:0051246	0	ILMN_2826027	TTGCAAACCACATCTAGGAGATGTGGCACTTGTGCATTTTATGTGTGGTG	2538	S	NP_850931.1	NM_180600.1	ILMN_211956	NM_180600.1	Ube2q2	3010021M21Rik; MGC19370	ILMN_211956	None
CTHRC1	2490189	-0.0674062	-0.11367	0.00156355	-0.0548272	-0.00447083	-0.283211	0.0144129	-0.118429	-0.113831	0.243546	0	0.293477	0.159555	0.435937	-0.00774574	0.181162	0.254537	0.124211	-0.00384378	NM_026778.2	38918601	38918552	chr15	Mus musculus collagen triple helix repeat containing 1 (Cthrc1), mRNA.	68588	142353090	GO:0005576|GO:0005578|GO:0005575|GO:0008150|GO:0005198|GO:0003674	CTHRC1	GO:0005576|GO:0005578|GO:0005575	GO:0005198|GO:0003674	GO:0008150	0	ILMN_2713401	TTGGAATGCCATTACAGTATTTAGTATTTCCTTCTATAACATATAAATGT	1051	S	NP_081054.1	NM_026778.2	ILMN_219769	NM_026778.2	Cthrc1	1110014B07Rik	ILMN_236806	None
UBQLN2	3830471	0.160145	-0.235933	-0.0569119	-0.197116	-0.350165	-0.0290527	-0.103456	-0.0274549	-0.342392	0.265972	-0.140467	0.308483	0.231512	0.296401	0	0.193671	0.253976	0.0220513	0.192591	NM_018798.2	149935678	149935629	chrX	Mus musculus ubiquilin 2 (Ubqln2), mRNA.	54609	34328235	GO:0005737|GO:0005634|GO:0016020|GO:0006464	UBQLN2	GO:0005737|GO:0005634|GO:0016020	None	GO:0006464	0	ILMN_2486128	TATTTCTTATATTCTTTCTTATTTTGGTTACACATATTCTGCTCAGAGAT	2855	S	NP_061268.2	NM_018798.2	ILMN_192226	NM_018798.2	Ubqln2	Chap1; Plic-2; Plic2; HRIHFB2157; Dsk2	ILMN_185554	None
PIR	6510634	0.384349	-0.908711	-0.794466	-0.545431	-0.49327	-0.204909	-0.33488	-0.0696979	-0.110446	0.930579	-0.255428	0.860378	0	1.19239	0.489568	0.498488	0.510718	0.0680876	0.253792	NM_027153.2	160810486	160810437	chrX	Mus musculus pirin (Pir), mRNA.	69656	118130337	GO:0005634|GO:0005506|GO:0046872	PIR	GO:0005634	GO:0005506|GO:0046872	None	0	ILMN_2640551	CAGAAATGCAAAAAATGGTTTTGAGGGGGCCAGAACCTGGAAGTCAAAGA	1087	S	NP_081429.1	NM_027153.2	ILMN_213766	NM_027153.2	Pir	2310042L19Rik	ILMN_234881	None
NEK7	670327	-0.649599	-0.404592	-0.300138	-0.597873	0.179358	-0.407861	-0.142353	0.119122	-0.755455	0.39218	0.668417	0.868484	-0.0160584	0.420235	0.321269	1.36935	0.411403	-0.173342	0	AK078639	None	None	None	None	None	None	GO:0005737|GO:0006468|GO:0000287|GO:0000166|GO:0004674|GO:0016740|GO:0046872|GO:0005524|GO:0004713|GO:0004672|GO:0016301	NEK7	GO:0005737	GO:0000287|GO:0000166|GO:0004674|GO:0016740|GO:0046872|GO:0005524|GO:0004713|GO:0004672|GO:0016301	GO:0006468	None	ILMN_2585683	GCTGCGTTGCAGTCACTCTTGAGTAGGCTGTAGTGTTTGAGCTTTACCGA	2212	S	None	None	ILMN_207185	ri|7330417M05|PX00650F11|AK078639|2649	Nek7	None	ILMN_207185	None
PI4K2B	3390730	-0.14545	-0.0584397	-0.0950456	-0.22238	0.0386071	-0.031486	-0.266057	0	-0.243808	0.344294	0.107572	0.315525	0.259775	0.24367	0.230687	0.233564	0.116287	-0.0856457	-0.00587845	NM_028744.2	None	None	None	Mus musculus phosphatidylinositol 4-kinase type 2 beta (Pi4k2b), transcript variant 2, mRNA.	67073	145966815	GO:0005737|GO:0016020|GO:0016740|GO:0016301|GO:0016773|GO:0004430	PI4K2B	GO:0005737|GO:0016020	GO:0016740|GO:0016301|GO:0016773|GO:0004430	None	None	ILMN_2594897	AAATTGAAATAGTTAAAGACTATTTTAAACATCTGACCATGTTAGAATAG	2866	S	NP_083020.2	NM_028744.2	ILMN_209342	NM_028744.2	Pi4k2b	4933409G22Rik; 2610042N09Rik	ILMN_207467	None
FABP4	5420192	-0.19137	-0.203136	-0.443516	-0.771379	0.349269	-0.520554	-0.682404	-0.345591	-0.845898	0.320079	0.752042	1.2752	0.733124	1.09505	0.796381	1.01304	0.369369	-0.32818	0	NM_024406.1	10204413	10204364	chr3	Mus musculus fatty acid binding protein 4, adipocyte (Fabp4), mRNA.	11770	14149634	GO:0005737|GO:0005634|GO:0006469|GO:0016481|GO:0042632|GO:0050729|GO:0001816|GO:0006810|GO:0016564|GO:0008289|GO:0005215|GO:0005488	FABP4	GO:0005737|GO:0005634	GO:0016564|GO:0008289|GO:0005215|GO:0005488	GO:0006469|GO:0016481|GO:0042632|GO:0050729|GO:0001816|GO:0006810	0	ILMN_2615947	TAATTTTTTCTGAAGATGCATTTTATTGGATATGGTTATGTTGATTAAAT	548	S	NP_077717.1	NM_024406.1	ILMN_211442	NM_024406.1	Fabp4	Ap2; ALBP/Ap2; Lbpl	ILMN_211442	None
CLIP4	2480075	0.121093	-0.166974	-0.324263	-0.288218	-0.30867	-0.187692	-0.304295	-0.209915	-0.279259	0.88176	0.245778	0.656345	-0.0154791	0.311043	0	0.298277	0.285753	0.735495	0.808794	NM_030179.2	72205823	72205774	chr17	Mus musculus CAP-GLY domain containing linker protein family, member 4 (Clip4), mRNA.	78785	27754154	None	CLIP4	None	None	None	0	ILMN_2606470	CTGTGGGTGACAAGCGCTATTTCACCTGTAAGCCGAACTACGGAGTGCTG	2138	S	NP_084455.2	NM_030179.2	ILMN_193898	NM_030179.2	Clip4	Rsnl2; 1700024K14Rik; 5830409B12Rik; 4833417L20Rik; 1700074B05Rik	ILMN_249105	None
ARG1	1190445	-0.0685968	0.597427	-0.481605	-0.260829	-0.760366	-0.252705	-0.446142	-0.24245	-0.913634	1.07071	0.820806	1.39447	0.0180545	0.535079	0.0277162	0	-0.0146885	1.07861	0.929222	NM_007482.2	24635470	24635421	chr10	Mus musculus arginase 1, liver (Arg1), mRNA.	11846	31982504	GO:0005737|GO:0000050|GO:0006525|GO:0016787|GO:0030145|GO:0046872|GO:0016813|GO:0004053	ARG1	GO:0005737	GO:0016787|GO:0030145|GO:0046872|GO:0016813|GO:0004053	GO:0000050|GO:0006525	0	ILMN_2952275	CTCAACGGGAGGGTAACCATAAGCCAGGGACTGACTACCTTAAACCACCT	996	S	NP_031508.1	NM_007482.2	ILMN_255007	NM_007482.2	Arg1	AI256583; PGIF; AI; Arg-1; arginase I	ILMN_255007	None
TMSB4X	1940370	0.167285	0	-0.466969	-0.432152	-0.375488	-0.195817	-0.33729	-0.279717	-0.458244	0.0650902	0.0167246	0.428139	-0.157998	0.378083	0.0331354	0.176303	-0.117355	0.0510626	0.241896	NM_021278.2	163645312	163645263	chrX	Mus musculus thymosin, beta 4, X chromosome (Tmsb4x), mRNA.	19241	86476080	GO:0005737|GO:0005856|GO:0005634|GO:0005829|GO:0042989|GO:0007010|GO:0030036|GO:0030334|GO:0003779|GO:0005515	TMSB4X	GO:0005737|GO:0005856|GO:0005634|GO:0005829	GO:0003779|GO:0005515	GO:0042989|GO:0007010|GO:0030036|GO:0030334	0	ILMN_2806159	GCTGCCCCTTTCACATCAAAGAATCAGAACTACTGAGCAGGAAGGCCTCC	383	S	NP_067253.1	NM_021278.2	ILMN_196070	NM_021278.2	Tmsb4x	Ptmb4	ILMN_196070	None
GFPT2	2600463	-0.319736	-0.758304	-0.15377	-0.431235	-0.610313	-0.0959444	-0.312529	-0.613749	-0.482974	1.59897	0.558464	1.84467	0	1.35059	0.364564	0.803539	0.603928	0.808644	0.273805	NM_013529.2	49652018	49651969	chr11	Mus musculus glutamine fructose-6-phosphate transaminase 2 (Gfpt2), mRNA.	14584	142386698	GO:0005737|GO:0006541|GO:0005975|GO:0016051|GO:0008152|GO:0008483|GO:0016740|GO:0004360|GO:0005529	GFPT2	GO:0005737	GO:0008483|GO:0016740|GO:0004360|GO:0005529	GO:0006541|GO:0005975|GO:0016051|GO:0008152	0	ILMN_1214822	CACTTTGGTCCCGGCTCCCAGCCTGAGATGCCCCACACAAGAGGGTGGTT	2799	S	NP_038557.1	NM_013529.2	ILMN_185093	NM_013529.2	Gfpt2	GFAT2; AI480523	ILMN_244467	None
FGFR2	4890674	-0.711805	-0.387924	-0.9447	-0.756632	-1.00495	0.119461	-0.639755	-0.7495	-0.837246	0.940307	0.441857	1.10133	-0.00157785	0.319053	0.119462	0.591889	0.318436	0	0.00435781	NM_201601.2	137307473	137307424	chr7	Mus musculus fibroblast growth factor receptor 2 (Fgfr2), transcript variant 2, mRNA.	14183	116089354	GO:0016021|GO:0016020|GO:0005576|GO:0005634|GO:0060045|GO:0048762|GO:0048562|GO:0002053|GO:0006468|GO:0001525|GO:0007267|GO:0042127|GO:0008284|GO:0007435|GO:0008543|GO:0030324|GO:0016331|GO:0030282|GO:0045165|GO:0050673|GO:0008284|GO:0008543|GO:0042472|GO:0001657|GO:0001701|GO:0030901|GO:0016301|GO:0000166|GO:0016740|GO:0005515|GO:0004872|GO:0008201|GO:0005524|GO:0004713|GO:0004672|GO:0004714	FGFR2	GO:0016021|GO:0016020|GO:0005576|GO:0005634	GO:0016301|GO:0000166|GO:0016740|GO:0005515|GO:0004872|GO:0008201|GO:0005524|GO:0004713|GO:0004672|GO:0004714	GO:0060045|GO:0048762|GO:0048562|GO:0002053|GO:0006468|GO:0001525|GO:0007267|GO:0042127|GO:0008284|GO:0007435|GO:0008543|GO:0030324|GO:0016331|GO:0030282|GO:0045165|GO:0050673|GO:0008284|GO:0008543|GO:0042472|GO:0001657|GO:0001701|GO:0030901	0	ILMN_2609887	GAGTGAATGTGTCTTCCTGTCCCCAAACAGGACAGCACCAGGAACCTACT	3347	S	NP_963895.2	NM_201601.2	ILMN_210855	NM_201601.2	Fgfr2	Fgfr-7; Bek; KGFRTr; AW556123; MGC102519; svs; Fgfr7; Fgfr-2; AU043015	ILMN_210855	None
TCRD-V1	2070112	0	-0.745357	-0.9632	-0.616495	-0.836533	-0.62531	-0.740392	-0.726429	-0.809651	1.49492	1.29053	1.21716	0.493368	0.921655	0.340987	0.323187	-0.045289	0.496088	0.290708	AK045683	None	None	None	None	None	None	GO:0042605|GO:0042287	TCRD-V1	None	GO:0042605|GO:0042287	None	None	ILMN_1240124	AGCCAGATCCTCCCGTGGCTTCCAATCAACTTTCCTTATGATGCCGCCTT	2052	S	None	None	ILMN_206011	ri|B230303E21|PX00158H16|AK045683|2368	Tcrd-V1	None	ILMN_206011	None
2610204M08RIK	580170	0.174407	-0.41148	-0.186869	-0.420977	-0.422339	-0.363581	-0.196392	-0.47447	-0.389193	0.68652	0.450998	1.48731	0.138238	-0.0383129	0.225455	0.404845	0.714525	0.315467	0	NM_198411.2	113842347	113842298	chr12	Mus musculus RIKEN cDNA 2610204M08 gene (2610204M08Rik), mRNA.	70435	114052808	None	2610204M08RIK	None	None	None	0	ILMN_1230634	GGACAAGGCCCACAAGAGTGTCCAGACCAACTCAGTCCAGAATCAGGGCA	1180	S	NP_940803.2	NM_198411.2	ILMN_197068	NM_198411.2	2610204M08Rik	AA589465; EG629699; MGC143801; MGC107363; Inf2; AW125550; MGC143802	ILMN_222437	None
SNHG11	4220288	0.258354	-0.76784	-0.36843	-0.838533	-0.920316	-0.229287	-0.486603	-0.958029	-0.474869	1.06885	0.181486	1.58707	0.332859	0.014864	0.0451255	0	-0.17506	0.815443	0.178359	NM_175692.3	158211639	158211590	chr2	Mus musculus small nucleolar RNA host gene 11 (non-protein coding) (Snhg11), mRNA.	319317	124286808	None	SNHG11	None	None	None	0	ILMN_1238627	CACCAGTTACTAAGTAGGGTTGAGTGGGGCTGCCTTCTTGTCTCCAGGCG	5573	S	NP_783623.2	NM_175692.3	ILMN_191448	NM_175692.3	Snhg11	E130013N09Rik; AL022637; AW319638; RP23-132A3.1; AI854265	ILMN_214112	None
SNHG11	2480730	0.0706272	-0.651419	-0.475219	-1.00709	-0.890642	-0.130786	-0.340699	-0.787383	-0.618056	1.11892	0.183007	1.66486	0.313593	0.0501051	-0.136169	0	0.0690517	0.826038	0.398699	NM_175692.3	158211648	158211599	chr2	Mus musculus small nucleolar RNA host gene 11 (non-protein coding) (Snhg11), mRNA.	319317	124286808	None	SNHG11	None	None	None	0	ILMN_2952098	CTAAGTAGGGTTGAGTGGGGCTGCCTTCTTGTCTCCAGGCGAATCATTAC	5582	S	NP_783623.2	NM_175692.3	ILMN_214112	NM_175692.3	Snhg11	E130013N09Rik; AL022637; AW319638; RP23-132A3.1; AI854265	ILMN_214112	None
MFSD7C	380132	-0.422378	-0.988786	-0.237666	0	-1.77037	-0.931762	-0.380527	-1.10338	-1.69516	0.626862	0.8968	1.54737	1.00686	1.37246	0.287106	-0.242991	0.665241	0.483584	0.933871	NM_145447.2	87154378	87154329	chr12	Mus musculus major facilitator superfamily domain containing 7C (Mfsd7c), mRNA.	217721	118130135	None	MFSD7C	None	None	None	0	ILMN_1248190	GCCGCCTGGTGGAGGGAGTGTTAGGGATGGAAGAGATGCCTTACTTTCTG	3229	S	NP_663422.1	NM_145447.2	ILMN_222509	NM_145447.2	Mfsd7c	MGC19050; CCT	ILMN_222509	None
RNF2	3420722	-0.308884	-0.260511	-0.828303	0.0102472	-0.759056	-0.799311	0.127136	-0.888119	-1.38732	0.378624	0.843276	0.586539	0.357473	0.610752	-0.465863	0	0.309932	0.0953851	-0.0203252	NM_011277.2	153317588	153317539	chr1	Mus musculus ring finger protein 2 (Rnf2), mRNA.	19821	141802412	GO:0005694|GO:0005634|GO:0016604|GO:0000151|GO:0001739|GO:0031519|GO:0031519|GO:0006355|GO:0006511|GO:0006350|GO:0001702|GO:0000122|GO:0000278|GO:0016574|GO:0009948|GO:0016574|GO:0016874|GO:0005515|GO:0008270|GO:0046872|GO:0016564|GO:0003682|GO:0004842	RNF2	GO:0005694|GO:0005634|GO:0016604|GO:0000151|GO:0001739|GO:0031519|GO:0031519	GO:0016874|GO:0005515|GO:0008270|GO:0046872|GO:0016564|GO:0003682|GO:0004842	GO:0006355|GO:0006511|GO:0006350|GO:0001702|GO:0000122|GO:0000278|GO:0016574|GO:0009948|GO:0016574	0	ILMN_1223375	CCTCTGTACATTTGAGAGTTTACTGTCCCTTTATTATGTATGTTTGATGC	1975	S	NP_035407.1	NM_011277.2	ILMN_210087	NM_011277.2	Rnf2	AU019207; Ring1B; dinG; AI326319; AI450156	ILMN_210087	None
TRIM6	3460458	0.0326138	0.00405598	-0.0668106	-0.127159	-0.144493	-0.11797	-0.00966835	-0.0916719	-0.123844	-0.0244985	0.194458	0.136733	0.132548	0.0834332	0	-0.0506573	0.0872998	0.100493	0.0328884	NM_001013616.2	111376773	111376724	chr7	Mus musculus tripartite motif-containing 6 (Trim6), mRNA.	94088	119637826	GO:0005737|GO:0005622|GO:0046872|GO:0008270|GO:0005515	TRIM6	GO:0005737|GO:0005622	GO:0046872|GO:0008270|GO:0005515	None	0	ILMN_2940417	ACAGGGAGGAGCAGCGGGAACTGAAGAAACTGGAAGTGGAAGAGAGGAAG	724	S	NP_001013637.1	NM_001013616.2	ILMN_227487	NM_001013616.2	Trim6	D7Ertd684e; C430046K18Rik	ILMN_227487	None
1600029O10RIK	2680475	0.104042	-0.254842	-0.0651398	-0.416689	-0.716667	-0.66078	0	-0.301991	-0.575856	0.188277	0.794108	0.57254	0.339373	0.164814	0.0712352	-0.190485	0.762862	0.690251	-0.214274	AK005563	None	None	None	None	None	None	None	1600029O10RIK	None	None	None	None	ILMN_2546461	ATGTGCTGGGTGAGGTGGCTCGTGCCTTAAATCCCAGCTCCAGGGAGGTA	443	S	None	None	ILMN_202025	ri|1600029O10|ZX00050K04|AK005563|581	1600029O10Rik	None	ILMN_202025	None
NOL7	2120603	-0.515584	-0.299787	-0.252589	-0.282526	-0.643356	-0.0698428	-0.175742	0.0319576	-0.771574	0.195149	0.148002	0.602577	0.0777688	0.755691	0.427594	-0.253089	0	0.169753	0.621247	NM_023554.2	43497543	43497494	chr13	Mus musculus nucleolar protein 7 (Nol7), mRNA.	70078	117647256	GO:0005634	NOL7	GO:0005634	None	None	0	ILMN_1250073	CAGCTGAAAAGCTATTCTGGTGTTATTGATGTGATTCCTGTTGTCAAGGA	1078	S	NP_076043.2	NM_023554.2	ILMN_222228	NM_023554.2	Nol7	RARG-1; 2210008F15Rik; NOP27; 5730556I21Rik	ILMN_222228	None
ACSL5	1500102	-0.99201	0.611032	-0.640326	-0.351685	-1.42933	-0.29111	-0.649773	-0.569456	-1.30916	0	0.200653	0.729281	0.500503	0.465193	0.504556	-0.119597	0.350841	0.532733	0.214365	NM_027976.2	55370990	55370941	chr19	Mus musculus acyl-CoA synthetase long-chain family member 5 (Acsl5), mRNA.	433256	75992928	GO:0005783|GO:0005792|GO:0016021|GO:0016020|GO:0005777|GO:0005741|GO:0005739|GO:0005743|GO:0006631|GO:0006629|GO:0008152|GO:0003824|GO:0000287|GO:0016874|GO:0004467	ACSL5	GO:0005783|GO:0005792|GO:0016021|GO:0016020|GO:0005777|GO:0005741|GO:0005739|GO:0005743	GO:0003824|GO:0000287|GO:0016874|GO:0004467	GO:0006631|GO:0006629|GO:0008152	0	ILMN_2892222	GTCCTGAGTTGGGAACAAAGCACTGTGGGCAAGGTCGATGCAATGCCTGC	2974	S	NP_082252.1	NM_027976.2	ILMN_240341	NM_027976.2	Acsl5	ACS2; 1700030F05Rik; Facl5; ACS5	ILMN_240341	None
LY6A	1690187	-0.469042	0	-0.698262	-0.322161	-0.960569	-0.672678	-0.931888	-0.703887	-2.5828	-0.0942297	0.642994	0.854576	0.393728	1.11725	0.300688	0.279456	0.631605	0.675907	0.73898	NM_010738.2	74825464	74825415	chr15	Mus musculus lymphocyte antigen 6 complex, locus A (Ly6a), mRNA.	110454	31981636	GO:0016020|GO:0005886|GO:0031225|GO:0009897|GO:0005622	LY6A	GO:0016020|GO:0005886|GO:0031225|GO:0009897|GO:0005622	None	None	0	ILMN_1255416	GCTCATGACCCTGGAGGCACACAGCCAGCACAGTGAAGAGGCAGAATTCC	670	S	NP_034868.1	NM_010738.2	ILMN_209150	NM_010738.2	Ly6a	Ly-6A/E; Ly-6A.2; Sca-1; Sca1; TAP; Ly-6E.1	ILMN_209150	None
GDPD1	4280274	-0.294759	-0.840979	-0.54334	-0.167972	-0.572018	-0.933417	-0.971069	-0.372533	-2.24628	0.425454	0.234506	0.536967	0.418396	0.77141	0.32041	0	0.390577	0.552369	0.141633	NM_025638.1	86847496	86847447	chr11	Mus musculus glycerophosphodiester phosphodiesterase domain containing 1 (Gdpd1), mRNA.	66569	23956139	GO:0016021|GO:0016020|GO:0006071|GO:0016787|GO:0008889	GDPD1	GO:0016021|GO:0016020	GO:0016787|GO:0008889	GO:0006071	0	ILMN_2683528	CGTCTTTTGCCTAAATTATGTCTCTGCTGTGGGGCCTGCCACGCACAGCT	2194	S	NP_079914.1	NM_025638.1	ILMN_217468	NM_025638.1	Gdpd1	2610020H15Rik; RP23-352L3.1	ILMN_217468	None
PON2	6380379	0.195508	-0.0894499	-0.970903	-0.539977	-0.870106	-0.338695	-0.743709	-0.0989771	-1.56864	0.0347462	0.182374	0.45215	0.442492	0.621781	0.138625	-0.0221019	0.59789	0.403524	0	NM_183308.2	5214747	5214698	chr6	Mus musculus paraoxonase 2 (Pon2), mRNA.	330260	118130746	GO:0016020|GO:0005576|GO:0016787|GO:0004064|GO:0004063	PON2	GO:0016020|GO:0005576	GO:0016787|GO:0004064|GO:0004063	None	0	ILMN_1233836	GAAGTGACTCCTAGGGCATTCGGTTGGACAGGAATCAATGGCCATGTTAA	1726	S	NP_899131.1	NM_183308.2	ILMN_209581	NM_183308.2	Pon2	MGC68232; AI481612; 6330405I24Rik	ILMN_209581	None
XPR1	2000133	-0.413436	-0.581295	-0.819402	-0.619015	-0.567219	-0.163933	-0.605299	-0.970196	-2.1565	0.261497	0.120408	1.12047	0.360993	0.133282	0.471073	0	0.438519	0.0721564	0.174106	NM_011273.2	157123136	157123087	chr1	Mus musculus xenotropic and polytropic retrovirus receptor 1 (Xpr1), mRNA.	19775	71067118	GO:0016021|GO:0016020|GO:0005886|GO:0009615|GO:0009615|GO:0004872	XPR1	GO:0016021|GO:0016020|GO:0005886	GO:0004872	GO:0009615|GO:0009615	0	ILMN_1214765	GGTGACCCTTGCCCCATGTGCACCCTTGCTTTCTTTCCTACTCTCCACTC	7301	S	NP_035403.1	NM_011273.2	ILMN_204336	NM_011273.2	Xpr1	Rmc-1; Syg1; Sxv; XR; Rmc1	ILMN_195778	None
TBC1D8	1940162	0	-0.444472	-0.342442	-0.603418	-0.128168	-0.299595	-0.37607	0.0300455	-1.43597	0.529825	0.220367	0.218912	-0.151513	0.361364	0.0224447	-0.0277867	0.354293	0.353067	0.498325	NM_018775.3	39428785	39428736	chr1	Mus musculus TBC1 domain family, member 8 (Tbc1d8), mRNA.	54610	142379940	GO:0005622|GO:0005575|GO:0008150|GO:0032313|GO:0003674|GO:0005096|GO:0005097	TBC1D8	GO:0005622|GO:0005575	GO:0003674|GO:0005096|GO:0005097	GO:0008150|GO:0032313	0	ILMN_1255779	TGCCCTTACAAAAACATGTTCAAACCATGCCTTTAATGTTTGTCCTCAAG	3982	S	NP_061245.2	NM_018775.3	ILMN_190262	NM_018775.3	Tbc1d8	AD3; VRP; HBLP1	ILMN_259676	None
TMEM60	6060576	-0.0630808	-0.253118	0	-0.133465	-0.141908	-0.0172868	-0.379853	-0.00335312	-1.10423	0.618828	0.0238771	0.542766	0.271169	0.386827	-0.110961	0.534198	0.232297	0.785852	0.459949	NM_177601.3	20392256	20392207	chr5	Mus musculus transmembrane protein 60 (Tmem60), mRNA.	212090	113930706	GO:0016021|GO:0016020	TMEM60	GO:0016021|GO:0016020	None	None	0	ILMN_2813390	GTCATGCTGATTGTGAAAATGGCCGGACGGTGTAAGTCTGGCTTTGACCC	404	S	NP_808269.1	NM_177601.3	ILMN_211906	NM_177601.3	Tmem60	MGC38035; BC027828	ILMN_211906	None
DST	7150215	-0.486235	-0.164948	0.057723	-0.648702	-0.344314	-0.024509	-0.137594	-0.298434	-0.913977	0.405435	0.32777	0.340112	0.158656	0.477859	-0.356416	0.0948434	0.639316	0	0.142076	NM_134448.2	34364834	34364785	chr1	Mus musculus dystonin (Dst), transcript variant b, mRNA.	13518	111154075	GO:0060053|GO:0005856|GO:0005737|GO:0015629|GO:0015630|GO:0016023|GO:0030056|GO:0008090|GO:0031122|GO:0031110|GO:0007409|GO:0007155|GO:0007050|GO:0005515|GO:0005198|GO:0003779|GO:0008017|GO:0005509	DST	GO:0060053|GO:0005856|GO:0005737|GO:0015629|GO:0015630|GO:0016023|GO:0030056	GO:0005515|GO:0005198|GO:0003779|GO:0008017|GO:0005509	GO:0008090|GO:0031122|GO:0031110|GO:0007409|GO:0007155|GO:0007050	0	ILMN_2721385	CTCATGACACCTTTTATGGAGATTCTGAACAGCTGACAAACCAAGCAGGG	22530	S	NP_604443.2	NM_134448.2	ILMN_220387	NM_134448.2	Dst	ah; nmf339; dt; mKIAA0728; BPAG1-n; BP230; AW554249; athetoid; Bpag1; nmf203; Macf2; 2310001O04Rik; A830042E19Rik; Bpag	ILMN_211736	None
GTF3C6	3940068	-0.608025	-0.19613	0.101426	-0.428504	-0.16139	-0.31754	-0.495422	0.0128689	-0.682745	0	0.0530539	0.312722	0.488247	0.566932	-0.0456266	0.308361	0.547439	-0.23005	0.0533371	NM_026113.4	None	None	None	Mus musculus general transcription factor IIIC, polypeptide 6, alpha (Gtf3c6), mRNA.	67371	146135085	GO:0005634|GO:0006350|GO:0003677	GTF3C6	GO:0005634	GO:0003677	GO:0006350	None	ILMN_1257110	CCCTTCTGAGATGGAAAGTTCTGTTTTCATGGGAACTCAAGATGGAAATG	618	S	NP_080389.2	NM_026113.4	ILMN_209771	NM_026113.4	Gtf3c6	2410016F19Rik; AU019813	ILMN_209771	None
MTMR7	3440451	-0.23096	-0.108668	0.0620503	-0.300656	0.034101	-0.407575	-0.119568	-0.192994	-0.272714	0.0953293	0.105147	0.163774	0.0820675	0.302964	-0.0697536	-0.0453053	0.518904	0	0.274593	NM_001040699.1	41636858	41636809	chr8	Mus musculus myotubularin related protein 7 (Mtmr7), mRNA.	54384	103472016	GO:0005737|GO:0005624|GO:0005829|GO:0016311|GO:0016787|GO:0004721|GO:0004725|GO:0016791|GO:0005515|GO:0004437	MTMR7	GO:0005737|GO:0005624|GO:0005829	GO:0016787|GO:0004721|GO:0004725|GO:0016791|GO:0005515|GO:0004437	GO:0016311	0	ILMN_2653457	AATTAAGGGGAAAGTGCAATTCGTAGTAAAAATGTTGAGAAATGGCAAGT	2100	S	NP_001035789.1	NM_001040699.1	ILMN_214918	NM_001040699.1	Mtmr7	None	ILMN_229142	None
KIF15	7650538	0.0620832	-0.298625	-0.275757	-0.454871	-0.41497	-0.417947	0	-0.396544	-0.560606	-0.04667	0.198552	0.755953	0.407956	0.454438	0.178198	0.1719	0.740453	-0.398203	0.0651641	NM_010620.1	122893967	122893918	chr9	Mus musculus kinesin family member 15 (Kif15), mRNA.	209737	39930324	GO:0005737|GO:0005874|GO:0005875|GO:0007018|GO:0016787|GO:0000166|GO:0003774|GO:0005524|GO:0003777	KIF15	GO:0005737|GO:0005874|GO:0005875	GO:0016787|GO:0000166|GO:0003774|GO:0005524|GO:0003777	GO:0007018	0	ILMN_1237163	GCTGTGGTAAATGAAGACACCCAAGGAAATGTCAGCCAACTGCAAGCTGA	1152	S	NP_034750.1	NM_010620.1	ILMN_212864	NM_010620.1	Kif15	Knsl7; D330038N01; 3930402I10Rik; HKLP2; 3110023M17Rik	ILMN_212864	None
CENPF	1010594	0.041934	-0.260031	-0.192062	-0.359679	-0.288247	-0.230309	-0.2364	-0.299379	-0.339562	0	0.250596	0.268088	0.112181	0.0580893	0.0159764	0.0255394	0.367098	-0.214872	0.14775	NM_001081363.1	191508832	191507803	chr1	Mus musculus centromere protein F (Cenpf), mRNA.	108000	124486916	GO:0005634|GO:0045120|GO:0000775|GO:0000776|GO:0016202|GO:0003674	CENPF	GO:0005634|GO:0045120|GO:0000775|GO:0000776	GO:0003674	GO:0016202	0	ILMN_2581479	GAAGCAGAAGGTTGAAGACGGAAAGACTGAGGGTGCAGACCTGAAAAGGG	296	S	NP_001074832.1	NM_001081363.1	ILMN_206625	NM_001081363.1	Cenpf	6530404A22Rik; AI325968; Lek1; PRO1779; CENF	ILMN_245551	None
OASL2	4830010	-0.172884	-0.266195	-0.251868	-0.345575	-0.233674	-0.44065	0.0119071	-0.404217	-0.888155	0.477185	0.754065	0.288492	0.970425	1.23724	0.0257063	0.343227	1.33585	-0.36345	0	NM_011854.1	115173209	115173160	chr5	Mus musculus 2'-5' oligoadenylate synthetase-like 2 (Oasl2), mRNA.	23962	16924023	GO:0006955|GO:0006464|GO:0016779|GO:0016740|GO:0003723|GO:0001730|GO:0005524	OASL2	None	GO:0016779|GO:0016740|GO:0003723|GO:0001730|GO:0005524	GO:0006955|GO:0006464	0	ILMN_2954868	GGCCTTGTGCTCTAGAATGGTACCAATCCAGTATCAATGTATGACAAGTG	2980	S	NP_035984.1	NM_011854.1	ILMN_209781	NM_011854.1	Oasl2	Mmu-OASL; Oasl; M1204	ILMN_209781	None
MKI67	5360129	0.0456815	-0.757854	-0.479568	-1.53464	-0.796081	-0.634977	0	-0.533058	-0.698145	0.0787244	0.69089	0.563338	0.756914	1.55977	0.463617	0.286179	0.724826	-0.222551	-0.0953097	XM_001000692.2	None	None	None	PREDICTED: Mus musculus antigen identified by monoclonal antibody Ki 67 (Mki67), mRNA.	17345	149258042	GO:0005737|GO:0005634|GO:0005730|GO:0000775|GO:0000793|GO:0005622|GO:0008283|GO:0007126	MKI67	GO:0005737|GO:0005634|GO:0005730|GO:0000775|GO:0000793|GO:0005622	None	GO:0008283|GO:0007126	None	ILMN_2740902	CTTGAGGTCTAGAGGAACGACTGAGATGCCCCAGCCTTGTGAAGCAGAAG	9304	S	XP_001000692.2	XM_001000692.2	ILMN_213993	XM_001000692.2	Mki67	None	ILMN_234804	None
DNAJB4	5560167	-0.704811	-0.913424	-0.370506	-0.24982	-0.812298	-0.198578	-0.121611	-0.31716	-0.360752	0.709678	0.080739	0.400675	0.332067	0.250848	0.239233	0.751981	0	0.0199623	0.0895691	NM_025926.1	152121667	152121618	chr3	Mus musculus DnaJ (Hsp40) homolog, subfamily B, member 4 (Dnajb4), mRNA.	67035	21313155	GO:0006457|GO:0031072|GO:0051082	DNAJB4	None	GO:0031072|GO:0051082	GO:0006457	0	ILMN_2614246	TATGCACCTTACATAATTTCCCTAAAGAACAGTCATCTATCACTGTGGTG	2049	S	NP_080202.1	NM_025926.1	ILMN_211281	NM_025926.1	Dnajb4	1700029A20Rik; 2010306G19Rik; 5730460G06Rik	ILMN_211281	None
UBE2Q2	1110468	-0.719062	-0.99519	-0.485159	-0.17929	-1.48785	-0.966875	-0.308442	0.18235	-0.928169	1.15332	0.285113	1.3819	0.413728	1.06988	0.543478	1.08493	0.00299072	0	-0.0347919	NM_180600.2	55054567	55054518	chr9	Mus musculus ubiquitin-conjugating enzyme E2Q (putative) 2 (Ube2q2), mRNA.	109161	142344098	GO:0005737|GO:0006511|GO:0043687|GO:0051246|GO:0016874|GO:0005524|GO:0000166|GO:0019787|GO:0004842	UBE2Q2	GO:0005737	GO:0016874|GO:0005524|GO:0000166|GO:0019787|GO:0004842	GO:0006511|GO:0043687|GO:0051246	0	ILMN_2749911	GAGGTCATTTTACCTTTCCATTTATTAGCGGGGTGTTGCAATTGACGATA	2114	S	NP_850931.1	NM_180600.2	ILMN_211956	NM_180600.2	Ube2q2	3010021M21Rik; MGC19370	ILMN_211956	None
ARL6IP1	4280072	-0.366026	-0.814816	-0.0443077	-0.265256	-0.721202	-0.335899	-0.0978665	0.135586	-0.906706	0.703178	0.44907	0.200261	0.115998	0.0902624	0.53127	0.81405	-0.0223074	0.302512	0	NM_019419.1	125262702	125262653	chr7	Mus musculus ADP-ribosylation factor-like 6 interacting protein 1 (Arl6ip1), mRNA.	54208	45433589	GO:0016020|GO:0005737|GO:0016021|GO:0005829|GO:0005784|GO:0006613|GO:0005515	ARL6IP1	GO:0016020|GO:0005737|GO:0016021|GO:0005829|GO:0005784	GO:0005515	GO:0006613	0	ILMN_1253348	GTGGATCCATGCACTGATGCTGTGAAGCCTGCCCCTGTGTGTATCTGTTC	1774	S	NP_062292.1	NM_019419.1	ILMN_218491	NM_019419.1	Arl6ip1	AU042858; C85138; mKIAA0069; Aip-1; AL022945; ARMER; Arl6ip; AIP-6	ILMN_218491	None
EBPL	5810722	-0.436083	-0.487811	-0.18883	-0.29002	-0.512015	-0.125056	0	-0.134966	-0.495228	0.578481	-0.160626	0.755501	0.0956573	0.294705	0.973513	0.545248	0.45914	0.164629	0.0402045	NM_026598.2	61966273	61966224	chr14	Mus musculus emopamil binding protein-like (Ebpl), mRNA.	68177	142374298	GO:0016021|GO:0016020|GO:0005783|GO:0016125|GO:0047750	EBPL	GO:0016021|GO:0016020|GO:0005783	GO:0047750	GO:0016125	0	ILMN_2725035	GCGCTTTTGTCTACTTGTCTATAGTAGGAAATGTTGCAGATTCCCAAGGC	225	S	NP_080874.1	NM_026598.2	ILMN_211415	NM_026598.2	Ebpl	EBRP; 5730442K12Rik	ILMN_211415	None
D930038J03RIK	3180603	-0.0749359	-0.949188	-0.481298	-0.280715	-0.263371	-0.517463	0.137477	-0.0311527	-0.960535	0.949324	0.567211	0.998017	0	-0.325517	0.381262	0.873637	0.142295	0.389383	0.130292	XM_355639.1	None	None	None	None	None	38080762	None	D930038J03RIK	None	None	None	None	ILMN_2657338	TGTCACCATGCCTTTTAGTGGAGACCTGCAGGCAAGCCTTTGGCCCACTG	3526	S	None	XM_355639.1	ILMN_196658	XM_355639.1	D930038J03Rik	None	ILMN_196658	None
ZFP664	1740156	-0.126122	-1.13741	-0.587961	-0.440901	-0.397971	-0.729403	0.0293756	-0.110352	-1.14128	0.905149	0.545528	0.977461	0	-0.405014	0.177485	0.689854	0.0747957	0.370092	0.0738401	NM_001081750.1	125368494	125368445	chr5	Mus musculus zinc finger protein 664 (Zfp664), mRNA.	269704	126723512	GO:0005634|GO:0005622|GO:0006355|GO:0006350|GO:0008270|GO:0003677|GO:0046872|GO:0003676	ZFP664	GO:0005634|GO:0005622	GO:0008270|GO:0003677|GO:0046872|GO:0003676	GO:0006355|GO:0006350	0	ILMN_2657340	CACCATGCCTTTTAGTGGAGACCTGCAGGCAAGCCTTTGGCCCACTGATC	3523	S	NP_001075219.1	NM_001081750.1	ILMN_196658	NM_001081750.1	Zfp664	AW060232; D930038J03Rik; ZFOC1	ILMN_253022	None
LOC672274	430706	-0.408293	-1.39143	-0.524076	-0.165527	-0.124705	-0.468367	0	-0.172619	-1.07092	1.01436	-0.0660033	0.522133	0.00320673	0.215743	0.488536	0.806404	0.246004	0.00296354	0.15002	XR_003788.1	None	None	None	PREDICTED: Mus musculus similar to Transcription factor SOX-4 (LOC672274), mRNA.	672274	94395913	None	LOC672274	None	None	None	None	ILMN_2505185	GTCGCTAAATATAATTGTTTCAGTCCTATGGCATGGTGATAGCATATGTG	5311	S	None	XR_003788.1	ILMN_194300	XR_003788.1	LOC672274	None	ILMN_256902	None
LOC630729	6860369	-0.882013	-1.14317	-0.928288	-0.840615	-0.807109	-1.44959	-0.846099	-0.19547	-0.533833	1.0021	0.219864	0.295231	0	0.257204	0.378129	1.02623	0.188396	0.186708	0.860562	XM_904332.3	None	None	None	PREDICTED: Mus musculus similar to glutathione reductase 1 (LOC630729), mRNA.	630729	149258654	None	LOC630729	None	None	None	None	ILMN_1214396	GGCCTAGCTTGCTAGTTTTATATGATGGGAAGTCTGCAGAATATACGTGG	1855	S	XP_909425.3	XM_904332.3	ILMN_221649	XM_904332.3	LOC630729	None	ILMN_230607	None
KTN1	160014	-1.07177	-0.87077	-0.618946	-0.839921	-0.746833	-0.877409	-0.916659	-0.330055	-0.465913	0.399858	0.106884	0.0894604	0.0327759	0.26945	0.534309	0.748676	0	0.227698	0.28671	NM_008477.1	46658137	46658088	chr14	Mus musculus kinectin 1 (Ktn1), mRNA.	16709	6678649	GO:0016021|GO:0016020|GO:0005783|GO:0007018|GO:0019894	KTN1	GO:0016021|GO:0016020|GO:0005783	GO:0019894	GO:0007018	0	ILMN_2890238	GTCAGACACTGGACAGTTTTGTCTTTTCTAATCCTTGGTAGACTACTGAC	4109	S	NP_032503.1	NM_008477.1	ILMN_212858	NM_008477.1	Ktn1	None	ILMN_212858	None
G3BP2	4230681	-0.697567	-0.5726	-0.703792	-0.392138	-0.568201	-0.614717	-0.118994	-0.661528	0.0322142	0.593423	0.308831	0.249887	-0.146608	0	0.341106	0.809193	0.141211	0.46296	0.479795	NM_011816.3	92483824	92483775	chr5	Mus musculus GTPase activating protein (SH3 domain) binding protein 2 (G3bp2), transcript variant 1, mRNA.	23881	124248573	GO:0005575|GO:0005622|GO:0051028|GO:0006810|GO:0007264|GO:0003723|GO:0005515|GO:0000166|GO:0003676	G3BP2	GO:0005575|GO:0005622	GO:0003723|GO:0005515|GO:0000166|GO:0003676	GO:0051028|GO:0006810|GO:0007264	0	ILMN_2666747	CACAGGACAGCGTCGTTGAAGTCCCACTGTTGGCAGTTTTGGCAGTGGTA	1662	S	NP_035946.2	NM_011816.3	ILMN_216052	NM_011816.3	G3bp2	AA409541; KIAA0660; E430034L04Rik; mKIAA0660; G3BP	ILMN_216052	None
AI987712	6220132	-1.4068	-1.34755	-0.511061	-0.82014	-0.535235	-1.10424	-0.567409	-0.641358	0.237828	0.870605	0.0784082	0.351255	0.455276	-0.162666	0.669819	0.389585	0	0.337333	0.169807	NM_178921	None	None	None	None	None	31342277	None	AI987712	None	None	None	None	ILMN_2452226	GTCTCCATCCACTTTGTAGGGACAACATGGACAGTTAAATCTTTGTCAGT	4	S	None	None	ILMN_188384	scl48088.1_576	AI987712	None	ILMN_188384	None
MLPH	6520017	-0.515833	-0.514941	-0.518855	-0.162827	-0.285462	0	-0.293417	-0.285928	-0.375664	0.445761	0.124035	0.144505	0.131384	0.085278	0.383636	0.654113	-0.119007	0.160468	0.446581	NM_053015.1	None	None	None	None	None	18543178	GO:0042470|GO:0015629|GO:0042470|GO:0006886|GO:0043473|GO:0030318|GO:0043473|GO:0032400|GO:0006605|GO:0032400|GO:0006605|GO:0030318|GO:0046872|GO:0008270|GO:0051010|GO:0031489|GO:0005515|GO:0003779|GO:0017022|GO:0017137	MLPH	GO:0042470|GO:0015629|GO:0042470	GO:0046872|GO:0008270|GO:0051010|GO:0031489|GO:0005515|GO:0003779|GO:0017022|GO:0017137	GO:0006886|GO:0043473|GO:0030318|GO:0043473|GO:0032400|GO:0006605|GO:0032400|GO:0006605|GO:0030318	None	ILMN_2629498	TTCTCATTACATGTAAATTACCTTTCCAGCATAATAGACTTCCTTTTTTA	3862	S	None	NM_053015.1	ILMN_212716	scl17662.18.1_18	Mlph	None	ILMN_212716	None
FOXA1	430670	-0.293285	-0.299769	-0.405695	-0.0816898	-0.208613	-0.131846	-0.245791	-0.268962	-0.12495	0.754897	0.298401	0.494016	0.293931	0.274317	0.694698	0.615032	0	0.230668	0.109741	NM_008259.3	58642172	58642123	chr12	Mus musculus forkhead box A1 (Foxa1), mRNA.	15375	118130879	GO:0005634|GO:0005634|GO:0006355|GO:0006350|GO:0030324|GO:0045944|GO:0030855|GO:0048754|GO:0042593|GO:0042445|GO:0045944|GO:0030850|GO:0035239|GO:0002070|GO:0010468|GO:0048665|GO:0045666|GO:0045666|GO:0003700|GO:0003677|GO:0043565	FOXA1	GO:0005634|GO:0005634	GO:0003700|GO:0003677|GO:0043565	GO:0006355|GO:0006350|GO:0030324|GO:0045944|GO:0030855|GO:0048754|GO:0042593|GO:0042445|GO:0045944|GO:0030850|GO:0035239|GO:0002070|GO:0010468|GO:0048665|GO:0045666|GO:0045666	0	ILMN_1237195	CCTTCCTCCCTAATTCTGCTCTTGCTTTTCAGAGAGCCATCATGGTCATG	2633	S	NP_032285.2	NM_008259.3	ILMN_221873	NM_008259.3	Foxa1	Tcf-3a; Tcf3a; Hnf-3a; Hnf3a	ILMN_221873	None
NFIA	540056	-0.438494	-0.690937	-0.603202	-0.112506	0.163886	-0.262847	-0.216561	-0.197641	-0.169857	0.546059	0.194177	0.255083	0	-0.0286703	0.880568	0.604509	0.456585	0.233665	0.513912	NM_010905.2	97778868	97778819	chr4	Mus musculus nuclear factor I/A (Nfia), mRNA.	18027	142378539	GO:0005634|GO:0005622|GO:0006355|GO:0045944|GO:0006350|GO:0006260|GO:0003700|GO:0016563|GO:0003677	NFIA	GO:0005634|GO:0005622	GO:0003700|GO:0016563|GO:0003677	GO:0006355|GO:0045944|GO:0006350|GO:0006260	0	ILMN_1232915	CTGTTTTGACAGAAACTGACAGGAATCAAAACAATCGAATTTTGAATTGA	2492	S	NP_035035.1	NM_010905.2	ILMN_191398	NM_010905.2	Nfia	NF1-A; 1110047K16Rik; 9430022M17Rik	ILMN_233458	None
CLDN6	4490020	-0.56035	-0.836769	-0.513314	-0.521762	-0.471517	-0.343958	-0.271092	-0.363662	-0.424074	1.18643	0.908233	0.749727	0	0.633136	0.777156	0.893076	0.752107	0.928015	1.10372	NM_018777.2	23409946	23409897	chr17	Mus musculus claudin 6 (Cldn6), mRNA.	54419	31560428	GO:0016020|GO:0005923|GO:0030054|GO:0005886|GO:0016021|GO:0005198	CLDN6	GO:0016020|GO:0005923|GO:0030054|GO:0005886|GO:0016021	GO:0005198	None	0	ILMN_2941790	TTTCTACCCTGAGACTTCCAACCTTTGGCCCCTGAATCCCATCGCCAAGG	1335	S	NP_061247.1	NM_018777.2	ILMN_223179	NM_018777.2	Cldn6	AL024037	ILMN_223179	None
SLCO2A1	4120167	-0.54972	-0.853865	-0.847527	-0.704056	-0.632909	-0.661691	-0.261989	-0.535532	-0.865078	0.853661	0.296655	0.78291	0.0178885	0	0.321415	0.518007	0.314281	0.0172939	0.515168	NM_033314.2	None	None	None	Mus musculus solute carrier organic anion transporter family, member 2a1 (Slco2a1), mRNA.	24059	110625830	GO:0016021|GO:0016020|GO:0005887|GO:0006810|GO:0015732|GO:0015132|GO:0005215	SLCO2A1	GO:0016021|GO:0016020|GO:0005887	GO:0015132|GO:0005215	GO:0006810|GO:0015732	None	ILMN_2961221	AAGATCCTGGTCTGACTGCCCATGCACACCCTGAGGCTCCAGCAGGTTGA	3511	S	NP_201571.2	NM_033314.2	ILMN_257812	NM_033314.2	Slco2a1	2310021C19Rik; mPgt; Slc21a2; Pgt	ILMN_257812	None
9430028L06RIK	6560010	-1.20343	-1.00396	-0.705105	-0.944421	-0.980503	-0.455354	0	-0.829064	-0.864098	0.687224	1.30281	1.4821	0.147065	-0.0255952	1.006	0.744513	0.447624	0.684247	1.07271	NM_001039485.1	63170799	63170750	chr18	Mus musculus RIKEN cDNA 9430028L06 gene (9430028L06Rik), mRNA.	225617	87116665	GO:0016021|GO:0016020	9430028L06RIK	GO:0016021|GO:0016020	None	None	0	ILMN_2797584	TCCTGGCGTCATGGTCAACGTGCAACACATAGCTCTTCTCACCGCTGGGG	2450	S	NP_001034574.1	NM_001039485.1	ILMN_226818	NM_001039485.1	9430028L06Rik	5930434P17	ILMN_226818	None
9430028L06RIK	7560474	-1.86593	-1.41487	-0.986567	-1.5956	-1.75239	-0.639369	-0.343909	-0.439898	-1.70789	0.543244	1.22202	1.21003	0	0.136483	1.00378	0.680108	0.41559	1.35166	1.18928	NM_001039485.1	63170651	63170602	chr18	Mus musculus RIKEN cDNA 9430028L06 gene (9430028L06Rik), mRNA.	225617	87116665	GO:0016021|GO:0016020	9430028L06RIK	GO:0016021|GO:0016020	None	None	0	ILMN_2510128	GGACCCTGGACCCAGAAGATGTGGCTGGAAGGACAAGCCTCATTCTAAGC	2598	S	NP_001034574.1	NM_001039485.1	ILMN_194842	NM_001039485.1	9430028L06Rik	5930434P17	ILMN_226818	None
TAPT1	3130129	-0.664295	-0.503517	-0.723339	-0.370528	-0.47933	-0.144934	-0.256377	0.0548267	-0.940249	0.619401	0.536466	0.794297	0	-0.0356464	0.259965	0.77113	0.55011	0.0943356	0.747328	NM_173764.3	44566544	44566495	chr5	Mus musculus transmembrane anterior posterior transformation 1 (Tapt1), mRNA.	231225	71143115	GO:0016021|GO:0016020|GO:0007275|GO:0001701|GO:0009791|GO:0048706	TAPT1	GO:0016021|GO:0016020	None	GO:0007275|GO:0001701|GO:0009791|GO:0048706	0	ILMN_2771441	GCTGTTCTCTGAAGATTGCATTTCCTTTGCAGATGCTCTTGGGAGTGTGG	3345	S	NP_776125.2	NM_173764.3	ILMN_213187	NM_173764.3	Tapt1	4932414K18Rik	ILMN_255821	None
STC2	2900338	-1.80587	-1.04617	-1.27737	-0.887986	-1.57957	-1.42652	-0.196897	-0.599664	-1.43485	0.259703	0.694835	0.454473	0.489327	0	0.608483	1.69335	0.536126	0.751069	0.799272	NM_011491.3	31259656	31259607	chr11	Mus musculus stanniocalcin 2 (Stc2), mRNA.	20856	31982532	GO:0005576|GO:0008150|GO:0005179|GO:0003674	STC2	GO:0005576	GO:0005179|GO:0003674	GO:0008150	0	ILMN_2739544	GTGCATGGGATCTAGTGTTTCAGAGCTGCTGGAGGGGACATGGATGGTAC	1577	S	NP_035621.1	NM_011491.3	ILMN_190751	NM_011491.3	Stc2	mustc2; Stc2l	ILMN_226877	None
CDKN2D	6250600	-0.656241	-0.841871	-0.425278	-0.482476	-0.674725	-0.617114	-0.116226	-0.0394487	-0.554641	0.481977	0.153191	0.33901	0.14114	0.097043	0.266118	0.617611	0.255131	0.584962	0	NM_009878.3	None	None	None	Mus musculus cyclin-dependent kinase inhibitor 2D (p19, inhibits CDK4) (Cdkn2d), mRNA.	12581	154350216	GO:0045786|GO:0007605|GO:0007049|GO:0016301|GO:0005515	CDKN2D	None	GO:0016301|GO:0005515	GO:0045786|GO:0007605|GO:0007049	None	ILMN_1225214	GGTGTGTTGGACAAAGAAGGGGCTCCTACAGGCAACAGCCATCTAAACGG	944	S	NP_034008.2	NM_009878.3	ILMN_187417	NM_009878.3	Cdkn2d	INK4d; p19; p19INK4d	ILMN_228824	None
DNAJC12	1230441	-1.06301	-1.31076	-1.24299	-1.29565	-1.53114	-1.06669	0.071465	-0.535335	-1.25897	0.558926	0.415447	0.887076	0.703748	0.457623	0	1.54157	0.606094	0.428619	-0.45658	NM_013888.2	62871154	62871105	chr10	Mus musculus DnaJ (Hsp40) homolog, subfamily C, member 12 (Dnajc12), mRNA.	30045	142363832	GO:0005575|GO:0006457|GO:0008150|GO:0031072|GO:0051082|GO:0003674	DNAJC12	GO:0005575	GO:0031072|GO:0051082|GO:0003674	GO:0006457|GO:0008150	0	ILMN_1229993	AAATGTTGTGTTTGTGAGTTACTCAGAATGGTCAAGTCCCCCATCCTCCC	752	S	NP_038916.1	NM_013888.2	ILMN_215271	NM_013888.2	Dnajc12	Jdp1; mJDP1	ILMN_215271	None
ANG4	6420243	-0.289747	-0.0996757	-0.235032	-0.0283775	-0.285525	-0.209976	-0.146865	-0.0342059	-0.0532837	0.44554	0.52687	0.771077	0.290506	0.304529	0	0.69599	0.258572	0.292818	0.587399	NM_177544.2	50686039	50685990	chr14	Mus musculus angiogenin, ribonuclease A family, member 4 (Ang4), mRNA.	219033	31343559	GO:0005615|GO:0030141|GO:0019731|GO:0042742|GO:0004518|GO:0004519|GO:0016787	ANG4	GO:0005615|GO:0030141	GO:0004518|GO:0004519|GO:0016787	GO:0019731|GO:0042742	0	ILMN_2819112	CCTGTCCACTTCGATGAGTCTTTTATCAGTCCGTAGACAGCAGGCCCCTG	498	S	NP_808212.1	NM_177544.2	ILMN_235582	NM_177544.2	Ang4	Rnase5d	ILMN_235582	None
LY6D	2510646	-0.494241	-0.553707	-0.539291	-0.368477	-0.489312	-0.556922	-0.569842	-0.284852	-0.216948	0.660293	0.133011	1.0988	0	0.0490437	0.102449	0.860644	0.0407729	0.335986	0.640718	NM_010742.1	74592749	74592700	chr15	Mus musculus lymphocyte antigen 6 complex, locus D (Ly6d), mRNA.	17068	6754583	GO:0016020|GO:0005886|GO:0031225	LY6D	GO:0016020|GO:0005886|GO:0031225	None	None	0	ILMN_2803921	TAGTCGTCAGTGTCCCCACGGCCCATGCTTTAGCCATGATGGAGGCACCA	427	S	NP_034872.1	NM_010742.1	ILMN_223061	NM_010742.1	Ly6d	Thb; Ly61; Ly-61	ILMN_223061	None
SEC15L1	4830703	-0.494597	-0.469328	-0.201421	0	-0.422944	-0.477633	-0.009758	0.168393	-0.617571	0.346692	0.822853	0.634074	0.470118	-0.125187	-0.0552993	0.993166	0.200646	0.660972	0.692962	NM_175353	None	None	None	None	None	28202020	None	SEC15L1	None	None	None	None	ILMN_1235861	ACGACAGGGTTCAGGTCAACGCTATTCAGAGAAGATCTCAGTGCTGTGGA	1	S	None	None	ILMN_184852	scl53165.19_469	Sec15l1	None	ILMN_184852	None
FMO2	1340386	-0.0935926	-0.254084	-0.184834	-0.28211	-0.164087	0	-0.183775	-0.0100536	-0.0714583	0.0546217	0.0636892	0.208277	-0.141469	0.080616	0.198422	0.041141	0.0964332	0.190536	0.165286	NM_018881	None	None	None	None	None	31542818	GO:0005783|GO:0005792|GO:0016021|GO:0016020|GO:0031227|GO:0055114|GO:0006800|GO:0000287|GO:0016491|GO:0050661|GO:0050660|GO:0004499|GO:0004497	FMO2	GO:0005783|GO:0005792|GO:0016021|GO:0016020|GO:0031227	GO:0000287|GO:0016491|GO:0050661|GO:0050660|GO:0004499|GO:0004497	GO:0055114|GO:0006800	None	ILMN_2469578	ACTGATATTACTACATTTGCATTTAAGACTCTTGACTGTACTTATAAGCA	6	S	None	None	ILMN_190370	scl16031.11.1_197	Fmo2	None	ILMN_190370	None
CRYZ	990594	-0.17155	-0.283822	-0.199827	-0.241294	-0.139354	0.0151405	-0.139704	0	-0.0846157	0.236727	0.0162129	0.231704	-0.133347	-0.0113668	0.0869331	0.366348	0.0712953	0.0462356	0.167595	NM_009968.1	154285746	154285697	chr3	Mus musculus crystallin, zeta (Cryz), mRNA.	12972	33859529	GO:0005737|GO:0055114|GO:0016491|GO:0008270|GO:0003960	CRYZ	GO:0005737	GO:0016491|GO:0008270|GO:0003960	GO:0055114	0	ILMN_2965093	ATGGCTGTCTTGGGCCCTGAAGACTTTCTGGGCTGAAAAATATCCTTTTA	1570	S	NP_034098.1	NM_009968.1	ILMN_212113	NM_009968.1	Cryz	Sez9	ILMN_212113	None
SOX9	5670451	-0.0493307	-0.147475	-0.45233	-0.815979	-0.76047	-0.0534501	-0.103802	-0.262957	-0.0446939	0.930902	0.338908	0.480264	0.00499249	0	0.850659	0.824283	0.117155	0.316465	0.298631	NM_011448.2	112603282	112603233	chr11	Mus musculus SRY-box containing gene 9 (Sox9), mRNA.	20682	31543760	GO:0005634|GO:0030154|GO:0042127|GO:0006350|GO:0019100|GO:0008584|GO:0007507|GO:0006355|GO:0001502|GO:0045165|GO:0001708|GO:0045892|GO:0045944|GO:0042981|GO:0001837|GO:0001942|GO:0030238|GO:0014032|GO:0005515|GO:0003677|GO:0016563|GO:0043565	SOX9	GO:0005634	GO:0005515|GO:0003677|GO:0016563|GO:0043565	GO:0030154|GO:0042127|GO:0006350|GO:0019100|GO:0008584|GO:0007507|GO:0006355|GO:0001502|GO:0045165|GO:0001708|GO:0045892|GO:0045944|GO:0042981|GO:0001837|GO:0001942|GO:0030238|GO:0014032	0	ILMN_3007428	GTTTGTGGACAAATGAGAGGTTTCAGATGCAGTGAGGAGCACTGAGTCCT	3518	S	NP_035578.2	NM_011448.2	ILMN_261259	NM_011448.2	Sox9	2010306G03Rik; AV220920; KIAA4243; mKIAA4243	ILMN_261259	None
IFITM3	3840292	-0.278823	0.0232077	-0.655078	-0.851427	-0.294599	-0.244483	0.0116696	-0.459836	-0.590637	0.365063	0.0491915	0.452983	0.110509	-0.0846968	0.103224	0.471394	-0.11509	0.185033	0	NM_025378.2	148195634	148195585	chr7	Mus musculus interferon induced transmembrane protein 3 (Ifitm3), mRNA.	66141	142365531	GO:0016021|GO:0016023|GO:0008285	IFITM3	GO:0016021|GO:0016023	None	GO:0008285	0	ILMN_2658501	CTTCACACTTAATAGAGGATTCCGACTTCCGGTCCTGAAGTGCTTCACCC	502	S	NP_079654.1	NM_025378.2	ILMN_196777	NM_025378.2	Ifitm3	mil-1; 1110004C05Rik; Cdw217; Fgls; IP15; Cd225	ILMN_196777	None
DAP3	6200176	-0.0319471	-0.507299	-0.535611	-0.151096	-0.17505	-0.305562	-0.00622511	-0.290063	-0.139935	0.184472	0.0108299	0.576248	0.121296	0	0.26415	0.18105	0.512769	0.420384	0.190746	NM_022994.2	88727693	88727644	chr3	Mus musculus death associated protein 3 (Dap3), nuclear gene encoding mitochondrial protein, mRNA.	65111	42734455	GO:0005759|GO:0005761|GO:0015935|GO:0005840|GO:0005739|GO:0030529|GO:0006915|GO:0008637|GO:0042981	DAP3	GO:0005759|GO:0005761|GO:0015935|GO:0005840|GO:0005739|GO:0030529	None	GO:0006915|GO:0008637|GO:0042981	0	ILMN_2620078	GCGCATGAGGAAGTCCCAAGGTTCCAAGCTGAACACCCTGACCTGCACTG	1659	S	NP_075370.1	NM_022994.2	ILMN_211847	NM_022994.2	Dap3	DAP-3; 4921514D13Rik	ILMN_211847	None
DAP3	6100014	-0.0264463	-0.480522	-0.57201	-0.198811	-0.203247	-0.416481	-0.136988	-0.274644	-0.170927	0.0045929	0.0189114	0.445283	0.170206	0	0.207224	0.260528	0.343162	0.444397	0.202601	NM_022994.2	88727679	88727630	chr3	Mus musculus death associated protein 3 (Dap3), nuclear gene encoding mitochondrial protein, mRNA.	65111	42734455	GO:0005759|GO:0005761|GO:0015935|GO:0005840|GO:0005739|GO:0030529|GO:0006915|GO:0008637|GO:0042981	DAP3	GO:0005759|GO:0005761|GO:0015935|GO:0005840|GO:0005739|GO:0030529	None	GO:0006915|GO:0008637|GO:0042981	0	ILMN_2722542	CCCAAGGTTCCAAGCTGAACACCCTGACCTGCACTGATGGATATGAAATG	1673	S	NP_075370.1	NM_022994.2	ILMN_211847	NM_022994.2	Dap3	DAP-3; 4921514D13Rik	ILMN_211847	None
ULK3	2650431	-0.0246091	-0.33494	-0.368728	-0.143463	-0.0686717	0.0166311	0	-0.0104375	-0.0149369	0.292346	0.339859	0.305386	-0.0545382	-0.14746	0.225721	0.206062	0.397761	0.161248	0.23942	XM_620754.3	57443989	57443940	chr9	PREDICTED: Mus musculus unc-51-like kinase 3 (C. elegans), transcript variant 1 (Ulk3), mRNA.	71742	94386134	GO:0006468|GO:0004674|GO:0016740|GO:0016301|GO:0005524|GO:0000166|GO:0004672	ULK3	None	GO:0004674|GO:0016740|GO:0016301|GO:0005524|GO:0000166|GO:0004672	GO:0006468	0	ILMN_2466637	CCGCCTCCTTAGGGCAAAATGGAACACCCTCCTTGCTAGAGGCTGGATGT	2720	S	XP_620754.3	XM_620754.3	ILMN_190037	XM_620754.3	Ulk3	None	ILMN_233529	None
MTMR1	1010470	0.0494876	-0.517011	-0.338582	0	-0.324483	-0.588209	-0.361286	-0.0977445	-0.938297	0.156672	0.248599	0.26617	0.111712	-0.0113873	0.288882	0.291739	0.0991111	0.0987649	-0.154167	NM_016985.2	68670367	68670318	chrX	Mus musculus myotubularin related protein 1 (Mtmr1), mRNA.	53332	57528446	GO:0005737|GO:0005886|GO:0016311|GO:0016787|GO:0004721|GO:0004725|GO:0004438|GO:0016791	MTMR1	GO:0005737|GO:0005886	GO:0016787|GO:0004721|GO:0004725|GO:0004438|GO:0016791	GO:0016311	0	ILMN_1258620	GCCTGCAGCACCCCTAAAAATGTCCACTGGATTTTAAAGAAGCACAACAG	4366	S	NP_058681.1	NM_016985.2	ILMN_213489	NM_016985.2	Mtmr1	AW049210	ILMN_213489	None
GNS	2070747	0.0153952	-0.56252	-0.339768	-0.183561	0	-0.754304	-0.487769	-0.0177736	-0.859647	1.01769	0.435268	0.506486	0.407176	0.524895	0.516282	0.360912	0.450761	-0.00255108	-0.0863047	NM_029364.3	None	None	None	Mus musculus glucosamine (N-acetyl)-6-sulfatase (Gns), mRNA.	75612	146141167	GO:0005764|GO:0030203|GO:0008152|GO:0016787|GO:0046872|GO:0005509|GO:0003824|GO:0008449|GO:0008484	GNS	GO:0005764	GO:0016787|GO:0046872|GO:0005509|GO:0003824|GO:0008449|GO:0008484	GO:0030203|GO:0008152	None	ILMN_1248555	TGGAAGATGGCAGCCCAGAATCCTCAAGACAAAGCAAGGGGTATCAGCTG	3606	S	NP_083640.1	NM_029364.3	ILMN_222178	NM_029364.3	Gns	G6S; 2610016K11Rik; AU042285; N28088; C87209	ILMN_222178	None
DOCK5	5260193	0.134541	-0.830413	-0.776063	-0.128212	-0.295499	-0.812191	-0.616814	-0.513899	-0.889188	0.586715	0.475199	0.230655	-0.480739	0.356488	0.0703759	0.369729	0.184911	0.1161	0	NM_177780.3	68370294	68370245	chr14	Mus musculus dedicator of cytokinesis 5 (Dock5), mRNA. XM_001003634 XM_001003638 XM_001003643 XM_619261 XM_619262 XM_990099 XM_990127	68813	124358945	GO:0005575|GO:0008150|GO:0003674	DOCK5	GO:0005575	GO:0003674	GO:0008150	0	ILMN_2422438	GGGTTTCATACATGGACAGTTAGGAAGATGTGTGTTGAAGAGTTTTGTTC	10025	S	NP_808448.2	NM_177780.3	ILMN_184891	NM_177780.3	Dock5	MGC28003; AI956923; 1110060D06Rik; E130320D18; AI666732; BC016533	ILMN_257452	None
1110014O20RIK	4560731	-0.300333	-0.124503	-0.889529	0.00712156	-0.709126	-0.466465	-0.303319	-0.103378	-1.53497	0.55722	0.631981	0	0.125978	0.88901	0.579045	0.695659	0.409332	0.275949	-0.224134	None	None	None	None	None	None	None	None	1110014O20RIK	None	None	None	None	ILMN_1233987	GGCGGGGTCCTGTTGTGGTGAACTGTTATAGCTTGTTACTCAGTTTCTTT	1	S	None	None	ILMN_194737	scl29120.2_538	1110014O20Rik	None	ILMN_194737	None
EVI5	4040017	-0.176194	-0.42906	-0.372605	0	-0.351294	-0.137425	-0.0285792	-0.202435	-0.641833	0.379501	0.238987	0.612696	0.0406823	0.304524	0.214366	0.507364	0.13298	0.0663714	-0.0641537	NM_007964.2	108173974	108173925	chr5	Mus musculus ecotropic viral integration site 5 (Evi5), mRNA.	14020	111185904	GO:0005634|GO:0005622|GO:0007049|GO:0051301|GO:0032313|GO:0005097	EVI5	GO:0005634|GO:0005622	GO:0005097	GO:0007049|GO:0051301|GO:0032313	0	ILMN_2613546	CCCTTCCCTCCAGAGAAGAGCTGACATGGTAATCCATTGGACATGCAAAG	5688	S	NP_031990.2	NM_007964.2	ILMN_211200	NM_007964.2	Evi5	NB4S	ILMN_211200	None
MMP14	3520066	-0.16807	-0.840674	-0.936771	-0.0197196	-0.576933	-0.280731	-0.136049	-0.832577	-1.20517	0.786831	0.839076	0.744667	0.112273	1.22241	0.461651	1.1461	0.426115	0.852232	0	NM_008608.2	55059964	55059915	chr14	Mus musculus matrix metallopeptidase 14 (membrane-inserted) (Mmp14), mRNA.	17387	31982190	GO:0016021|GO:0016020|GO:0005578|GO:0030574|GO:0008152|GO:0006508|GO:0030324|GO:0016477|GO:0048754|GO:0031638|GO:0016787|GO:0005509|GO:0008233|GO:0046872|GO:0008237|GO:0008270|GO:0004222|GO:0003824	MMP14	GO:0016021|GO:0016020|GO:0005578	GO:0016787|GO:0005509|GO:0008233|GO:0046872|GO:0008237|GO:0008270|GO:0004222|GO:0003824	GO:0030574|GO:0008152|GO:0006508|GO:0030324|GO:0016477|GO:0048754|GO:0031638	0	ILMN_1240726	CCCTATATGTACCAAGTGTACCTAGTTGGCTGCCTCCCGCCACTCTGACT	2402	S	NP_032634.2	NM_008608.2	ILMN_220571	NM_008608.2	Mmp14	AI325305; MT-MMP-1; MT1-MMP	ILMN_220571	None
ENSA	2510600	-0.104723	-0.451489	-0.113887	0.0912757	-0.172371	-0.195373	-0.00903177	-0.0363379	-0.327731	0.16011	0.337802	0.218003	0	0.265488	0.0499916	0.405097	-0.138401	0.155318	0.15872	NM_019561.2	95435856	95435807	chr3	Mus musculus endosulfine alpha (Ensa), transcript variant 1, mRNA.	56205	71061456	GO:0005737|GO:0050796|GO:0005102|GO:0019870	ENSA	GO:0005737	GO:0005102|GO:0019870	GO:0050796	0	ILMN_2440407	TCTAGTGTCAGAGAAAAGGAATTGTGTTCTTTAAAGCAGACGAGGTCTCT	944	S	NP_062507.1	NM_019561.2	ILMN_187011	NM_019561.2	Ensa	AI451924; 2610007F17Rik; 1700020C18Rik	ILMN_250703	None
D12WSU95E	4570400	-0.527277	-0.483598	-0.560414	0	-0.291087	-0.37432	0.0404415	-0.239992	-0.538046	0.56818	0.520542	0.0864291	-0.123925	0.202589	0.0530124	0.391463	0.401427	0.433031	-0.115226	NM_198023	None	None	None	None	None	39930558	None	D12WSU95E	None	None	None	None	ILMN_1224518	CTCTGCTTGTTTTCTAGTTCAGCACAGTCATTGTGGTGAATGTCCATAGC	3	S	None	None	ILMN_188488	scl42759.15_161	D12Wsu95e	None	ILMN_188488	None
REV3L	5080301	-0.246675	-0.223036	-0.289225	-0.166934	-0.0825806	-0.243085	0.0281105	-0.0860553	-0.212055	0.664855	0.812464	0.251443	0.0144138	0.198786	0.564202	0.512663	0.672709	0	-0.0321317	NM_011264.3	None	None	None	Mus musculus REV3-like, catalytic subunit of DNA polymerase zeta RAD54 like (S. cerevisiae) (Rev3l), mRNA.	19714	153792336	GO:0005634|GO:0006281|GO:0006974|GO:0006260|GO:0006139|GO:0046872|GO:0016779|GO:0003887|GO:0016740|GO:0008270|GO:0003677|GO:0000166|GO:0003676	REV3L	GO:0005634	GO:0046872|GO:0016779|GO:0003887|GO:0016740|GO:0008270|GO:0003677|GO:0000166|GO:0003676	GO:0006281|GO:0006974|GO:0006260|GO:0006139	None	ILMN_1236221	CATGCTGCTCTCTGGATAGCTTACTTCTTACAATGTACAAATTCCGCATC	9843	S	NP_035394.2	NM_011264.3	ILMN_219245	NM_011264.3	Rev3l	Rev3; Rev; Sez4	ILMN_219245	None
WNT5A	1410300	-1.05261	-2.34255	-1.66066	-0.281933	-2.07838	0.141608	-1.50969	-0.528731	-1.98789	1.05391	0.633718	1.02385	-0.897335	0.444221	1.27773	2.62777	1.66464	0.0333176	0	NM_009524.2	29338251	29338202	chr14	Mus musculus wingless-related MMTV integration site 5A (Wnt5a), mRNA.	22418	46909566	GO:0005576|GO:0005578|GO:0007275|GO:0016055|GO:0007223|GO:0007267|GO:0007165|GO:0030326|GO:0007254|GO:0030324|GO:0009790|GO:0009887|GO:0004871|GO:0005515|GO:0005102	WNT5A	GO:0005576|GO:0005578	GO:0004871|GO:0005515|GO:0005102	GO:0007275|GO:0016055|GO:0007223|GO:0007267|GO:0007165|GO:0030326|GO:0007254|GO:0030324|GO:0009790|GO:0009887	0	ILMN_2511913	CCATTCATGGGCTTGGTAGCCTTCTGGTCACCTCAGTCCTGTGGCTCTTA	3855	S	NP_033550.2	NM_009524.2	ILMN_190747	NM_009524.2	Wnt5a	8030457G12Rik; Wnt-5a	ILMN_190747	None
CUL4A	4670220	-0.134749	-0.342781	-0.254036	0.181883	-0.256608	-0.275907	-0.416605	-0.314802	-0.325162	0.191723	0.141145	0.133014	-0.0829668	0.102058	0.327188	0.469969	0.456068	0	0.249361	NM_146207.1	13147606	13147557	chr8	Mus musculus cullin 4A (Cul4a), mRNA.	99375	22164789	GO:0031461|GO:0006974|GO:0006511|GO:0006281|GO:0031625	CUL4A	GO:0031461	GO:0031625	GO:0006974|GO:0006511|GO:0006281	0	ILMN_2740520	TTACAAAGTAGCATGTTTCATTTTGATTAAAAGCTACCAAAGGAATTTTG	3223	S	NP_666319.1	NM_146207.1	ILMN_219089	NM_146207.1	Cul4a	2810470J21Rik; MGC36573; AW495282	ILMN_219089	None
LDLRAD3	430475	0	-0.486045	-0.367877	-0.063303	-0.147345	0.00939369	-0.407622	-0.344668	-0.428391	1.04602	0.267767	0.187886	0.512731	0.291774	0.305426	0.460932	0.316762	-0.0807691	-0.0182943	NM_178886.2	101790557	101790508	chr2	Mus musculus low density lipoprotein receptor class A domain containing 3 (Ldlrad3), mRNA.	241576	124001548	GO:0016021|GO:0016020|GO:0004872	LDLRAD3	GO:0016021|GO:0016020	GO:0004872	None	0	ILMN_1217129	AACTCCCTCTACCTTGTAATTGATGATTGTTTTTGAAATGCAACTAAGAT	3627	S	NP_849217.2	NM_178886.2	ILMN_213656	NM_178886.2	Ldlrad3	AI194318; 6430500P08	ILMN_213656	None
H19	1440543	-0.419389	-0.444838	-0.415156	-0.149968	-0.260604	-0.331298	-0.467824	0	-0.25334	1.27924	0.0125289	0.418011	0.307025	0.213562	0.271335	0.139588	0.00664377	-0.0420923	0.305193	NR_001592.1	149761747	149761698	chr7	Mus musculus H19 fetal liver mRNA (H19), non-coding RNA.	14955	41462403	GO:0005737|GO:0005844|GO:0008285	H19	GO:0005737|GO:0005844	None	GO:0008285	0	ILMN_2906728	ACCCCCTTTTGAATTTGCACTAAGTCGATTGCACTGGTTTGGAGTCCCGG	2304	S	None	NR_001592.1	ILMN_219881	NR_001592.1	H19	AI747191	ILMN_219881	None
MBD2	1230504	-0.153829	-0.483061	-0.300604	-0.0865064	-0.147327	0.0387607	-0.239173	0	-0.224989	0.92711	-0.0953426	0.128757	0.28674	0.27687	0.425514	0.406575	0.041986	-0.00735998	0.328052	NM_010773.1	70785500	70785451	chr18	Mus musculus methyl-CpG binding domain protein 2 (Mbd2), mRNA.	17191	7706608	GO:0000118|GO:0005737|GO:0005634|GO:0005730|GO:0000785|GO:0000792|GO:0006355|GO:0006350|GO:0043623|GO:0042711|GO:0000122|GO:0003682|GO:0003729|GO:0008327|GO:0003677|GO:0035197	MBD2	GO:0000118|GO:0005737|GO:0005634|GO:0005730|GO:0000785|GO:0000792	GO:0003682|GO:0003729|GO:0008327|GO:0003677|GO:0035197	GO:0006355|GO:0006350|GO:0043623|GO:0042711|GO:0000122	0	ILMN_2676806	GATGTATTTTTGATGTATATATCTATTATTCCAAATGATGTTTATTTTGA	1620	S	NP_034903.1	NM_010773.1	ILMN_216909	NM_010773.1	Mbd2	MBD2a	ILMN_216909	None
NEK7	6380008	-0.103355	-0.664508	-0.160296	-0.382529	-0.114302	-0.087225	-0.150752	-0.00708485	0.362597	1.25565	0.621692	0.680942	-0.0945978	0.633003	0.481283	0.746633	0.413551	0	0.17174	NM_021605.2	None	None	None	None	None	31981203	GO:0005737|GO:0006468|GO:0000287|GO:0000166|GO:0004674|GO:0016740|GO:0046872|GO:0005524|GO:0004713|GO:0004672|GO:0016301	NEK7	GO:0005737	GO:0000287|GO:0000166|GO:0004674|GO:0016740|GO:0046872|GO:0005524|GO:0004713|GO:0004672|GO:0016301	GO:0006468	None	ILMN_2687046	TCCATTGTGTAGAAACAAATTCAGTGTGATGTTTGCAAGTGGTTATGGAA	3283	S	None	NM_021605.2	ILMN_217744	scl16219.11_255	Nek7	None	ILMN_217744	None
TRIM25	10402	-0.0738688	-0.633968	-0.265311	-0.0501065	-0.270069	0.0974164	-0.171465	-0.0761309	-0.105422	0.405209	0.226927	0.0794125	0	0.0601797	0.134902	0.221869	0.125851	-0.0212088	0.144918	NM_009546.2	None	None	None	Mus musculus tripartite motif-containing 25 (Trim25), mRNA.	217069	145207947	GO:0005737|GO:0046872|GO:0008270|GO:0005515	TRIM25	GO:0005737	GO:0046872|GO:0008270|GO:0005515	None	None	ILMN_2480463	CCTGCAGATGAACACATAGCTGTGCTTTAGGCTGATGCACCCGTGTCCTG	5398	S	NP_033572.2	NM_009546.2	ILMN_191594	NM_009546.2	Trim25	EFP; Zfp147; AA960166; AL022677	ILMN_257638	None
1110003E01RIK	6110577	-0.0366411	-0.119649	-0.366612	0.062284	-0.0278349	-0.119297	-0.28558	-0.0528603	-0.497209	0.58441	-0.0588617	0.253727	0.200402	0.187936	0.266087	0.195309	0.294339	0	0.397995	NM_133697.3	65841172	65841123	chr5	Mus musculus RIKEN cDNA 1110003E01 gene (1110003E01Rik), mRNA.	68552	141801855	GO:0016021|GO:0016020	1110003E01RIK	GO:0016021|GO:0016020	None	None	0	ILMN_1225158	CCTCACAACCTCCAGCTGGCTTTATGGCTAGAATACGGAAAGCGAACTGG	905	S	NP_598458.1	NM_133697.3	ILMN_215508	NM_133697.3	1110003E01Rik	MGC7185; 1700127H04Rik; 5430439C17Rik	ILMN_215508	None
GNPNAT1	6650474	-0.692246	-0.466234	-0.624506	0.276722	-0.330336	0	-1.16294	-0.397142	-1.34592	0.795037	-0.317373	0.566111	0.962342	0.50387	1.07811	0.660916	0.248616	-0.413593	0.560787	NM_019425.2	45997192	45997143	chr14	Mus musculus glucosamine-phosphate N-acetyltransferase 1 (Gnpnat1), mRNA.	54342	118130756	GO:0016020|GO:0005768|GO:0005793|GO:0005794|GO:0005770|GO:0008152|GO:0006048|GO:0008415|GO:0016740|GO:0008080|GO:0004343	GNPNAT1	GO:0016020|GO:0005768|GO:0005793|GO:0005794|GO:0005770	GO:0008415|GO:0016740|GO:0008080|GO:0004343	GO:0008152|GO:0006048	0	ILMN_2641569	GTGGTTCTAATCTTTTGCATTCCATGTTATTACATTAAACTTGTTTATAT	1439	S	NP_062298.1	NM_019425.2	ILMN_213863	NM_019425.2	Gnpnat1	Gsnpat; AU017428; AU040593; Gpnat1; EMeg32	ILMN_213863	None
TRP53INP1	5260201	-0.255151	-0.270438	-0.195348	-0.241993	-0.310194	-0.460889	-0.512149	-0.212088	-0.706161	0.555663	0.142766	0.176966	0	0.158504	0.29882	0.342984	0.0932007	0.106391	0.327998	NM_021897.1	11083655	11083606	chr4	Mus musculus transformation related protein 53 inducible nuclear protein 1 (Trp53inp1), mRNA.	60599	11230805	GO:0005737|GO:0005634|GO:0005730|GO:0006915|GO:0007050|GO:0006950|GO:0006917	TRP53INP1	GO:0005737|GO:0005634|GO:0005730	None	GO:0006915|GO:0007050|GO:0006950|GO:0006917	0	ILMN_2506012	AAACCGTGATTTGTGAGGTTAGAAGTGTGTATTTGGGGGCCTCAGGTGTG	19	S	NP_068697.1	NM_021897.1	ILMN_194391	NM_021897.1	Trp53inp1	SIP; Stinp; Teap; SIP27; SIP18; 2700057G22Rik	ILMN_194391	None
TRP53INP1	60291	-0.636529	-0.587978	-0.193626	-0.355004	-0.505087	-0.443212	-0.584593	-0.168799	-1.05988	0.675795	0.0140057	0.204729	0	0.0496283	0.122995	0.481371	0.174058	0.03407	0.271621	NM_021897.1	11101289	11101240	chr4	Mus musculus transformation related protein 53 inducible nuclear protein 1 (Trp53inp1), mRNA.	60599	11230805	GO:0005737|GO:0005634|GO:0005730|GO:0006915|GO:0007050|GO:0006950|GO:0006917	TRP53INP1	GO:0005737|GO:0005634|GO:0005730	None	GO:0006915|GO:0007050|GO:0006950|GO:0006917	0	ILMN_2971479	GATTACTGTACACCAATCTATGCATAAATGGCAGCTTGTTTTCTTGAGCC	5108	S	NP_068697.1	NM_021897.1	ILMN_194391	NM_021897.1	Trp53inp1	SIP; Stinp; Teap; SIP27; SIP18; 2700057G22Rik	ILMN_194391	None
1110008B24RIK	5390605	0	-0.299463	-0.284558	-0.070147	-0.383627	-0.279217	-0.315745	-0.14888	-0.428463	0.404863	0.133636	0.0811892	0.143685	0.119005	0.260915	0.386817	0.131167	-0.0853815	0.274166	XM_177016.2	None	None	None	None	None	38079232	None	1110008B24RIK	None	None	None	None	ILMN_2725317	ACCGTGACCTCAAACGAAGAATCCGGAAGATCCCTGGCGTCCCTATCATG	586	S	None	XM_177016.2	ILMN_220686	scl073736.7_23	1110008B24Rik	None	ILMN_220686	None
FCF1	1240068	-0.119646	-0.188458	-0.166351	0.0833545	-0.238739	-0.282752	-0.517614	-0.111276	-0.524813	0.5324	0	0.193781	0.230478	0.206156	0.358755	0.433339	0.394969	-0.114211	0.330101	NM_028632.1	86323253	86323204	chr12	Mus musculus FCF1 small subunit (SSU) processome component homolog (S. cerevisiae) (Fcf1), mRNA.	73736	39930450	GO:0005634|GO:0042254|GO:0006364	FCF1	GO:0005634	None	GO:0042254|GO:0006364	0	ILMN_2906718	GCCACAGTTGACCGTGACCTATAACGAAGAATCCGGAAGATCCCTGGCGT	483	S	NP_082908.1	NM_028632.1	ILMN_245251	NM_028632.1	Fcf1	1110008B24Rik	ILMN_245251	None
KRT19	1170706	-0.194103	-0.175455	-0.25104	-0.251367	-0.0778208	-0.475255	-0.438377	0	-0.599183	0.510749	0.0966663	0.496914	0.100025	0.120575	0.332148	0.00971746	0.212309	-0.29	0.61047	NM_008471.2	100002672	100002623	chr11	Mus musculus keratin 19 (Krt19), mRNA.	16669	55741635	GO:0005882|GO:0030018|GO:0042383|GO:0005198	KRT19	GO:0005882|GO:0030018|GO:0042383	GO:0005198	None	0	ILMN_2614462	AGATAAGCAAGACCGAAGTCACGGACCTTCGACGGACCCTCCAGGGCCTT	938	S	NP_032497.1	NM_008471.2	ILMN_211301	NM_008471.2	Krt19	EndoC; MGC25344; Krt1-19; AI663979; Krt-1.19; K19	ILMN_211301	None
LOC56628	1710768	-0.320744	-0.125855	-0.295822	-0.237571	-0.016202	-0.34487	-0.40031	-0.0959616	-0.334455	0.458183	0.0710907	0.0261879	0.362214	0.34486	0.58378	0.412453	0.528454	0	0.842362	NM_019909.1	None	None	None	Mus musculus MHC (A.CA/J(H-2K-f) class I antigen (LOC56628), mRNA.	56628	9910309	None	LOC56628	None	None	None	None	ILMN_2634603	TGACCTTGATTGTTATCATTGTGACCTAGGGCTGATTTCTTGTTAAGCTT	1415	S	NP_064293.1	NM_019909.1	ILMN_199374	NM_019909.1	LOC56628	H2-K	ILMN_199374	None
H2-K1	3780736	-0.0973244	-0.0528641	-0.0868683	-0.256462	0	-0.23487	-0.152532	-0.0883064	-0.206716	0.30904	0.0870895	0.162954	-0.00869751	0.0654869	0.447336	0.368439	0.203268	0.0388632	0.564024	NM_001001892.2	34134609	34134560	chr17	Mus musculus histocompatibility 2, K1, K region (H2-K1), transcript variant 1, mRNA.	14972	133922587	GO:0042612|GO:0009897|GO:0016020|GO:0016021|GO:0002474|GO:0006955|GO:0019882|GO:0042590|GO:0042742|GO:0001916|GO:0042605	H2-K1	GO:0042612|GO:0009897|GO:0016020|GO:0016021	GO:0042605	GO:0002474|GO:0006955|GO:0019882|GO:0042590|GO:0042742|GO:0001916	0	ILMN_2588139	CTGCAACTCCTCACTTCCACACTGAGAATAATAATTTGAATGTAACCTTG	1453	S	NP_001001892.2	NM_001001892.2	ILMN_208622	NM_001001892.2	H2-K1	MHC I; MGC7052; H2-K; H-2K; H-2K(d)	ILMN_251122	None
CD24A	3390110	-0.172464	-0.0449495	-0.442073	-0.368225	-0.105892	-0.405077	-0.10812	0	-0.349002	0.64282	-0.0111237	0.203618	0.173935	0.116674	0.668568	0.823348	0.0679235	0.0864563	0.809661	NM_009846.2	43303775	43303726	chr10	Mus musculus CD24a antigen (Cd24a), mRNA.	12484	83816954	GO:0016020|GO:0045121|GO:0045121|GO:0005624|GO:0005886|GO:0009897|GO:0031225|GO:0031362|GO:0009897|GO:0009897|GO:0031362|GO:0031362|GO:0009897|GO:0009897|GO:0031362|GO:0009897|GO:0060170|GO:0031528|GO:0007159|GO:0007274|GO:0007274|GO:0007157|GO:0016477|GO:0007204|GO:0001666|GO:0042325|GO:0007166|GO:0008624|GO:0042104|GO:0007166|GO:0007406|GO:0007159|GO:0008637|GO:0030262|GO:0006800|GO:0042103|GO:…	CD24A	GO:0016020|GO:0045121|GO:0045121|GO:0005624|GO:0005886|GO:0009897|GO:0031225|GO:0031362|GO:0009897|GO:0009897|GO:0031362|GO:0031362|GO:0009897|GO:0009897|GO:0031362|GO:0009897|GO:0060170|GO:0031528	GO:0019901|GO:0030246|GO:0005515|GO:0030296|GO:0043499	GO:0007159|GO:0007274|GO:0007274|GO:0007157|GO:0016477|GO:0007204|GO:0001666|GO:0042325|GO:0007166|GO:0008624|GO:0042104|GO:0007166|GO:0007406|GO:0007159|GO:0008637|GO:0030262|GO:0006800|GO:0042103|GO:0007157|GO:0050768|GO:0045665|GO:0046014|GO:0031295|GO:0001775|GO:0042632|GO:0045730|GO:0043406|GO:0043408|GO:0031175|GO:0031175|GO:0048488|GO:0050731|GO:0045577|GO:0050850|GO:0030889|GO:0046641|GO:…	0	ILMN_1237868	TTCCAATTTCCTTGATATACACATACCTTCTAAAACCTAGACATTTCCTG	1471	S	NP_033976.1	NM_009846.2	ILMN_220466	NM_009846.2	Cd24a	Ly-52; HSA	ILMN_220466	None
LOC100041932	1260224	-0.421082	-0.321424	-0.398014	-0.66467	-0.016396	-0.552379	-0.456086	-0.19739	-0.363955	0.448987	0	0.725226	0.0700073	0.227077	0.38372	0.263473	0.560135	0.43996	0.966629	XM_001477842.1	132655396	132655347	chr4	PREDICTED: Mus musculus hypothetical protein LOC100041932 (LOC100041932), mRNA.	100041932	149253162	None	LOC100041932	None	None	None	0	ILMN_1218923	GAACTGATCGCACTCACCCAAGCCCTGAAAATGGCAGAAGGTAAGAAGCT	3478	S	XP_001477892.1	XM_001477842.1	ILMN_218488	XM_001477842.1	LOC100041932	None	ILMN_309949	None
ZC4H2	4120070	-0.17382	0	-0.123434	-0.041688	0.0688634	-0.057972	-0.100599	-0.0331917	-0.0739589	0.140755	-0.00748014	0.255706	-0.0523648	0.0380054	0.0798059	0.17529	0.168398	0.100878	0.157898	NM_001003916.1	92834717	92834668	chrX	Mus musculus zinc finger, C4H2 domain containing (Zc4h2), mRNA.	245522	51491857	None	ZC4H2	None	None	None	0	ILMN_1220315	AGCTCCAGGACTCTATCCCTGCCAGGGGAGAAGAGGGAGCTATTTATCCT	1962	S	NP_001003916.1	NM_001003916.1	ILMN_198740	NM_001003916.1	Zc4h2	RP23-132H1.2; Gm372; MGC105164; mKIAA1166; KIAA1166	ILMN_240572	None
ABHD2	4540162	-0.109421	0	-0.660591	-0.793045	-0.242414	-0.673008	-0.545017	-0.217881	-0.845243	1.00831	0.332657	0.678202	-0.214604	0.312941	0.370859	1.10982	0.489267	0.0827637	0.644921	NM_018811.4	79235043	79234994	chr7	Mus musculus abhydrolase domain containing 2 (Abhd2), mRNA.	54608	40254376	GO:0016021|GO:0016020|GO:0030336|GO:0009611|GO:0004091|GO:0016787	ABHD2	GO:0016021|GO:0016020	GO:0004091|GO:0016787	GO:0030336|GO:0009611	0	ILMN_2877443	GCGGACTTCTCACTCTAGGGTCCAAGTGCTCCACTTCTGGAACGTTGTGG	2783	S	NP_061281.3	NM_018811.4	ILMN_211921	NM_018811.4	Abhd2	2210009N18Rik; Labh-2; LABH2; MGC107122	ILMN_211921	None
TRP53INP2	360674	-0.268014	0.295007	-0.482723	-1.08878	0	-0.900833	-0.73039	-0.16944	-0.142164	1.0887	0.460809	0.548339	-0.0376596	0.27142	0.473186	0.559539	0.374308	-0.00978374	0.621742	NM_178111.3	155215233	155215184	chr2	Mus musculus transformation related protein 53 inducible nuclear protein 2 (Trp53inp2), mRNA.	68728	118130530	GO:0005634	TRP53INP2	GO:0005634	None	None	0	ILMN_2457585	CCCCAGCCTGGAACCCTCTGATCAACTTGCTGGGACCTATAACGTCTTAG	3535	S	NP_835212.1	NM_178111.3	ILMN_189011	NM_178111.3	Trp53inp2	Tp53inp2; 1110029F20Rik	ILMN_189011	None
GCNT2	1070242	-0.249699	0.0784106	-0.610808	-0.670712	-0.506118	-0.462352	-0.414292	0	-0.31489	0.807077	0.391479	0.41012	-0.443705	0.436834	0.386198	0.15854	0.465222	-0.283514	0.327408	NM_133219.1	41013405	41013356	chr13	Mus musculus glucosaminyl (N-acetyl) transferase 2, I-branching enzyme (Gcnt2), transcript variant 3, mRNA.	14538	39995103	GO:0005794|GO:0016020|GO:0016021|GO:0016740|GO:0016757|GO:0008109|GO:0008375	GCNT2	GO:0005794|GO:0016020|GO:0016021	GO:0016740|GO:0016757|GO:0008109|GO:0008375	None	0	ILMN_2609197	CAACAGCTCCAGCGAAAGGACGTCTGTCACCATCTGTGATTACGGCTTGC	354	S	NP_573482.1	NM_133219.1	ILMN_210789	NM_133219.1	Gcnt2	IGnT; IGnTC; IGnTB; IGnTA; 5330430K10Rik	ILMN_210789	None
CD86	60681	-0.222407	-0.207156	-0.286402	-0.205767	-0.218465	-0.176645	-0.26668	-0.163587	-0.0723248	0.157743	0	0.345589	0.203663	0.159606	0.114305	0.333942	0.186453	0.0246091	0.376074	NM_019388.2	36604086	36604037	chr16	Mus musculus CD86 antigen (Cd86), mRNA.	12524	31542363	GO:0016021|GO:0016020|GO:0043231|GO:0009897|GO:0004872	CD86	GO:0016021|GO:0016020|GO:0043231|GO:0009897	GO:0004872	None	0	ILMN_1217041	CCGCTGGCAGGGCTCATGCTTGTAATGTGTCCATCTTGATTCACCCTGTG	2381	S	NP_062261.2	NM_019388.2	ILMN_222000	NM_019388.2	Cd86	B7-2; Ly58; TS/A-2; B70; CLS1; B7.2; B7; MB7-2; Ly-58; MB7; Cd28l2	ILMN_222000	None
CD86	2850010	-0.234961	-0.555418	-0.644689	-0.535906	-0.405329	-0.49055	-0.618065	-0.156481	-0.369885	0.370738	0	0.455817	0.411382	0.283785	0.343748	0.549705	0.339814	0.0194592	0.539759	NM_019388.2	36604084	36604035	chr16	Mus musculus CD86 antigen (Cd86), mRNA.	12524	31542363	GO:0016021|GO:0016020|GO:0043231|GO:0009897|GO:0004872	CD86	GO:0016021|GO:0016020|GO:0043231|GO:0009897	GO:0004872	None	0	ILMN_2743244	CGCTGGCAGGGCTCATGCTTGTAATGTGTCCATCTTGATTCACCCTGTGC	2383	S	NP_062261.2	NM_019388.2	ILMN_222000	NM_019388.2	Cd86	B7-2; Ly58; TS/A-2; B70; CLS1; B7.2; B7; MB7-2; Ly-58; MB7; Cd28l2	ILMN_222000	None
LLPH	5690333	-0.0523462	-0.431191	-0.403912	-0.111599	-0.00857162	-0.0814395	-0.449119	0	-0.116414	0.416315	-0.170194	0.378659	0.489555	0.353101	0.156605	0.283597	0.318315	0.149031	0.500536	NM_025431.2	119668667	119668618	chr10	Mus musculus LLP homolog, long-term synaptic facilitation (Aplysia) (Llph), mRNA.	66225	34328272	None	LLPH	None	None	None	0	ILMN_1222823	AACCCAGAAACTTTGTTTTCAGTTTGTACTTAGTTCTGTAATTCAAACCA	654	S	NP_079707.1	NM_025431.2	ILMN_209045	NM_025431.2	Llph	MGC117871	ILMN_209045	None
IGSF9	6400184	-0.112844	-0.4858	-0.458813	-0.225772	-0.379088	0.0136561	-0.348251	-0.33823	-0.323705	0.511323	-0.263874	0.431967	0.290166	0.220193	0.296102	0.677564	0.0666122	0	0.309129	NM_033608.2	174428802	174428753	chr1	Mus musculus immunoglobulin superfamily, member 9 (Igsf9), mRNA.	93842	24475735	GO:0030425|GO:0016020|GO:0005886|GO:0016021|GO:0045202|GO:0030054|GO:0030154|GO:0007399|GO:0007275|GO:0016358	IGSF9	GO:0030425|GO:0016020|GO:0005886|GO:0016021|GO:0045202|GO:0030054	None	GO:0030154|GO:0007399|GO:0007275|GO:0016358	0	ILMN_2804166	CTACCTCTCTGTGTCTCGGTGGCCTGGTGGTAGGCTTGAGTGAGCTTGGT	3946	S	NP_291086.1	NM_033608.2	ILMN_250198	NM_033608.2	Igsf9	Dasm1; Ncaml; mKIAA1355; Kiaa1355-hp; NRT1; 644ETD8	ILMN_250198	None
UBQLN2	4180445	-0.362562	-0.877077	-0.292293	-0.392009	-0.229167	-0.0818181	-0.197473	-0.315739	-0.166655	0.513637	0	0.159739	0.336064	0.363974	0.48124	0.461957	0.0732641	0.0396042	0.500546	NM_018798.2	149935971	149935922	chrX	Mus musculus ubiquilin 2 (Ubqln2), mRNA.	54609	34328235	GO:0005737|GO:0005634|GO:0016020|GO:0006464	UBQLN2	GO:0005737|GO:0005634|GO:0016020	None	GO:0006464	0	ILMN_2480371	CTTCATATGCATTTTGATTTGTAATTGGAAATGTAACTTTTACTGGAAGT	3148	S	NP_061268.2	NM_018798.2	ILMN_185554	NM_018798.2	Ubqln2	Chap1; Plic-2; Plic2; HRIHFB2157; Dsk2	ILMN_185554	None
NUP93	7100240	-0.648662	-0.821794	-0.301594	-0.561959	-0.275091	-0.219496	-0.525485	-0.248801	-0.35984	0.581282	0.0329304	0.180819	0.370835	0.225513	0.194997	0.548625	0.127722	0	0.210039	NM_172410	None	None	None	None	None	27369532	GO:0016020|GO:0005643|GO:0005634|GO:0065002|GO:0006810|GO:0015031|GO:0051028	NUP93	GO:0016020|GO:0005643|GO:0005634	None	GO:0065002|GO:0006810|GO:0015031|GO:0051028	None	ILMN_2758695	TCATGAATTAAGCGCTGTGTTTGATGGGGTCTGGGACTGCACACTGTCAG	2547	S	None	None	ILMN_188126	scl33490.26.1_204	Nup93	None	ILMN_188126	None
8030481M12RIK	130452	-0.0801482	-0.354249	-0.0722313	-0.107037	-0.120649	0	-0.0643597	-0.137606	-0.139062	0.189392	-0.0565977	0.171758	0.29341	0.217233	0.173568	0.128614	0.138783	0.151145	0.166451	AK033272	None	None	None	None	None	None	None	8030481M12RIK	None	None	None	None	ILMN_1216586	AATAATTTTTTATTTTTATTTTATATATTTTTTCATTAGGACCATATCTC	2445	S	None	None	ILMN_204652	ri|8030481M12|PX00103J19|AK033272|2684	8030481M12Rik	None	ILMN_204652	None
DYNLT1	1050196	-0.355721	-0.554633	-0.237471	-0.350871	-0.451474	0.0178399	-0.23092	-0.250932	-0.10062	0.224933	-0.123647	0.195315	0.395133	0.352547	0.399161	0.459169	0.407635	0	0.0694599	NM_009342.2	6435424	6435375	chr17	Mus musculus dynein light chain Tctex-type 1 (Dynlt1), mRNA.	21648	42476289	None	DYNLT1	None	None	None	0	ILMN_2600246	GAAATGATTCAGATACACTAACTTTCCATACTTTATTCTTTCTTAGAATA	702	S	NP_033368.1	NM_009342.2	ILMN_209898	NM_009342.2	Dynlt1	MGC107110; Tctex1; Tctex-1; MGC107111	ILMN_261941	None
TMCO3	2060064	-0.180341	-0.479343	-0.49086	-0.581788	-0.513064	0	-0.127599	-0.170685	-0.513304	0.459511	0.0418096	0.364525	0.716863	0.612228	0.458014	0.650862	0.14929	0.0502181	-0.0992174	NM_172282.2	13321183	13321134	chr8	Mus musculus transmembrane and coiled-coil domains 3 (Tmco3), mRNA.	234076	85861263	GO:0016020|GO:0016021|GO:0006811|GO:0006810|GO:0006885|GO:0015297|GO:0015299	TMCO3	GO:0016020|GO:0016021	GO:0015297|GO:0015299	GO:0006811|GO:0006810|GO:0006885	0	ILMN_2652644	CTGGATGTGCCTTTTTTAATGAAAATTATTAACTTCCATTTGTTAATTTA	2743	S	NP_758486.1	NM_172282.2	ILMN_209162	NM_172282.2	Tmco3	B230339H12Rik; C87304	ILMN_209162	None
SNX6	1440026	-0.321633	-0.45724	-0.492351	-0.162308	-0.251825	0	0.0402913	-0.0691867	-0.294417	0.347306	-0.0852427	0.575232	0.238783	0.244911	0.501214	0.301318	0.0759888	-0.131221	0.881327	NM_026998.2	55668455	55668406	chr12	Mus musculus sorting nexin 6 (Snx6), mRNA.	72183	27754030	GO:0015031|GO:0006810|GO:0007154|GO:0035091|GO:0005515	SNX6	None	GO:0035091|GO:0005515	GO:0015031|GO:0006810|GO:0007154	0	ILMN_2896582	CTGCCACCTCGCACTCCACCTTCCAAGAAGCCCAAAGTTCTACCCTCTCT	1406	S	NP_081274.2	NM_026998.2	ILMN_223145	NM_026998.2	Snx6	C85963; 2010006G21Rik; 2610032J07Rik; AU018928; 2810425K19Rik	ILMN_223145	None
CRYZ	7380246	-0.0561285	-0.427204	-0.413851	-0.34317	-0.156882	0.0235224	0.05481	-0.200819	-0.232042	0.0358586	-0.0280437	0.419352	0.107976	0.15573	0.341547	0.289368	0	-0.0630255	0.27182	NM_009968.1	154274448	154274399	chr3	Mus musculus crystallin, zeta (Cryz), mRNA.	12972	33859529	GO:0005737|GO:0055114|GO:0016491|GO:0008270|GO:0003960	CRYZ	GO:0005737	GO:0016491|GO:0008270|GO:0003960	GO:0055114	0	ILMN_2637792	GCACCGTCTCTGGTGGCTACGCGGAATTTGCTCTTGCAGCCGATGACACT	389	S	NP_034098.1	NM_009968.1	ILMN_212113	NM_009968.1	Cryz	Sez9	ILMN_212113	None
G6PDX	240653	-0.15451	-0.549786	-0.726941	-0.510418	-0.0433435	-0.330294	-0.0639486	-0.285645	0	0.45356	0.0809865	0.30264	0.757116	-0.0455289	0.332155	1.10762	1.01746	0.0153332	1.063	NM_008062.2	71659347	71659298	chrX	Mus musculus glucose-6-phosphate dehydrogenase X-linked (G6pdx), mRNA.	14381	50053914	GO:0005975|GO:0008152|GO:0040014|GO:0006979|GO:0006979|GO:0006006|GO:0055114|GO:0006741|GO:0006741|GO:0048821|GO:0001816|GO:0006741|GO:0006741|GO:0006741|GO:0006741|GO:0032613|GO:0032615|GO:0001998|GO:0002033|GO:0019322|GO:0006749|GO:0019322|GO:0019322|GO:0004345|GO:0004345|GO:0016491|GO:0003824|GO:0005488|GO:0004345|GO:0004345|GO:0004345|GO:0004345|GO:0004345|GO:0004345|GO:0004345|GO:0004345|GO:…	G6PDX	None	GO:0004345|GO:0004345|GO:0016491|GO:0003824|GO:0005488|GO:0004345|GO:0004345|GO:0004345|GO:0004345|GO:0004345|GO:0004345|GO:0004345|GO:0004345|GO:0042803	GO:0005975|GO:0008152|GO:0040014|GO:0006979|GO:0006979|GO:0006006|GO:0055114|GO:0006741|GO:0006741|GO:0048821|GO:0001816|GO:0006741|GO:0006741|GO:0006741|GO:0006741|GO:0032613|GO:0032615|GO:0001998|GO:0002033|GO:0019322|GO:0006749|GO:0019322|GO:0019322	0	ILMN_2721337	CATTGTAGGGTTTCAGGGCCACCACTGGCCCTATCTGAGCCACCCATCTT	2135	S	NP_032088.1	NM_008062.2	ILMN_220382	NM_008062.2	G6pdx	G6pd; G28A; Gpdx	ILMN_220382	None
1110018J23RIK	6940296	-0.337137	-0.258318	-0.521339	-0.469961	-0.309081	-0.373894	-0.339501	-0.221868	-0.260593	0	0.0414128	0.371518	1.37412	0.41411	0.436495	1.15568	0.611353	0.227738	0.922418	XM_140742.4	None	None	None	None	None	38085198	None	1110018J23RIK	None	None	None	None	ILMN_1220508	TAGCGGTCAGGCTTCCCATTCTTGGACAGTCCGAGGCGGTGATCTTTAAG	5257	S	None	XM_140742.4	ILMN_213005	scl073713.3_139	1110018J23Rik	None	ILMN_213005	None
SLC5A6	6200762	-0.702497	-0.636449	-1.33698	-0.838407	-0.0378122	0.133837	-0.184501	-0.154165	-0.788353	0	0.162156	0.182372	1.68972	0.770435	1.27819	1.68551	1.17117	-0.193886	1.54801	NM_177870.4	31338503	31338454	chr5	Mus musculus solute carrier family 5 (sodium-dependent vitamin transporter), member 6 (Slc5a6), mRNA.	330064	141802749	GO:0016020|GO:0016021|GO:0006810|GO:0006811|GO:0006814|GO:0015293|GO:0031402|GO:0005215	SLC5A6	GO:0016020|GO:0016021	GO:0015293|GO:0031402|GO:0005215	GO:0006810|GO:0006811|GO:0006814	0	ILMN_1225056	GGTGTCATTCTGTCATCTGTGCAACTATTATTTCCTTTGGGAGTTTCCTC	3153	S	NP_808538.1	NM_177870.4	ILMN_220157	NM_177870.4	Slc5a6	E430023I20; MGC109689	ILMN_220157	None
RASGRF1	770451	-0.120191	-0.357874	-0.266538	-0.265043	-0.23265	-0.302848	-0.0788894	-0.13141	-0.393974	0.0664172	0	1.50278	1.19474	0.358438	0.302962	0.655768	0.544032	0.559609	1.51438	NM_001039655.1	89810390	89810341	chr9	Mus musculus RAS protein-specific guanine nucleotide-releasing factor 1 (Rasgrf1), transcript variant 2, mRNA.	19417	89111130	GO:0005622|GO:0005829|GO:0030426|GO:0051056|GO:0035023|GO:0007264|GO:0035020|GO:0031175|GO:0032320|GO:0032863|GO:0048168|GO:0007242|GO:0008283|GO:0035254|GO:0005085|GO:0005089|GO:0005515	RASGRF1	GO:0005622|GO:0005829|GO:0030426	GO:0035254|GO:0005085|GO:0005089|GO:0005515	GO:0051056|GO:0035023|GO:0007264|GO:0035020|GO:0031175|GO:0032320|GO:0032863|GO:0048168|GO:0007242|GO:0008283	0	ILMN_3055230	CCAGCTCCACAGACATGGATGGGAAAGCCAGAAGACTTGACAACGCTGCG	656	I	NP_001034744.1	NM_001039655.1	ILMN_237878	NM_001039655.1	Rasgrf1	CDC25Mm; p190; p190RhoGEF; Ras-GRF1; Grfbeta; Grf1; P190-A; CDC25	ILMN_237878	None
2610204M08RIK	2370630	-0.103858	-0.0159593	-0.14685	-0.137923	-0.137469	-0.0373631	0	0.0448275	-0.0586205	0.204323	-0.00563335	0.0322957	0.193255	0.0191469	0.0190549	0.119994	0.266078	-0.0294957	0.123993	NM_198411.2	113853420	113853371	chr12	Mus musculus RIKEN cDNA 2610204M08 gene (2610204M08Rik), mRNA.	70435	114052808	None	2610204M08RIK	None	None	None	0	ILMN_2749595	CGGGAGCCTCCTGCCTGGCTCTAGGGAGATGGATCACAGACACCTGCACT	4204	S	NP_940803.2	NM_198411.2	ILMN_222437	NM_198411.2	2610204M08Rik	AA589465; EG629699; MGC143801; MGC107363; Inf2; AW125550; MGC143802	ILMN_222437	None
SPCS2	3460097	-0.14889	0.0509911	-0.439651	-0.23542	-0.46402	-0.214864	-0.405757	-0.140906	-0.440234	0.494612	-0.18779	0.0703926	0.14451	0	0.244399	0.554065	0.305673	0.0596313	0.422288	NM_025668.3	106987672	106987623	chr7	Mus musculus signal peptidase complex subunit 2 homolog (S. cerevisiae) (Spcs2), mRNA.	66624	142364005	GO:0005783|GO:0005792|GO:0016021|GO:0016020|GO:0005787|GO:0006465|GO:0016787|GO:0008233	SPCS2	GO:0005783|GO:0005792|GO:0016021|GO:0016020|GO:0005787	GO:0016787|GO:0008233	GO:0006465	0	ILMN_2762956	CCTTTACACACCATTTTTGTGGGTGTATATATATATTTGACTTGGGGAGA	1221	S	NP_079944.1	NM_025668.3	ILMN_223353	NM_025668.3	Spcs2	mKIAA0102; 5730406I15Rik; AA408713; MGC60452	ILMN_223353	None
SPCS1	7040327	0	-0.0812168	-0.287993	-0.17882	-0.113618	0.0506053	-0.218455	-0.0736866	-0.186274	0.37243	0.0575476	0.0570002	0.101479	0.00577641	-0.0667772	0.303184	0.33396	-0.00710869	0.289628	NM_026911.1	29829102	29829053	chr14	Mus musculus signal peptidase complex subunit 1 homolog (S. cerevisiae) (Spcs1), mRNA.	69019	16975491	GO:0005783|GO:0005792|GO:0016021|GO:0016020|GO:0005787|GO:0030176|GO:0006465|GO:0016787|GO:0008233|GO:0003674|GO:0043022	SPCS1	GO:0005783|GO:0005792|GO:0016021|GO:0016020|GO:0005787|GO:0030176	GO:0016787|GO:0008233|GO:0003674|GO:0043022	GO:0006465	0	ILMN_2998020	TGGGACTTTCATGATTCAGCACCTGCTTTTGTTTCCTGTGAGATGAGCTG	435	S	NP_081187.1	NM_026911.1	ILMN_220897	NM_026911.1	Spcs1	1810004F21Rik	ILMN_220897	None
2810407C02RIK	1940360	-0.264153	-0.20107	-0.681847	-0.400964	-0.0740328	0.0697637	-0.345382	0	-0.299634	0.452944	0.0674314	0.0639362	0.542849	0.311213	-0.130658	0.298041	0.294226	-0.0568781	0.404905	NM_001040396.2	58396791	58396742	chr3	Mus musculus RIKEN cDNA 2810407C02 gene (2810407C02Rik), mRNA.	69227	143770877	GO:0005575|GO:0008150|GO:0045454|GO:0008430|GO:0003674	2810407C02RIK	GO:0005575	GO:0008430|GO:0003674	GO:0008150|GO:0045454	0	ILMN_1256474	GAACACGTGCTCTCAGTGTGTGAGTGGCAGTGGCTGTGCACTCGCATTCG	2822	S	NP_001035486.2	NM_001040396.2	ILMN_203153	NM_001040396.2	2810407C02Rik	SelT; 5730408P04Rik	ILMN_228109	None
PSMD14	7160019	-0.037632	-0.164892	-0.589673	-0.20351	0.00527668	-0.0436473	-0.122453	-0.00395775	-0.109267	0.506754	0.296263	-0.0079174	0.357039	0.359113	0.188991	0.540618	0.260665	0	0.326583	NM_021526	None	None	None	None	None	10946951	GO:0043234|GO:0005829|GO:0000502|GO:0004175	PSMD14	GO:0043234|GO:0005829|GO:0000502	GO:0004175	None	None	ILMN_2771815	TCCGGGTTTTGCAGATTCCAAAGTTGTTCAGGAATACATCAAAGTGAACA	1319	S	None	None	ILMN_223937	scl20874.15.4_12	Psmd14	None	ILMN_223937	None
DNAJA3	2000128	-0.872205	-0.549914	-0.485031	-0.171632	-0.0236034	-0.160085	0.0512681	-0.247877	-0.701481	0.188533	0.40766	-0.302371	0.431213	0.42748	0.343852	0.548025	0.140376	0	0.527141	NM_023646.3	4707546	4707497	chr16	Mus musculus DnaJ (Hsp40) homolog, subfamily A, member 3 (Dnaja3), mRNA.	83945	142350102	GO:0005634|GO:0005829|GO:0005739|GO:0005739|GO:0005739|GO:0007264|GO:0007569|GO:0008219|GO:0006457|GO:0033077|GO:0006924|GO:0009790|GO:0032088|GO:0042102|GO:0006915|GO:0009790|GO:0006264|GO:0007005|GO:0008270|GO:0005083|GO:0005515|GO:0046872|GO:0031072|GO:0051082	DNAJA3	GO:0005634|GO:0005829|GO:0005739|GO:0005739|GO:0005739	GO:0008270|GO:0005083|GO:0005515|GO:0046872|GO:0031072|GO:0051082	GO:0007264|GO:0007569|GO:0008219|GO:0006457|GO:0033077|GO:0006924|GO:0009790|GO:0032088|GO:0042102|GO:0006915|GO:0009790|GO:0006264|GO:0007005	0	ILMN_2608238	GGTAGCATGCTGCAGCTTCTGTGTTAAAGGTCCTCTGGAGCTCGTGTAAG	2397	S	NP_076135.2	NM_023646.3	ILMN_210692	NM_023646.3	Dnaja3	1810053A11Rik; C81173; Tid1l; Tid-1; 1200003J13Rik	ILMN_210692	None
TERF1	4390397	-0.759754	-0.797591	-0.130916	-0.0770016	-0.457339	-0.0464544	0	-0.531944	-0.804032	0.146692	0.159628	0.0283189	0.568443	0.147844	0.0561109	0.769152	-0.0167136	0.297358	0.213547	NM_009352.2	15833451	15833402	chr1	Mus musculus telomeric repeat binding factor 1 (Terf1), mRNA.	21749	31981960	GO:0005634|GO:0000781|GO:0005694|GO:0000784|GO:0051301|GO:0007067|GO:0007049|GO:0045449|GO:0007004|GO:0003677|GO:0042162|GO:0005515	TERF1	GO:0005634|GO:0000781|GO:0005694|GO:0000784	GO:0003677|GO:0042162|GO:0005515	GO:0051301|GO:0007067|GO:0007049|GO:0045449|GO:0007004	0	ILMN_1256480	TTTATTTTTGTAAAATATAGATATGTTGAACCCTACCAAATTCAGTACCC	1525	S	NP_033378.1	NM_009352.2	ILMN_218018	NM_009352.2	Terf1	Trbf1; Trf1; Pin2	ILMN_218018	None
LSM6	990195	-0.227047	-0.481585	-0.309231	0.0180874	-0.434805	-0.293721	0	-0.150455	-0.995394	0.358675	-0.0380292	-0.0113673	0.502404	0.303623	0.0690427	0.410448	0.260568	0.279071	0.286109	NM_030145.2	81332060	81332011	chr8	Mus musculus LSM6 homolog, U6 small nuclear RNA associated (S. cerevisiae) (Lsm6), mRNA. XM_990335	78651	141802913	GO:0005634|GO:0030529|GO:0005737|GO:0008033|GO:0006397|GO:0008380|GO:0006364|GO:0006402|GO:0003723|GO:0046982	LSM6	GO:0005634|GO:0030529|GO:0005737	GO:0003723|GO:0046982	GO:0008033|GO:0006397|GO:0008380|GO:0006364|GO:0006402	0	ILMN_1221336	TGGTTCTCTTACCATCTTAGTTGGCCTGTTTTCATGGTGGCTGGTGGGGG	396	S	NP_084421.1	NM_030145.2	ILMN_201666	NM_030145.2	Lsm6	2410088K19Rik; MGC117708; AI747288; 1500031N17Rik	ILMN_254071	None
PAOX	3140102	-0.568331	-0.548507	-0.326836	-0.308857	-0.0210133	-0.160636	-0.057795	-0.245609	-0.76408	0.520868	0.151601	0.367691	0.47692	0.224193	0.0382137	0.17653	0.143672	0	0.0577078	NM_153783.2	139985636	139985587	chr7	Mus musculus polyamine oxidase (exo-N4-amino) (Paox), mRNA.	212503	28173565	GO:0005737|GO:0005575|GO:0005777|GO:0055114|GO:0006598|GO:0006598|GO:0016491|GO:0046592|GO:0046592|GO:0009055	PAOX	GO:0005737|GO:0005575|GO:0005777	GO:0016491|GO:0046592|GO:0046592|GO:0009055	GO:0055114|GO:0006598|GO:0006598	0	ILMN_2795698	GTTGGAGTCTGGCTTGGTCTGATCATGGATGCCCCGTTAAGTGTTGTACG	1670	S	NP_722478.2	NM_153783.2	ILMN_212962	NM_153783.2	Paox	AI118225; 2410012F02Rik; Pao	ILMN_212962	None
ANXA4	6200372	-0.744277	-0.549829	-0.0519314	-0.22983	-0.138379	-0.533441	-0.0139623	-0.224626	-1.05291	0.296675	0.106785	0.326192	0.357388	0.395299	0.220758	0.336886	0.566207	0	0.0318928	NM_013471	None	None	None	None	None	7304888	GO:0016324|GO:0001822|GO:0005544|GO:0005509	ANXA4	GO:0016324	GO:0005544|GO:0005509	GO:0001822	None	ILMN_2772410	GACTGTTTATTTGATCCCCACTGTGCCTTTTTAATCTTATTCAGAAACTG	1843	S	None	None	ILMN_223968	scl28744.16_312	Anxa4	None	ILMN_223968	None
IL18R1	4040348	-0.686576	-0.670488	-0.695391	-0.43666	0	-0.741457	-0.350235	-0.698916	-1.09879	0.709376	0.314972	0.140083	0.0445271	0.828757	-0.0881982	0.185559	0.313924	0.335643	0.438005	AK087129	None	None	None	None	None	None	GO:0016021|GO:0016020|GO:0031224|GO:0045087|GO:0007165|GO:0004872|GO:0004888	IL18R1	GO:0016021|GO:0016020|GO:0031224	GO:0004872|GO:0004888	GO:0045087|GO:0007165	None	ILMN_1255514	CTGCTGTGACAGGGGCACCCTAGCTCATGTTTTTGTGCCTGCACCCAGCA	1301	S	None	None	ILMN_206885	ri|E030029C19|PX00205F04|AK087129|1654	Il18r1	None	ILMN_206885	None
PRKAR1A	2320136	-0.254191	-0.268534	0	-0.134862	-0.415189	-0.122769	0.0122457	-0.0083952	-0.453981	0.436194	0.169154	-0.0679874	0.189621	0.449413	0.122859	0.144867	0.102092	-0.0459127	0.00422192	NM_021880.2	109530808	109530759	chr11	Mus musculus protein kinase, cAMP dependent regulatory, type I, alpha (Prkar1a), mRNA.	19084	142364451	GO:0031594|GO:0005952|GO:0005737|GO:0007165|GO:0001932|GO:0008283|GO:0006468|GO:0009887|GO:0001707|GO:0030552|GO:0016301|GO:0000166|GO:0005515|GO:0008603|GO:0008603|GO:0008603	PRKAR1A	GO:0031594|GO:0005952|GO:0005737	GO:0030552|GO:0016301|GO:0000166|GO:0005515|GO:0008603|GO:0008603|GO:0008603	GO:0007165|GO:0001932|GO:0008283|GO:0006468|GO:0009887|GO:0001707	0	ILMN_1235481	CTGTGTCTTTGTGGACTCTTGGCACCATTGTCTCTGGATGGGTGGGCGAA	3120	S	NP_068680.1	NM_021880.2	ILMN_212836	NM_021880.2	Prkar1a	1300018C22Rik; RIalpha; Tse-1; Tse1	ILMN_212836	None
SF3A3	4230050	-0.647772	-0.476773	0.0258017	-0.104269	-0.469297	-0.770963	-0.0565591	0	-1.00607	0.28547	0.510747	-0.206535	0.221739	0.28533	-0.0310659	0.174969	0.0413694	0.47236	0.0939531	NM_029157.3	124409529	124409480	chr4	Mus musculus splicing factor 3a, subunit 3 (Sf3a3), mRNA. XM_983572 XM_992567 XM_992590 XM_992606	75062	124249078	GO:0005634|GO:0005681|GO:0005622|GO:0008380|GO:0006397|GO:0008270|GO:0046872|GO:0003676	SF3A3	GO:0005634|GO:0005681|GO:0005622	GO:0008270|GO:0046872|GO:0003676	GO:0008380|GO:0006397	0	ILMN_2613841	GAGGATCTGAAAAGACAAGGGCTGCTCTAGTGCTCGGTTCCCTGAGAAGC	1511	S	NP_083433.1	NM_029157.3	ILMN_211232	NM_029157.3	Sf3a3	60kDa; MGC103282; 4930512K19Rik	ILMN_211232	None
PRLR	3990377	-1.33712	-0.923329	-1.31095	-1.23623	-1.32955	-1.14662	-0.375351	-0.782011	0.706995	0.0784197	0.121284	0.0671721	-0.188746	0	0.224728	0.40173	0.0631599	0.355577	0.238067	NM_011169.3	10273722	10273673	chr15	Mus musculus prolactin receptor (Prlr), mRNA.	19116	34328490	GO:0016021|GO:0016020|GO:0007595|GO:0030155|GO:0030856|GO:0004872|GO:0004896|GO:0004925|GO:0004925	PRLR	GO:0016021|GO:0016020	GO:0004872|GO:0004896|GO:0004925|GO:0004925	GO:0007595|GO:0030155|GO:0030856	0	ILMN_2868699	ACAAAGACGGAGTGCTATCATTACTCCCCAAGCAGAGAGAAAACCACCAG	1839	S	NP_035299.3	NM_011169.3	ILMN_210332	NM_011169.3	Prlr	Pr-3; Prlr-rs1; AI987712; Pr-1	ILMN_210332	None
KTN1	4920187	-0.809751	-0.291305	-0.759597	-0.615562	-0.783636	-0.598437	-0.0260215	-0.415918	0.449775	0.389845	0.408094	0.179317	0.065856	0.55997	-0.0458651	0.114628	0	0.189947	0.231978	NM_008477.1	46638828	46638779	chr14	Mus musculus kinectin 1 (Ktn1), mRNA.	16709	6678649	GO:0016021|GO:0016020|GO:0005783|GO:0007018|GO:0019894	KTN1	GO:0016021|GO:0016020|GO:0005783	GO:0019894	GO:0007018	0	ILMN_2700222	TGGGAAGCAATGGAAGCTTTGGCATCAACTGAAAAAATGCTGCAGGACAG	3055	S	NP_032503.1	NM_008477.1	ILMN_212858	NM_008477.1	Ktn1	None	ILMN_212858	None
KTN1	5360110	-0.648412	-0.729508	-1.23948	-0.814819	-1.02345	-0.720282	-0.273448	-0.530252	0.309253	0.485013	0.402967	0.0303326	0	0.730404	0.0333471	0.111422	-0.0788269	0.127236	0.212131	NM_008477.2	48336618	48336569	chr14	Mus musculus kinectin 1 (Ktn1), mRNA.	16709	144922637	GO:0016021|GO:0016020|GO:0005783|GO:0007018|GO:0019894	KTN1	GO:0016021|GO:0016020|GO:0005783	GO:0019894	GO:0007018	0	ILMN_2700224	GGAAGCAATGGAAGCTTTGGCATCAACTGAAAAAATGCTGCAGGACAGAG	3070	S	NP_032503.2	NM_008477.2	ILMN_212858	NM_008477.2	Ktn1	None	ILMN_212858	None
PLK2	2100278	-0.558983	-1.10562	-0.883634	-1.01511	-1.25646	-1.10173	-0.451699	-0.577276	0.0800257	0.347066	0.137811	0.278595	0.410213	0.251058	-0.404952	0.432834	0.0449886	0	0.155334	NM_152804.1	111190856	111190807	chr13	Mus musculus polo-like kinase 2 (Drosophila) (Plk2), mRNA.	20620	22779888	GO:0000278|GO:0006468|GO:0004674|GO:0016740|GO:0016301|GO:0005524|GO:0000166|GO:0005515|GO:0004672	PLK2	None	GO:0004674|GO:0016740|GO:0016301|GO:0005524|GO:0000166|GO:0005515|GO:0004672	GO:0000278|GO:0006468	0	ILMN_1260448	GGTTGCTCCCTTGCTGTTTAAAGGCTACAATCAGAGCAGCTTTTGGCTGC	2539	S	NP_690017.1	NM_152804.1	ILMN_220669	NM_152804.1	Plk2	Snk	ILMN_220669	None
MARCKS	1820224	-1.34451	-1.22385	-1.46932	-1.92835	-1.89858	-1.56341	-0.630458	-0.727795	-0.719869	0.791194	0.40495	0.259491	0.289372	0.420948	0.328392	0.607406	0.216822	0	0.36302	NM_008538.2	36855012	36854963	chr10	Mus musculus myristoylated alanine rich protein kinase C substrate (Marcks), mRNA.	17118	113865974	GO:0005938|GO:0005737|GO:0042585|GO:0005813|GO:0005856|GO:0016020|GO:0003779|GO:0005516	MARCKS	GO:0005938|GO:0005737|GO:0042585|GO:0005813|GO:0005856|GO:0016020	GO:0003779|GO:0005516	None	0	ILMN_1256142	GCACATGAAGTTTGCAAGTCTCCACCCTGCCCATTTTTGTAAAACTGCAG	2222	S	NP_032564.1	NM_008538.2	ILMN_212473	NM_008538.2	Marcks	PKCSL; Macs	ILMN_255883	None
LOC100047670	2480086	-0.315937	-0.286353	-0.443803	-0.204753	-0.669119	-0.276724	-0.0368257	-0.325993	0	0.446622	0.209098	0.179643	0.0994596	0.175759	-0.192017	0.538578	0.100365	0.135944	0.0929632	XM_001476942.1	None	None	None	PREDICTED: Mus musculus similar to required for meiotic nuclear division 5 homolog A (LOC100047670), mRNA.	100047670	149255644	None	LOC100047670	None	None	None	None	ILMN_1236937	GGCTCAGATGCTCAGGATGTATTCCTTTGGCTTACCCCGTGCTCCTGGGT	5238	S	XP_001476992.1	XM_001476942.1	ILMN_196371	XM_001476942.1	LOC100047670	None	ILMN_310142	None
2310047A01RIK	5860131	-0.202902	-1.29583	-0.549096	-1.22537	-1.32798	-1.17384	-0.950304	-0.462078	0	0.633086	1.0807	1.22641	0.23074	1.14256	0.658158	1.10826	0.500436	0.617343	-0.644093	XM_908180.3	None	None	None	PREDICTED: Mus musculus RIKEN cDNA 2310047A01 gene (2310047A01Rik), mRNA.	71918	149265244	None	2310047A01RIK	None	None	None	None	ILMN_2675922	CCTCGGGGTGGCATTCCGTTGTGTGCCTTATTCCTGGAGACTATATAAAG	4268	S	XP_913273.1	XM_908180.3	ILMN_216836	XM_908180.3	2310047A01Rik	None	ILMN_251155	None
UPK3A	630097	-0.190197	-1.29703	-1.98615	-2.20062	-1.73937	-2.08551	-1.43051	-1.83075	0.192897	1.26581	1.02649	1.45625	0.713737	1.00029	0	0.9867	0.630731	0.690995	-0.0188351	NM_023478.1	84852731	84852682	chr15	Mus musculus uroplakin 3A (Upk3a), mRNA.	22270	12963692	GO:0016021|GO:0016020|GO:0005783|GO:0016324|GO:0006833|GO:0015840|GO:0001822|GO:0060157|GO:0055075|GO:0055078|GO:0000902	UPK3A	GO:0016021|GO:0016020|GO:0005783|GO:0016324	None	GO:0006833|GO:0015840|GO:0001822|GO:0060157|GO:0055075|GO:0055078|GO:0000902	0	ILMN_2805051	CTGATGGGGAAATGACACACGACTCACAGATCACCCAGGAGGCTGTCCCC	719	S	NP_075967.1	NM_023478.1	ILMN_192607	NM_023478.1	Upk3a	MGC159041; 1110017C07Rik; UPIII; MGC159039; Upk3	ILMN_192607	None
COL8A1	4210376	-0.597769	-0.423686	-0.751687	-0.916478	-0.80747	-0.689784	-0.504735	-0.670882	-0.0188165	0.999647	0.857314	1.07434	0.389485	0.641093	0.372592	0.706089	0.0708451	0.751312	0	NM_007739	None	None	None	None	None	6680973	GO:0005604|GO:0005576|GO:0005578|GO:0007155|GO:0050673|GO:0048593|GO:0005198|GO:0005515	COL8A1	GO:0005604|GO:0005576|GO:0005578	GO:0005198|GO:0005515	GO:0007155|GO:0050673|GO:0048593	None	ILMN_1255925	TCCCGGGGTCTACTACTTTGCTTATCATGTTCACTGCAAGGGAGGCAACG	1967	S	None	None	ILMN_194118	scl490.1.1_278	Col8a1	None	ILMN_194118	None
D730039F16RIK	2470367	-0.258162	-0.156718	-0.0860085	-0.189872	-0.159761	-0.223876	-0.324602	-0.305883	0.311095	0.505133	0.312894	0.280029	0	0.285967	0.236223	0.438142	0.223884	0.579816	-0.135722	NM_030021.1	34713964	34713915	chr2	Mus musculus RIKEN cDNA D730039F16 gene (D730039F16Rik), mRNA.	77996	58037514	None	D730039F16RIK	None	None	None	0	ILMN_2912410	GCTCATGAAGTCCCCTCTACCTTTGAAAAGCCTCTCTCCTGGGTCGGAGG	2085	S	NP_084297.1	NM_030021.1	ILMN_260134	NM_030021.1	D730039F16Rik	None	ILMN_260134	None
METTL7A1	2450112	-0.105561	-0.308591	-0.283598	-0.533192	-0.503944	-0.0307918	-0.206094	-0.419088	0.290192	0.179595	0	0.438181	0.214803	0.17205	0.0192556	-0.0276489	0.18467	0.404613	0.0250697	NM_027334.3	100144761	100144712	chr15	Mus musculus methyltransferase like 7A1 (Mettl7a1), mRNA.	70152	142374935	GO:0008168|GO:0016740	METTL7A1	None	GO:0008168|GO:0016740	None	0	ILMN_2760458	AAGTTCTATTTTAAATGTTGATCAATAAATTCATATTCATTTAATAAATG	1816	S	NP_081610.2	NM_027334.3	ILMN_223185	NM_027334.3	Mettl7a1	UbiE1; Aam-B; 2210414H16Rik; 3300001H21Rik	ILMN_223185	None
DNAJB4	360114	-0.262195	0	-0.183465	-0.0792313	-0.653607	-0.397911	-0.114275	-0.551699	-0.0283875	0.48394	1.01278	0.402168	0.377363	0.386022	0.0220017	0.819672	0.279392	0.155975	-0.235249	NM_025926.2	151847880	151847831	chr3	Mus musculus DnaJ (Hsp40) homolog, subfamily B, member 4 (Dnajb4), mRNA.	67035	142381383	GO:0006457|GO:0031072|GO:0051082	DNAJB4	None	GO:0031072|GO:0051082	GO:0006457	0	ILMN_2691452	ACAAGTAAAAGTTGGTTTTGTGGTCTATGGATATACTTCTAGTAAATACT	1414	S	NP_080202.1	NM_025926.2	ILMN_211281	NM_025926.2	Dnajb4	1700029A20Rik; 5730460G06Rik; 2010306G19Rik	ILMN_211281	None
9130005N14RIK	6860192	-0.0239744	-0.0768704	-0.029736	-0.0467768	-0.117121	-0.0960307	-0.0772076	-0.0931745	-0.0652094	0.172422	0.0558858	0.0698576	0.00549698	0.0259156	0.0384278	0.0638366	0.0609479	0	0.0162902	NM_026667.2	65432180	65432131	chr5	Mus musculus RIKEN cDNA 9130005N14 gene (9130005N14Rik), mRNA.	68303	31560127	None	9130005N14RIK	None	None	None	0	ILMN_2618982	ATCAATAATTATGTTTTCTTTACATTAACTTAAACTTGTACTTGTTCTAT	1903	S	NP_080943.2	NM_026667.2	ILMN_211732	NM_026667.2	9130005N14Rik	1190001N04Rik; Noxp20; MGC117924	ILMN_211732	None
MAD	6660039	-0.0770464	0.0310192	0	-0.106169	-0.349539	-0.321252	-0.312285	-0.198536	-0.0742521	0.779107	0.652761	0.458387	0.261132	-0.0251274	0.216487	0.567641	0.900926	-0.0704327	0.0103569	NM_010751	None	None	None	None	None	6754603	None	MAD	None	None	None	None	ILMN_1232668	CCGCGGGTGAAGAATGGGAAGCGCGTTTCCAGATGTTTCTTTCTGTAAAT	1	S	None	None	ILMN_185578	scl28747.6_290	Mad	None	ILMN_185578	None
NRP1	6940187	-0.197889	-0.0845127	-0.0232263	-0.133132	-0.206565	-0.158434	-0.0441785	-0.127146	0.0529852	0.251643	0.189807	0.27699	0.110189	0	0.0441575	0.0686541	0.201484	0.107676	-0.0721269	NM_008737.1	131027188	131027139	chr8	Mus musculus neuropilin 1 (Nrp1), mRNA.	18186	6679133	GO:0016020|GO:0016021|GO:0030424|GO:0005886|GO:0007399|GO:0030154|GO:0007275|GO:0007155|GO:0007413|GO:0001569|GO:0007411|GO:0016477|GO:0030517|GO:0007507|GO:0016358|GO:0001525|GO:0048010|GO:0048843|GO:0004872|GO:0005515|GO:0017154|GO:0017154|GO:0042802	NRP1	GO:0016020|GO:0016021|GO:0030424|GO:0005886	GO:0004872|GO:0005515|GO:0017154|GO:0017154|GO:0042802	GO:0007399|GO:0030154|GO:0007275|GO:0007155|GO:0007413|GO:0001569|GO:0007411|GO:0016477|GO:0030517|GO:0007507|GO:0016358|GO:0001525|GO:0048010|GO:0048843	0	ILMN_2669912	ACTAGGCGTTATTCAGTGGGCCCTTTTGATGGACATGTGACCTGTAGCCC	3517	S	NP_032763.1	NM_008737.1	ILMN_214296	NM_008737.1	Nrp1	Npn1; Nrp; NP-1; C530029I03; NPN-1	ILMN_214296	None
PKN3	1300296	-0.79724	0.318279	-1.31951	-0.473108	-1.00396	-1.774	-0.687984	-0.554404	-0.375637	0.14363	0.826487	0.863928	0.678982	0.248723	0.407143	0.57927	0.835427	-0.4889	0	NM_153805.1	29938445	29938396	chr2	Mus musculus protein kinase N3 (Pkn3), mRNA.	263803	24418928	GO:0005737|GO:0005634|GO:0005622|GO:0006468|GO:0007165|GO:0016301|GO:0000166|GO:0004674|GO:0016740|GO:0005524|GO:0004672|GO:0004697	PKN3	GO:0005737|GO:0005634|GO:0005622	GO:0016301|GO:0000166|GO:0004674|GO:0016740|GO:0005524|GO:0004672|GO:0004697	GO:0006468|GO:0007165	0	ILMN_1242571	CACGGCAGCATGGGTGGCTTTTCTTTTTAATACTTGACTTTATATAGAGC	2846	S	NP_722500.1	NM_153805.1	ILMN_223705	NM_153805.1	Pkn3	BC034126; MGC31699; AW209115	ILMN_223705	None
1300007F04RIK	110743	0.00181818	-0.025877	-0.141467	-0.0387311	-0.0141916	-0.107979	-0.0225887	-0.0665231	-0.0249338	0.098392	0.135896	0.0157294	0.107744	0.00104713	0.0398278	0.0896325	-0.037724	0.0568542	0	NM_026185.4	None	None	None	Mus musculus RIKEN cDNA 1300007F04 gene (1300007F04Rik), mRNA.	67477	147902336	GO:0005576|GO:0016787|GO:0004091	1300007F04RIK	GO:0005576	GO:0016787|GO:0004091	None	None	ILMN_1234692	GGTTTTGAGGAAGAATGCTGAAGGCCCAAGAACAATAAGCCATAGCTCCC	2517	S	NP_080461.3	NM_026185.4	ILMN_222925	NM_026185.4	1300007F04Rik	None	ILMN_222925	None
WNK4	6100209	0.277155	-0.744416	-0.473494	-0.515879	-0.563751	-0.682359	-0.216093	-0.18033	-0.0691643	0.0810146	0.999244	1.41968	0.533375	0.298171	0.560406	1.11397	0	0.768867	-0.0700207	NM_175638.2	101138535	101138486	chr11	Mus musculus WNK lysine deficient protein kinase 4 (Wnk4), mRNA.	69847	66793432	GO:0030054|GO:0005737|GO:0005923|GO:0006468|GO:0006811|GO:0050794|GO:0008104|GO:0006821|GO:0030644|GO:0016301|GO:0000166|GO:0004674|GO:0016740|GO:0005524|GO:0005515|GO:0004672	WNK4	GO:0030054|GO:0005737|GO:0005923	GO:0016301|GO:0000166|GO:0004674|GO:0016740|GO:0005524|GO:0005515|GO:0004672	GO:0006468|GO:0006811|GO:0050794|GO:0008104|GO:0006821|GO:0030644	0	ILMN_2518744	GGCACGGAGAGTGCGTTGTGTTGTATCCTGAAGAGTCAAAACCTTGCGGG	3867	S	NP_783569.1	NM_175638.2	ILMN_195791	NM_175638.2	Wnk4	PHA2B; Prkwnk4; 2010002J11Rik	ILMN_259216	None
CENPF	1580632	-0.0754547	-0.340398	-0.0822463	-0.343735	-0.269273	-0.493	-0.189285	0.00770283	-0.0936046	0.326242	0.830819	0.446469	0.524664	0	0.695234	0.483083	0.0833669	0.284652	-0.0633655	XM_916605.2	None	None	None	PREDICTED: Mus musculus centromere autoantigen F, transcript variant 3 (Cenpf), mRNA.	108000	94364690	GO:0005634|GO:0045120|GO:0000775|GO:0000776|GO:0016202|GO:0003674	CENPF	GO:0005634|GO:0045120|GO:0000775|GO:0000776	GO:0003674	GO:0016202	None	ILMN_1234999	CCATGCAGTACACCACAGAAACTCTTTGCAACTCCACTCACACCGAGTTC	564	S	XP_921698.1	XM_916605.2	ILMN_202807	XM_916605.2	Cenpf	None	ILMN_257292	None
BCAS1	6560347	-0.397922	-0.265746	0	-0.37921	-0.426656	-0.591663	-0.498502	-0.468628	-0.275014	0.849829	0.5077	0.0467191	0.73597	0.597487	0.390221	0.0252399	0.255634	0.960325	-0.0863528	NM_029815.1	170172775	170172726	chr2	Mus musculus breast carcinoma amplified sequence 1 (Bcas1), mRNA.	76960	30023813	GO:0005737|GO:0005829|GO:0008150|GO:0042803	BCAS1	GO:0005737|GO:0005829	GO:0042803	GO:0008150	0	ILMN_2662264	GAGGGACTTGCTTCATCTGTTCGGTCTGACGCTTATCTCACGCCTGTCTG	2788	S	NP_084091.1	NM_029815.1	ILMN_195677	NM_029815.1	Bcas1	2210416M21Rik; AI841227; NABC1; 9030223A09Rik	ILMN_231681	None
BPIL2	3130273	0.0921569	-0.149245	-0.223017	-0.638214	-0.305995	-0.274102	-0.27128	0	-0.699252	1.36512	0.741369	-0.0947976	1.05083	1.08982	0.425367	-0.202687	0.281942	0.991526	0.463245	NM_177772.3	85422527	85422478	chr10	Mus musculus bactericidal/permeability-increasing protein-like 2 (Bpil2), mRNA.	270757	141802277	GO:0005576|GO:0008289	BPIL2	GO:0005576	GO:0008289	None	0	ILMN_2609293	TGCTTAATTAAAATTGTTTTCTAACGATGTCAGAATCTATGTGTGAAAGC	2232	S	NP_808440.1	NM_177772.3	ILMN_210797	NM_177772.3	Bpil2	4732454E24; MGC130596	ILMN_210797	None
IQGAP2	6130014	-0.372941	0.156474	-0.211619	-0.0679297	-0.619984	-0.573506	-0.9691	-0.404383	-0.316616	0.572204	0.120582	-0.239014	0.187301	0	0.0572977	0.0633168	0.363127	0.412374	0.446857	NM_027711.1	96397337	96397288	chr13	Mus musculus IQ motif containing GTPase activating protein 2 (Iqgap2), mRNA.	544963	118344443	None	IQGAP2	None	None	None	0	ILMN_2908846	CTGCCTCATGGGAAGGCTCCTGTATGGGAGTCACAGGAAACACGGTGGAC	5565	S	NP_081987.1	NM_027711.1	ILMN_232331	NM_027711.1	Iqgap2	A630053O10; 4933417J23Rik	ILMN_232331	None
SYPL	2060669	-0.100955	-0.201485	-0.0859847	0	-0.45365	-0.384858	-0.033246	-0.0215621	-0.422018	0.693871	0.0985703	-0.0411172	0.212334	0.0760999	0.282872	0.269566	0.146946	0.390807	0.580425	NM_013635.2	33661258	33661209	chr12	Mus musculus synaptophysin-like protein (Sypl), transcript variant 1, mRNA.	19027	26251301	GO:0031410|GO:0016021|GO:0008021|GO:0030141|GO:0016020|GO:0006810|GO:0005215	SYPL	GO:0031410|GO:0016021|GO:0008021|GO:0030141|GO:0016020	GO:0005215	GO:0006810	0	ILMN_2758720	GCACTTGTGCTGCATGGGTATATCCATTATTTCTGGTGGTTTCTTAGGCT	1406	S	NP_038663.1	NM_013635.2	ILMN_188235	NM_013635.2	Sypl	AI314763; Pphn; Pan I; AI604763; D12Ertd446e	ILMN_227266	None
RER1	50050	-0.288486	-0.367315	0.0738363	-0.00639105	-0.667335	-0.432626	-0.187665	0	-0.203237	0.377143	-0.153702	0.192903	0.277708	0.132898	0.144445	0.129902	0.385469	0.432548	-0.0871553	NM_026395.1	154448603	154448554	chr4	Mus musculus RER1 retention in endoplasmic reticulum 1 homolog (S. cerevisiae) (Rer1), mRNA.	67830	13385881	GO:0005794|GO:0016021|GO:0016020	RER1	GO:0005794|GO:0016021|GO:0016020	None	None	0	ILMN_2935796	CTCACTAGAGATGTTTCTCGAATTGGCCTCGATCATAATGACTCAAAACT	1135	S	NP_080671.1	NM_026395.1	ILMN_210372	NM_026395.1	Rer1	AU043380; 5830454N22Rik; 1110060F11Rik	ILMN_210372	None
GRB14	2810100	-0.34686	-0.343574	-0.205297	-0.423774	-0.310129	-0.434448	-0.24566	-0.27099	-0.372135	0.894402	0.0669961	0.543014	0.548793	0.324776	0.0763407	0.528837	0.669324	1.03765	0	NM_016719.1	64752852	64752803	chr2	Mus musculus growth factor receptor bound protein 14 (Grb14), mRNA.	50915	7710031	GO:0005737|GO:0005794|GO:0016020|GO:0005768|GO:0007165|GO:0004872|GO:0005515|GO:0005070	GRB14	GO:0005737|GO:0005794|GO:0016020|GO:0005768	GO:0004872|GO:0005515|GO:0005070	GO:0007165	0	ILMN_2625280	CGGGATAGTCAGAGTAACCCCAGAACTTTTGTACTGTCAATGAGTCATGG	1512	S	NP_057928.1	NM_016719.1	ILMN_212337	NM_016719.1	Grb14	AI505286	ILMN_212337	None
PRLR	50561	-1.22047	-1.54509	0.164294	-0.883804	-0.962722	-1.18876	-0.654983	-0.746478	-0.741722	0.681324	0.233471	0.110787	-0.639063	0	0.83233	0.440522	0.827928	1.24207	0.052412	AK042147	None	None	None	None	None	None	GO:0016021|GO:0016020|GO:0007595|GO:0030155|GO:0030856|GO:0004872|GO:0004896|GO:0004925|GO:0004925	PRLR	GO:0016021|GO:0016020	GO:0004872|GO:0004896|GO:0004925|GO:0004925	GO:0007595|GO:0030155|GO:0030856	None	ILMN_1254895	CTCCGTCACCTTATAAAACTGGCAGGCTCTGGACCTTTTGCACGCTGGAG	250	S	None	None	ILMN_205468	ri|A630063N04|PX00147I11|AK042147|923	Prlr	None	ILMN_205468	None
AMFR	2000750	0.0904107	-0.291294	-0.474956	-0.0435801	-0.326105	0	-0.254139	-0.0655646	-0.376114	0.285153	-0.00579023	0.0393567	0.307141	0.295949	-0.00267172	0.330258	0.452216	0.573788	0.190707	NM_011787.2	96495863	96495814	chr8	Mus musculus autocrine motility factor receptor (Amfr), mRNA.	23802	113205072	GO:0005783|GO:0016021|GO:0016020|GO:0005887|GO:0006511|GO:0009987|GO:0004872|GO:0046872|GO:0016874|GO:0008270|GO:0005515|GO:0004842	AMFR	GO:0005783|GO:0016021|GO:0016020|GO:0005887	GO:0004872|GO:0046872|GO:0016874|GO:0008270|GO:0005515|GO:0004842	GO:0006511|GO:0009987	0	ILMN_2470210	AGGTGAAGATAATTTATTTCAATAAATCTTTCAAAAGCCTTACCTTGAAC	3302	S	NP_035917.2	NM_011787.2	ILMN_190442	NM_011787.2	Amfr	gp78	ILMN_239488	None
RAB27B	110477	0.0445271	-0.221538	-0.130156	-0.0362134	-0.172663	-0.00874186	-0.199723	-0.218119	-0.208935	0.266092	-0.0806522	0.132515	0.241931	0.124698	0	0.155326	0.440932	0.310248	0.268035	NM_030554.3	70143382	70143333	chr18	Mus musculus RAB27b, member RAS oncogene family (Rab27b), transcript variant 1, mRNA.	80718	127138857	GO:0016020|GO:0005794|GO:0015031|GO:0007264|GO:0005525|GO:0000166|GO:0005515	RAB27B	GO:0016020|GO:0005794	GO:0005525|GO:0000166|GO:0005515	GO:0015031|GO:0007264	0	ILMN_2634501	ATCAAATAATATTTAAAATTGTCAATCAATTTTACCAATAACAAAGCCAA	2379	S	NP_085031.3	NM_030554.3	ILMN_213181	NM_030554.3	Rab27b	2310021G14Rik; B130064M09Rik	ILMN_213181	None
0610030E20RIK	2100092	0.342371	-0.040206	-0.661951	-0.541065	-0.500864	-0.581115	-0.563279	-0.575584	-0.638519	0.902987	0	0.0812683	-0.00772333	1.02829	0.0648041	0.0497708	1.46305	0.957622	1.38386	XM_910556.2	None	None	None	PREDICTED: Mus musculus RIKEN cDNA 0610030E20 gene, transcript variant 6 (0610030E20Rik), mRNA.	68364	94377644	None	0610030E20RIK	None	None	None	None	ILMN_2655105	TGAGGTCGTTTGTCAGGCCCCTTCATGTTTCTGCTTTCTTCCACTCATCT	1190	S	XP_915649.1	XM_910556.2	ILMN_208862	XM_910556.2	0610030E20Rik	None	ILMN_231632	None
RAB31	290315	0	-0.23208	-0.0530963	-0.346795	-0.163352	-0.202527	0.0478191	-0.276233	-0.461394	0.952569	0.53034	0.443084	-0.124281	0.667418	0.027401	-0.0349817	0.77345	0.605906	0.0951943	NM_133685.1	66001306	66001257	chr17	Mus musculus RAB31, member RAS oncogene family (Rab31), mRNA.	106572	19526849	GO:0016020|GO:0005886|GO:0015031|GO:0007264|GO:0005525|GO:0000166	RAB31	GO:0016020|GO:0005886	GO:0005525|GO:0000166	GO:0015031|GO:0007264	0	ILMN_2665008	GTGACTCAGCAGTCATACCGTCACACAGACTGTCGCCCTCTCCGGTGTTT	3164	S	NP_598446.1	NM_133685.1	ILMN_215906	NM_133685.1	Rab31	AI415285; Rab22B; 1700093E07Rik	ILMN_215906	None
GLG1	4880674	-0.351656	-0.965187	-0.728922	-0.599239	-0.429646	0.0753913	0.218873	-0.544584	-1.02778	0.534266	-0.0118704	0.0705214	0.179689	0.120837	0	0.0320935	0.505766	0.291926	-0.299837	NM_009149	None	None	None	None	None	6677904	GO:0005794|GO:0016021|GO:0016020|GO:0005886|GO:0005529	GLG1	GO:0005794|GO:0016021|GO:0016020|GO:0005886	GO:0005529	None	None	ILMN_1246601	CCCCTGCAGTTCCTTGTTTTTACTGTTCATGCTGTGTAATTTTGAGATGT	1	S	None	None	ILMN_186566	scl34321.28_401	Glg1	None	ILMN_186566	None
COPS6	4200142	-0.106953	-0.290809	0	-0.355665	-0.267756	-0.281976	0.121334	-0.199743	-0.303638	0.300226	0.286541	0.235653	-0.26527	0.385159	-0.0133543	0.398896	0.141362	0.404116	0.367498	NM_012002.3	None	None	None	Mus musculus COP9 (constitutive photomorphogenic) homolog, subunit 6 (Arabidopsis thaliana) (Cops6), mRNA.	26893	146134430	GO:0005737|GO:0005634|GO:0008180|GO:0005515	COPS6	GO:0005737|GO:0005634|GO:0008180	GO:0005515	None	None	ILMN_2618793	GAGATCCTGCGGGAGGCCTATGCCCTATGTCACTGTCTTCCAGTTCTCAG	765	S	NP_036132.1	NM_012002.3	ILMN_211712	NM_012002.3	Cops6	Sgn3; VIP/MOV34	ILMN_211712	None
ANK3	4290630	-0.31098	-0.217567	0.071866	-0.714717	-0.196404	-0.180481	0	-0.00146675	-0.50833	0.455743	1.37264	0.92763	-0.295926	0.826577	-0.0284123	0.26461	0.792363	0.52207	1.24704	NM_170687.3	69489988	69489939	chr10	Mus musculus ankyrin 3, epithelial (Ank3), transcript variant 6, mRNA.	11735	116256500	GO:0005624|GO:0030424|GO:0045202|GO:0007411|GO:0050808|GO:0005515|GO:0005515	ANK3	GO:0005624|GO:0030424|GO:0045202	GO:0005515|GO:0005515	GO:0007411|GO:0050808	0	ILMN_2484322	CCCACCATGTTCTTCTTAGCCGTCACCTTGGGGCTCCATACAATGGAAGT	7309	S	NP_733788.2	NM_170687.3	ILMN_192026	NM_170687.3	Ank3	Ankyrin-3; AnkG; 2900054D09Rik; AI314020; Ank-3; MGC14049	ILMN_257498	None
DACH2	610730	-0.10214	-0.264082	-0.160328	-0.240595	-0.357802	-0.340982	0.176517	-0.317456	-0.267902	0.151912	0.742615	0.830608	-0.22037	0.343225	0.0777345	0	0.525556	0.112251	0.390516	NM_033605.1	None	None	None	None	None	15809023	GO:0005634|GO:0006355|GO:0006350|GO:0007275|GO:0005515|GO:0003677	DACH2	GO:0005634	GO:0005515|GO:0003677	GO:0006355|GO:0006350|GO:0007275	None	ILMN_2668082	ATTGACCATATTTGATGATTTTTTATGCTCATTTCTGCTTGGCTTTTGTC	2324	S	None	NM_033605.1	ILMN_211989	scl093837.3_30	Dach2	None	ILMN_211989	None
MED24	610040	-0.352327	-0.31471	-0.298782	-0.391965	-0.308272	0	0.134695	-0.405077	-0.7015	0.078392	0.303163	0.413136	-0.209374	0.45527	0.404394	0.165727	0.522586	-0.0120053	0.178014	NM_011869.2	98566082	98566033	chr11	Mus musculus mediator complex subunit 24 (Med24), mRNA.	23989	119220578	GO:0005634|GO:0000119|GO:0006355|GO:0006350|GO:0006366	MED24	GO:0005634|GO:0000119	None	GO:0006355|GO:0006350|GO:0006366	0	ILMN_2818189	GTCCTTTGAACCAGCACCCAAAGACTCTGAGCAGTCCCTATGGTCACCCC	3232	S	NP_035999.2	NM_011869.2	ILMN_217495	NM_011869.2	Med24	Thrap4; D11Ertd307e; Gse2; AU040102; R75526; AW547152; DRIP100; Trap100; Pparb2; Pparbp2; 911GSE; KIAA0130	ILMN_217495	None
9030411M15RIK	3830458	-0.0324669	-0.337102	-0.170969	-0.220812	-0.43381	-0.235725	-0.100192	0	-0.374751	0.161726	1.32836	-0.0416646	0.216731	0.390161	0.0453277	0.631463	0.639667	0.724207	0.766189	None	None	None	None	None	None	None	GO:0016021|GO:0016020	9030411M15RIK	GO:0016021|GO:0016020	None	None	None	ILMN_2482456	GGCCCGGCAACAAAAGTACAAAAAGGGTAAGGAGAGGATGCTGAGCTTGA	20	S	None	None	ILMN_191816	scl0071531.1_47	9030411M15Rik	None	ILMN_191816	None
LOC100042514	5260053	-1.09106	0.337767	0	-0.813687	-0.58754	-0.657104	-0.306423	-0.0125647	-0.515014	-0.134858	1.90672	0.666009	0.788178	2.62092	1.48906	1.33057	1.70093	-0.076776	2.31611	XM_001478360.1	92092824	92092775	chr3	PREDICTED: Mus musculus hypothetical protein LOC100042514 (LOC100042514), mRNA.	100042514	149251276	None	LOC100042514	None	None	None	0	ILMN_2657431	GAAGGCCTCCCAGTCATCAGGACCAGGGGAAGTGAAAGAAATCTGTCTCA	396	S	XP_001478410.1	XM_001478360.1	ILMN_215269	XM_001478360.1	LOC100042514	None	ILMN_316397	None
PCP4	2970019	-0.346458	0	-0.14719	-0.411659	-0.369554	-0.319808	-0.205384	-0.201082	-0.369943	-0.0510674	0.537115	0.190429	0.0367141	0.895649	0.200321	0.0711479	0.885111	0.417042	0.744372	NM_008791.2	96747220	96747171	chr16	Mus musculus Purkinje cell protein 4 (Pcp4), mRNA.	18546	52694684	GO:0005509	PCP4	None	GO:0005509	None	0	ILMN_2752830	CCATCCATCAAGAAATGAAAAGAACAATACCCTAGAGAGAAGTCATCCTC	412	S	NP_032817.1	NM_008791.2	ILMN_222648	NM_008791.2	Pcp4	P16Rimb19; Pcp-4	ILMN_222648	None
CLCA3	3130196	-1.43775	0	-0.533882	-1.32061	-1.09964	-0.756027	-0.400321	0.331939	-0.183542	-0.14641	1.21052	-0.0760937	0.937723	1.95418	0.821239	1.72452	0.550609	1.33739	2.28238	NM_017474.1	144667842	144667793	chr3	Mus musculus chloride channel calcium activated 3 (Clca3), mRNA.	23844	8567335	GO:0016469|GO:0016021|GO:0030141|GO:0005576|GO:0016020|GO:0006811|GO:0006810|GO:0006816|GO:0015986|GO:0006821|GO:0031404|GO:0005509|GO:0046933|GO:0046961|GO:0005254	CLCA3	GO:0016469|GO:0016021|GO:0030141|GO:0005576|GO:0016020	GO:0031404|GO:0005509|GO:0046933|GO:0046961|GO:0005254	GO:0006811|GO:0006810|GO:0006816|GO:0015986|GO:0006821	0	ILMN_2690676	AGAAATCTCCAACATTGCACGGGTGTCTGTGTTCATCCCCGCTCAGGAGC	2576	S	NP_059502.1	NM_017474.1	ILMN_186554	NM_017474.1	Clca3	gob-5; MGC143985; Clca2; gob5; MGC143984	ILMN_231915	None
CLCA3	2690349	-1.31975	-0.146596	-0.382831	-1.19	-1.25694	-0.542603	-0.503323	0.34747	-0.178749	0	1.28224	-0.0464067	1.15013	1.88273	0.913207	1.78624	0.6604	1.33872	2.38763	NM_017474	None	None	None	None	None	8567335	GO:0016469|GO:0016021|GO:0030141|GO:0005576|GO:0016020|GO:0006811|GO:0006810|GO:0006816|GO:0015986|GO:0006821|GO:0031404|GO:0005509|GO:0046933|GO:0046961|GO:0005254	CLCA3	GO:0016469|GO:0016021|GO:0030141|GO:0005576|GO:0016020	GO:0031404|GO:0005509|GO:0046933|GO:0046961|GO:0005254	GO:0006811|GO:0006810|GO:0006816|GO:0015986|GO:0006821	None	ILMN_2690677	ATCAGAAATCTCCAACATTGCACGGGTGTCTGTGTTCATCCCCGCTCAGG	2572	S	None	None	ILMN_186554	scl21416.11_167	Clca3	None	ILMN_186554	None
MAN1A	6020037	-0.579153	-0.6618	-0.681217	-0.415762	-0.533104	-0.513427	-0.511482	-0.00473309	-0.517103	0.0900302	1.13811	0.280091	0	1.36641	1.07535	1.35921	0.603401	0.460132	1.69681	NM_008548.4	None	None	None	Mus musculus mannosidase 1, alpha (Man1a), mRNA.	17155	145966700	GO:0005794|GO:0016021|GO:0016020|GO:0000139|GO:0008152|GO:0016787|GO:0016798|GO:0005509|GO:0046872|GO:0004571	MAN1A	GO:0005794|GO:0016021|GO:0016020|GO:0000139	GO:0016787|GO:0016798|GO:0005509|GO:0046872|GO:0004571	GO:0008152	None	ILMN_2715319	GGGAGAATTCCATATGACTAGCTCATGGGTATACATTTCCTCTTTGGGTC	3382	S	NP_032574.1	NM_008548.4	ILMN_219928	NM_008548.4	Man1a	PCR1	ILMN_219928	None
PGR	7040296	-0.601058	-0.462137	-0.307752	-0.382759	-0.378179	-0.389414	-0.0417585	0.0694828	-0.337769	-0.0681815	0.343972	0.589438	0	0.744722	0.913838	1.13568	0.463527	0.385666	0.927501	NM_008829.2	8965137	8965088	chr9	Mus musculus progesterone receptor (Pgr), mRNA.	18667	112363097	GO:0005634|GO:0006350|GO:0006355|GO:0001542|GO:0050678|GO:0030879|GO:0050847|GO:0002070|GO:0004879|GO:0003707|GO:0003677|GO:0046872|GO:0043565|GO:0008289|GO:0004872|GO:0005496|GO:0008270|GO:0003700|GO:0005515|GO:0030528	PGR	GO:0005634	GO:0004879|GO:0003707|GO:0003677|GO:0046872|GO:0043565|GO:0008289|GO:0004872|GO:0005496|GO:0008270|GO:0003700|GO:0005515|GO:0030528	GO:0006350|GO:0006355|GO:0001542|GO:0050678|GO:0030879|GO:0050847|GO:0002070	0	ILMN_2657452	CCCAAGATCCTGGCGGGCATGGTGAAGCCGCTCCTCTTTCACAAAAAGTG	3366	S	NP_032855.2	NM_008829.2	ILMN_215272	NM_008829.2	Pgr	PR-B; 9930019P03Rik; PR; NR3C3; PR-A	ILMN_215272	None
SPRR2B	1410408	-0.149716	-0.11804	-0.211894	-0.239447	-0.120595	-0.0699863	-0.129093	-0.126294	-0.109946	0	0.123386	0.0606956	0.11877	0.203167	0.161024	0.174816	0.086484	0.0308623	0.290232	NM_011469.3	92121724	92121675	chr3	Mus musculus small proline-rich protein 2B (Sprr2b), mRNA.	20756	128485450	GO:0005737|GO:0001533|GO:0031424|GO:0008544|GO:0030216|GO:0032355|GO:0005198	SPRR2B	GO:0005737|GO:0001533	GO:0005198	GO:0031424|GO:0008544|GO:0030216|GO:0032355	0	ILMN_1248780	CCAGTCATCAGGACTGGGAAGTAAGAGAAATCTGTCTCACTGGCTCACCA	367	S	NP_035599.2	NM_011469.3	ILMN_221406	NM_011469.3	Sprr2b	None	ILMN_221406	None
PGAM1	5700349	-0.137562	-0.263736	-0.0555153	-0.282727	-0.219478	-0.349413	-0.329131	0.0719347	-0.279272	0	0.170676	0.106831	0.226369	0.490002	0.509638	0.416908	0.339332	-0.171323	0.651293	NM_023418.2	41992900	41992851	chr19	Mus musculus phosphoglycerate mutase 1 (Pgam1), mRNA.	18648	114326545	GO:0006096|GO:0008152|GO:0016787|GO:0016853|GO:0003824|GO:0016868|GO:0004083|GO:0004619|GO:0004082	PGAM1	None	GO:0016787|GO:0016853|GO:0003824|GO:0016868|GO:0004083|GO:0004619|GO:0004082	GO:0006096|GO:0008152	0	ILMN_1232278	TCAGCACACAAAAGCAACTCTGAGGTTGCTAGTGACATTTGAAACAGTCC	1528	S	NP_075907.2	NM_023418.2	ILMN_211839	NM_023418.2	Pgam1	Pgam-1; 2310050F24Rik; MGC118049; MGC102422	ILMN_211839	None
TPH1	130066	-0.705534	-0.560391	-0.582419	-0.441293	-0.574578	-0.848476	-0.54422	0.309753	-0.845884	-0.590647	0	0.134314	0.00592327	1.13692	0.828264	0.96315	1.53333	0.899026	1.51556	NM_009414.2	53902862	53902813	chr7	Mus musculus tryptophan hydroxylase 1 (Tph1), mRNA.	21990	49274628	GO:0006587|GO:0055114|GO:0008152|GO:0042427|GO:0009072|GO:0004497|GO:0005506|GO:0046872|GO:0016491|GO:0016597|GO:0004510	TPH1	None	GO:0004497|GO:0005506|GO:0046872|GO:0016491|GO:0016597|GO:0004510	GO:0006587|GO:0055114|GO:0008152|GO:0042427|GO:0009072	0	ILMN_2485639	AGTTGCGGTATGACCTTGATGTCATCAGTGATGCCCTCGCTAGGGTCACC	1710	S	NP_033440.1	NM_009414.2	ILMN_192171	NM_009414.2	Tph1	Tph	ILMN_192171	None
COL6A3	5810598	-0.504039	-0.383174	-0.429057	-0.0712318	-0.199281	-0.523296	-0.0912786	0.0724711	-0.487791	0	0.106275	0.140304	-0.250664	0.4114	0.0386462	0.555938	0.402696	0.235568	0.816245	NM_009935.1	None	None	None	Mus musculus procollagen, type VI, alpha 3 (Col6a3), mRNA.	12835	31791060	GO:0005578|GO:0005615	COL6A3	GO:0005578|GO:0005615	None	None	None	ILMN_1249220	TAGAAGAAATCAGACCTCTTTCCTGTGTGCATTGCTGGGACAAATGCCTC	8547	S	NP_034065.1	NM_009935.1	ILMN_217912	NM_009935.1	Col6a3	Col6a-3; AI507288	ILMN_318396	None
INDO	4670608	-1.39524	-0.302061	-0.917978	-0.336054	-1.05033	-1.26062	-0.580923	0.403587	-0.969774	-0.734357	0.249761	1.24095	0	1.74215	1.09522	1.02497	0.558825	0.688094	1.77652	NM_008324.1	25694893	25694844	chr8	Mus musculus indoleamine-pyrrole 2,3 dioxygenase (Indo), mRNA.	15930	6680346	GO:0005737|GO:0055114|GO:0002666|GO:0002678|GO:0002830|GO:0006952|GO:0019441|GO:0005506|GO:0046872|GO:0016702|GO:0016491|GO:0020037|GO:0033754|GO:0004833	INDO	GO:0005737	GO:0005506|GO:0046872|GO:0016702|GO:0016491|GO:0020037|GO:0033754|GO:0004833	GO:0055114|GO:0002666|GO:0002678|GO:0002830|GO:0006952|GO:0019441	0	ILMN_1223600	GCTCTTCTGAGTTGGCCTTAGTGTAGCAAGCTCCACTTCTATCAGGGCAC	1274	S	NP_032350.1	NM_008324.1	ILMN_210738	NM_008324.1	Indo	Ido	ILMN_210738	None
CXCL15	520403	-0.648975	-0.14046	-0.49729	-0.680367	-0.115999	-0.875585	-0.151557	-0.833777	-0.809083	0	1.92192	1.677	1.31321	1.20051	1.43199	1.90877	2.30296	1.38305	2.12211	NM_011339.2	91225411	91225362	chr5	Mus musculus chemokine (C-X-C motif) ligand 15 (Cxcl15), mRNA.	20309	113374148	GO:0005615|GO:0005576|GO:0006955|GO:0030097|GO:0006935|GO:0006954|GO:0030593|GO:0005125|GO:0008009	CXCL15	GO:0005615|GO:0005576	GO:0005125|GO:0008009	GO:0006955|GO:0030097|GO:0006935|GO:0006954|GO:0030593	0	ILMN_2635462	TGATTTGTTTGGATCCTGATGCTCCATGGGTGAAGGCTACTGTTGGCCCA	249	S	NP_035469.1	NM_011339.2	ILMN_213274	NM_011339.2	Cxcl15	Scyb15; lungkine; weche	ILMN_213274	None
V1RD6	2340682	-0.681803	-1.12765	0.0719881	-0.23588	-0.864681	-1.17545	-0.901317	-0.746354	-0.907937	0	0.859671	1.21395	-0.0173702	0.666155	0.605014	1.0122	0.482332	0.484063	0.430839	NM_030738.1	5959639	5959590	chr7	Mus musculus vomeronasal 1 receptor, D6 (V1rd6), mRNA.	81013	13507699	GO:0004872	V1RD6	None	GO:0004872	None	0	ILMN_2971043	CCCAGCTATCAGTTGAAGTTTTTCTGTGAGGAGCCGCCCTTGCAATCGCC	2394	S	NP_109663.1	NM_030738.1	ILMN_194381	NM_030738.1	V1rd6	V3R6	ILMN_194381	None
MPZ	4060692	-0.227444	-0.201157	-0.105307	-0.298268	-0.205142	-0.253763	-0.168294	-0.114834	-0.0255346	0	0.874912	1.13955	0.209089	0.761461	0.866913	0.809027	0.452355	0.445699	0.79474	NM_008623.2	172997455	172997406	chr1	Mus musculus myelin protein zero (Mpz), mRNA.	17528	54262153	GO:0016021|GO:0016020|GO:0045217|GO:0005198	MPZ	GO:0016021|GO:0016020	GO:0005198	GO:0045217	0	ILMN_2817329	TTCGTTTGTTTACCTGAGCCCACGGCCCCATGACCGAGGACCAATGACGT	1601	S	NP_032649.1	NM_008623.2	ILMN_256833	NM_008623.2	Mpz	P-zero; P0; Mpp	ILMN_256833	None
TEP1	7100646	0	-0.388965	-0.00451231	-0.326753	-0.262769	-0.0984135	-0.150599	-0.0696678	-0.288198	0.0529799	0.132588	0.744583	-0.0349331	0.565436	0.202332	0.815785	0.407954	0.463893	0.184854	NM_009351.2	51443889	51443840	chr14	Mus musculus telomerase associated protein 1 (Tep1), mRNA.	21745	110350001	GO:0005634|GO:0000781|GO:0030529|GO:0005694|GO:0005625|GO:0005737|GO:0016363|GO:0007004|GO:0000166|GO:0003723|GO:0005524|GO:0005515	TEP1	GO:0005634|GO:0000781|GO:0030529|GO:0005694|GO:0005625|GO:0005737|GO:0016363	GO:0000166|GO:0003723|GO:0005524|GO:0005515	GO:0007004	0	ILMN_1239043	GCTGTGGGAGACACACAAGGAAACTTGTATTTTCTATCTTGGGAATGAAG	8009	S	NP_033377.1	NM_009351.2	ILMN_209822	NM_009351.2	Tep1	Tp1; MGC91078	ILMN_209822	None
SLC7A2	5960221	-1.0895	0.11868	-0.789245	-0.83405	-0.944757	-0.234549	-0.166887	-0.240913	-0.935264	0	0.620201	1.97123	0.117752	1.13364	0.44181	1.41329	0.873915	-0.0868087	1.44852	NM_001044740.1	42002813	42002764	chr8	Mus musculus solute carrier family 7 (cationic amino acid transporter, y+ system), member 2 (Slc7a2), transcript variant 2, mRNA.	11988	113680232	GO:0016020|GO:0016021|GO:0016021|GO:0006865|GO:0006810|GO:0015807|GO:0015809|GO:0015809|GO:0015819|GO:0015822|GO:0015809|GO:0002537|GO:0006809|GO:0050727|GO:0042116|GO:0015171|GO:0015179|GO:0015179|GO:0015189|GO:0000064|GO:0015181|GO:0015181|GO:0005289|GO:0015181	SLC7A2	GO:0016020|GO:0016021|GO:0016021	GO:0015171|GO:0015179|GO:0015179|GO:0015189|GO:0000064|GO:0015181|GO:0015181|GO:0005289|GO:0015181	GO:0006865|GO:0006810|GO:0015807|GO:0015809|GO:0015809|GO:0015819|GO:0015822|GO:0015809|GO:0002537|GO:0006809|GO:0050727|GO:0042116	0	ILMN_2642349	CAGACCTAATCACAGCTCAGCGTCTGCTCCTTCATCACAGAACCCAGTCT	3034	S	NP_001038205.1	NM_001044740.1	ILMN_191970	NM_001044740.1	Slc7a2	Tea; Atrc2; Cat2	ILMN_234282	None
CRELD1	5090411	-0.343579	0	0.0838408	-0.375978	-0.474888	-0.0426078	-0.0623193	-0.259956	-0.468243	-0.0637593	0.359676	0.822505	0.328632	0.165419	-0.139106	0.542546	0.823893	0.144229	0.626818	NM_133930.1	113443307	113443258	chr6	Mus musculus cysteine-rich with EGF-like domains 1 (Creld1), mRNA.	171508	19527147	GO:0016021|GO:0016020|GO:0005575|GO:0008150|GO:0005509|GO:0003674	CRELD1	GO:0016021|GO:0016020|GO:0005575	GO:0005509|GO:0003674	GO:0008150	0	ILMN_1232170	GTGTATTCACCGCCCACGCCCTAGCCATCGACTTATTTATTCATCTCAGG	1960	S	NP_598691.1	NM_133930.1	ILMN_218981	NM_133930.1	Creld1	AI843811	ILMN_218981	None
HIST1H2BC	6400017	-0.784915	0.188628	-0.734631	-0.950632	-0.851823	-0.885881	-0.677623	0.0127668	-0.191575	0.171453	0	0.980775	-0.241127	1.22452	-0.252822	0.59622	0.901502	0.117378	0.720727	NM_023422.3	23784132	23784083	chr13	Mus musculus histone cluster 1, H2bc (Hist1h2bc), mRNA.	68024	142381596	GO:0005634|GO:0005694|GO:0000786|GO:0005575|GO:0006334|GO:0008150|GO:0003677|GO:0003674	HIST1H2BC	GO:0005634|GO:0005694|GO:0000786|GO:0005575	GO:0003677|GO:0003674	GO:0006334|GO:0008150	0	ILMN_1242399	GCTGGATGCTGTAACCTCAAGACAGTGCAAATGGGTGATACTAGCAGATT	462	S	NP_075911.2	NM_023422.3	ILMN_216940	NM_023422.3	Hist1h2bc	R74621; 2610022J01Rik; H2bfs	ILMN_216940	None
TMED3	4880619	-0.378243	0.148479	-0.270897	-0.0312858	-0.437194	-0.661059	-0.0533967	-0.254539	-0.152812	-0.129216	0.928568	0.877841	0.285378	0.409494	0.616469	1.38267	0	0.465224	1.37933	NM_025360.1	89594515	89594466	chr9	Mus musculus transmembrane emp24 domain containing 3 (Tmed3), mRNA.	66111	13384723	GO:0005794|GO:0016021|GO:0016020|GO:0015031|GO:0006810	TMED3	GO:0005794|GO:0016021|GO:0016020	None	GO:0015031|GO:0006810	0	ILMN_2850937	GTGACACAGAGAAGAGGGAGAGCAGCAGGGAGACCAAAGGCGCACATATC	797	S	NP_079636.1	NM_025360.1	ILMN_214664	NM_025360.1	Tmed3	1200002G13Rik; AW546672; P24b	ILMN_214664	None
EBP	1990112	-0.106081	-0.0107245	-0.597357	0	-0.100302	-0.564095	-0.200458	-0.135192	-0.0464435	0.295485	0.399197	0.437036	-0.122022	0.345559	0.263317	0.311977	0.0584717	0.318225	1.07448	NM_007898.2	7762889	7762840	chrX	Mus musculus phenylalkylamine Ca2+ antagonist (emopamil) binding protein (Ebp), mRNA.	13595	31560706	GO:0005783|GO:0016021|GO:0016020|GO:0005789|GO:0006695|GO:0016125|GO:0016126|GO:0016126|GO:0006694|GO:0008610|GO:0030097|GO:0047750|GO:0016853|GO:0000247|GO:0000247	EBP	GO:0005783|GO:0016021|GO:0016020|GO:0005789	GO:0047750|GO:0016853|GO:0000247|GO:0000247	GO:0006695|GO:0016125|GO:0016126|GO:0016126|GO:0006694|GO:0008610|GO:0030097	0	ILMN_2707043	GCCACCCCGTTTATTTCTGGTTCTATTTTGTTTTCCTGAATGCTGTATGG	1308	S	NP_031924.1	NM_007898.2	ILMN_219306	NM_007898.2	Ebp	Td; Pabp; AI255399; mSI	ILMN_219306	None
DHTKD1	1740086	-0.173415	-0.163093	-0.133324	0	-0.232567	-0.234889	-0.21452	-0.0628996	0.0436888	0.0481348	0.0967102	0.166761	-0.147715	0.11676	0.216306	-0.0339584	0.163723	0.175553	0.312882	NM_001081131.1	5817549	5817500	chr2	Mus musculus dehydrogenase E1 and transketolase domain containing 1 (Dhtkd1), mRNA.	209692	124487484	GO:0005739|GO:0005575|GO:0006096|GO:0055114|GO:0008150|GO:0008152|GO:0016491|GO:0004591|GO:0003674|GO:0030976|GO:0016624	DHTKD1	GO:0005739|GO:0005575	GO:0016491|GO:0004591|GO:0003674|GO:0030976|GO:0016624	GO:0006096|GO:0055114|GO:0008150|GO:0008152	0	ILMN_1258696	CTCTCACAAGTTTATTATTTCTTGTTACAGTTTTCCCTGACAGAGCTATG	4575	S	NP_001074600.1	NM_001081131.1	ILMN_196630	NM_001081131.1	Dhtkd1	C330018I04Rik	ILMN_256042	None
PSMA6	2680082	-0.00571537	-0.380524	-0.34933	-0.137821	-0.561909	-0.176062	-0.302276	0.0534172	-0.243198	0.225589	0.152577	0.0256777	-0.256241	0	0.149802	0.164658	0.32947	0.0525055	0.429184	NM_011968.2	56513347	56513298	chr12	Mus musculus proteasome (prosome, macropain) subunit, alpha type 6 (Psma6), mRNA.	26443	142364079	GO:0005737|GO:0005634|GO:0043234|GO:0005829|GO:0005839|GO:0006511|GO:0016787|GO:0004298|GO:0008233|GO:0004175	PSMA6	GO:0005737|GO:0005634|GO:0043234|GO:0005829|GO:0005839	GO:0016787|GO:0004298|GO:0008233|GO:0004175	GO:0006511	0	ILMN_1224538	GAGTCAACCAGCTTCCTTGAAAAGAAAGTGAAGAAGAAATTTGATTGGAC	553	S	NP_036098.1	NM_011968.2	ILMN_208986	NM_011968.2	Psma6	IOTA	ILMN_208986	None
RWDD3	6220603	-0.293507	-0.856524	-0.125847	-0.304559	-0.780799	0.064889	-0.59561	0.228258	-0.270217	0.652381	0.390914	-0.0370641	-0.31332	0.797139	0.530457	0	0.420128	0.300993	0.503158	NM_028456	None	None	None	None	None	39930448	GO:0005737|GO:0005634	RWDD3	GO:0005737|GO:0005634	None	None	None	ILMN_2769216	TTTTTATAGAGACAATTTGTTTAGAACTCTGCAATTTTCAGGCTAATTTT	1091	S	None	None	ILMN_223791	scl073170.1_63	Rwdd3	None	ILMN_223791	None
LTBP1	4830193	-0.050344	-0.130652	-0.0808635	-0.0403242	-0.0614791	-0.100802	-0.162515	-0.0208039	0.0324144	0.102573	0.0329022	0.0507083	-0.0682139	0.148361	0	0.0480275	0.00629759	0.0544229	0.0734959	NM_019919.2	75405042	75404993	chr17	Mus musculus latent transforming growth factor beta binding protein 1 (Ltbp1), transcript variant 1, mRNA.	268977	46249418	GO:0005576|GO:0005578|GO:0007179|GO:0019838|GO:0005509|GO:0005488	LTBP1	GO:0005576|GO:0005578	GO:0019838|GO:0005509|GO:0005488	GO:0007179	0	ILMN_2765452	CCTCACCTTGAGCAGCTCGCGCCCCTCCCCTCCTCTCCACCCCAACTCCC	125	S	NP_064303.2	NM_019919.2	ILMN_195714	NM_019919.2	Ltbp1	Tgfb; 9830146M04; Ltbp-1; 9430031G15Rik	ILMN_232493	None
RASGRF1	6270465	-0.144163	-0.321798	-0.257829	-0.125239	-0.144873	-0.188472	-0.137383	-0.148443	0.0136461	0.333021	0.334325	0.132421	0	0.386927	0.27892	0.0486813	-0.0205564	0.086647	0.367876	NM_011245.1	None	None	None	None	None	6755287	GO:0005622|GO:0005829|GO:0030426|GO:0051056|GO:0035023|GO:0007264|GO:0035020|GO:0031175|GO:0032320|GO:0032863|GO:0048168|GO:0007242|GO:0008283|GO:0035254|GO:0005085|GO:0005089|GO:0005515	RASGRF1	GO:0005622|GO:0005829|GO:0030426	GO:0035254|GO:0005085|GO:0005089|GO:0005515	GO:0051056|GO:0035023|GO:0007264|GO:0035020|GO:0031175|GO:0032320|GO:0032863|GO:0048168|GO:0007242|GO:0008283	None	ILMN_2699663	GTCGCGTGCCTCTGTACTTGTTCTCCAGCGTGTGCTTCCCCGAGAATATA	4108	S	None	NM_011245.1	ILMN_218742	scl36632.28.1_170	Rasgrf1	None	ILMN_218742	None
CASP8	2750537	-0.152544	-0.223065	-0.327571	-0.132039	0.0215583	-0.142419	-0.201552	-0.0457816	-0.15437	0.405017	0.214037	0	0.0456977	0.461734	0.181747	0.367481	-0.0437369	0.262164	0.308507	NM_009812.2	58901670	58901621	chr1	Mus musculus caspase 8 (Casp8), transcript variant 1, mRNA.	12370	110626095	GO:0005737|GO:0005634|GO:0030690|GO:0006915|GO:0006915|GO:0006915|GO:0030225|GO:0007507|GO:0001525|GO:0001841|GO:0006508|GO:0042981|GO:0008632|GO:0016787|GO:0008234|GO:0008233|GO:0005515|GO:0008233|GO:0004197	CASP8	GO:0005737|GO:0005634|GO:0030690	GO:0016787|GO:0008234|GO:0008233|GO:0005515|GO:0008233|GO:0004197	GO:0006915|GO:0006915|GO:0006915|GO:0030225|GO:0007507|GO:0001525|GO:0001841|GO:0006508|GO:0042981|GO:0008632	0	ILMN_1243876	CCGAGATCCTGTGAATGGAACCTGGTATATTCAGTCACTTTGCCAGAGCC	1635	S	NP_033942.1	NM_009812.2	ILMN_220009	NM_009812.2	Casp8	MACH; Caspase-8; FLICE; Mch5	ILMN_220009	None
TM9SF2	4250167	-0.458183	-0.315854	-0.373671	-0.0516882	0.263539	-0.573472	0	-0.0672879	-0.503357	0.508338	-0.045783	0.338592	0.225249	0.272255	0.0759115	0.344368	-0.0698552	0.731022	0.262111	NM_080556.2	122558617	122558568	chr14	Mus musculus transmembrane 9 superfamily member 2 (Tm9sf2), mRNA.	68059	31981521	GO:0016021|GO:0016020|GO:0005768	TM9SF2	GO:0016021|GO:0016020|GO:0005768	None	None	0	ILMN_1257503	CACTCCCTGCATATTGAAGAAAACTCTGTGAATACAAATGTGTTGGCCAC	2805	S	NP_542123.2	NM_080556.2	ILMN_189038	NM_080556.2	Tm9sf2	P76; AA536814; 1500001N15Rik; D14Ertd64e	ILMN_189038	None
LOC100047856	2810280	-0.0857182	-0.0304804	-0.206243	-0.067903	-0.31979	-0.205602	-0.0482507	0.275305	-0.460083	0.764358	0.177658	0.571276	0.476036	0.219284	-0.162712	0.781132	0	0.491438	0.364976	XM_001479297.1	None	None	None	PREDICTED: Mus musculus similar to calponin 3, acidic (LOC100047856), mRNA.	100047856	149251846	None	LOC100047856	None	None	None	None	ILMN_2589785	TTCGAAAGGCGTGCATGCAGAAATGGCCGAGGACATGCAGGTTTGGGTGG	1711	S	XP_001479347.1	XM_001479297.1	ILMN_208813	XM_001479297.1	LOC100047856	None	ILMN_311749	None
ITPRIPL2	4150601	-0.584651	-0.0877843	-0.664813	-0.297705	-0.660068	-0.33049	0	0.00286245	-1.03582	0.566798	-0.0131907	0.298456	0.669919	0.76237	0.282937	0.898401	-0.504648	0.867383	0.102935	NM_001033380.3	None	None	None	Mus musculus inositol 1,4,5-triphosphate receptor interacting protein-like 2 (Itpripl2), mRNA.	319622	146149224	GO:0016021|GO:0016020	ITPRIPL2	GO:0016021|GO:0016020	None	None	None	ILMN_1252004	CCTTGCCTTACACAGTTAGCCTTCTCCCAGGTATGTATAGGCTTATATTC	5397	S	NP_001028552.1	NM_001033380.3	ILMN_189109	NM_001033380.3	Itpripl2	C130081G24	ILMN_257331	None
LOC218501	2850768	-0.418423	0.124619	-0.617528	-0.178133	-0.427722	-0.0829883	-0.272759	-0.000564098	-0.267297	0.30685	0.0229607	0.393766	0.195367	0	0.207258	0.559384	-0.250885	0.234011	0.360368	XR_031538.1	99384410	99384361	chr13	PREDICTED: Mus musculus similar to calponin 3, acidic (LOC218501), misc RNA.	218501	149264641	None	LOC218501	None	None	None	0	ILMN_1235485	CAGAATACCCCGATAAATAGCATGGCGAGCACCCAGATGACTACCCTCGA	995	S	None	XR_031538.1	ILMN_197313	XR_031538.1	LOC218501	None	ILMN_323631	None
LOC329967	1090088	-0.0333223	0.0688744	-0.0260439	-0.134355	-0.0930138	-0.0354671	-0.0630918	0	-0.0670476	-0.00383282	0.00848532	0.0442376	0.0653358	0.0653658	0.07551	0.130977	-0.00258493	0.075325	0.0614777	XM_287394.1	None	None	None	None	None	28498448	None	LOC329967	None	None	None	None	ILMN_1216465	ACCGCCGGCCCCCTCGGTAGTCCAGGTACTGGGTTTGGATTAGGAATTGT	370	S	None	XM_287394.1	ILMN_197849	XM_287394.1	LOC329967	None	ILMN_197849	None
NCAPG2	430333	-0.00605488	0	-0.435189	-0.415808	-0.0826182	-0.524624	-0.254601	0.0937786	-0.38487	-0.0986314	0.0334158	-0.0482855	0.509591	0.469645	0.157958	0.397755	0.0775142	0.0802984	0.340711	NM_133762.3	117701726	117701677	chr12	Mus musculus non-SMC condensin II complex, subunit G2 (Ncapg2), mRNA. XM_001003862 XM_001003868 XM_001003871 XM_001003875	76044	91208438	GO:0005634|GO:0007076|GO:0007049|GO:0007067|GO:0051301|GO:0001833|GO:0005515	NCAPG2	GO:0005634	GO:0005515	GO:0007076|GO:0007049|GO:0007067|GO:0051301|GO:0001833	0	ILMN_2770723	GGGAGGAGCTCACAGGTTGATAACTTTGTAATGAGAGACATGGGAAGTGT	6277	S	NP_598523.3	NM_133762.3	ILMN_212079	NM_133762.3	Ncapg2	Luzp5; 5830426I05Rik; Mtb; mCAP-G2	ILMN_246953	None
DHCR24	2100162	-0.17918	-0.0383782	0.0606356	-0.175673	-0.322807	-0.31503	-0.332122	-0.31768	0.03615	0	-0.0490365	0.759863	0.662187	0.636821	0.751972	0.277061	-0.0458965	0.248361	0.142149	XM_131538.1	None	None	None	None	None	20840930	GO:0005794|GO:0005783|GO:0016021|GO:0016020|GO:0016126|GO:0006694|GO:0006695|GO:0006695|GO:0030539|GO:0055114|GO:0008610|GO:0016125|GO:0009888|GO:0042987|GO:0008203|GO:0016044|GO:0031639|GO:0008104|GO:0043588|GO:0016628|GO:0016491|GO:0050660|GO:0003824	DHCR24	GO:0005794|GO:0005783|GO:0016021|GO:0016020	GO:0016628|GO:0016491|GO:0050660|GO:0003824	GO:0016126|GO:0006694|GO:0006695|GO:0006695|GO:0030539|GO:0055114|GO:0008610|GO:0016125|GO:0009888|GO:0042987|GO:0008203|GO:0016044|GO:0031639|GO:0008104|GO:0043588	None	ILMN_2747031	CACTGTCTTTGGCTAGAAAGCTGAATTGGCTGTTGCTGAAAGGAAGGAGG	1167	S	None	XM_131538.1	ILMN_222259	scl25176.1.2_129	Dhcr24	None	ILMN_222259	None
5430417L22RIK	6770075	-0.16914	-0.0610714	-0.254358	-0.283506	-0.0807018	-0.341781	-0.0949488	-0.151198	0.390234	0.108906	0	0.471013	0.343118	0.817362	0.350265	0.654671	-0.0527372	0.592171	0.521117	None	None	None	None	None	None	None	None	5430417L22RIK	None	None	None	None	ILMN_1226555	CACTCGTGGTCCAGCTGGCCTCCTGACTCTATAAGCCTTCACTGGAATCG	12	S	None	None	ILMN_193155	scl20442.1.104_164	5430417L22Rik	None	ILMN_193155	None
D630039A03RIK	4670241	-0.135702	-0.0629025	-0.224428	-0.262158	-0.208587	-0.234324	-0.262271	-0.239916	0.0770617	-0.0902524	0.151269	0.206609	0.0398822	0.298971	0.302596	0.0549154	0	0.196154	0.177917	NM_178727.2	57921474	57921425	chr4	Mus musculus RIKEN cDNA D630039A03 gene (D630039A03Rik), mRNA.	242484	65301479	None	D630039A03RIK	None	None	None	0	ILMN_2644123	TAACTTTAGGAAGTCACTTCTATTCCTTCGGTAAACAATAAATTCAATAC	2677	S	NP_848842.1	NM_178727.2	ILMN_214088	NM_178727.2	D630039A03Rik	RP23-334A5.4	ILMN_214088	None
LOC217602	1820136	-0.0730629	-0.264345	-0.0985675	-0.256238	-0.333814	-0.302786	0.0491829	-0.0482073	-0.00884676	0	0.334173	0.664125	0.299598	0.394005	0.120818	0.189224	-0.0510869	0.153081	0.219879	XM_126988.2	None	None	None	None	None	38050396	None	LOC217602	None	None	None	None	ILMN_2526362	ATCTCAGAGCACAAGTCCGTGGCAAAATGGGACTGATAGCGGAAGCTATG	2879	S	None	XM_126988.2	ILMN_196950	XM_126988.2	LOC217602	None	ILMN_196950	None
H19	3290056	-0.137266	0	-0.0946054	-0.543298	-0.539229	-0.509788	0.0377946	-0.132204	-0.52103	0.670459	0.772276	1.1962	0.684249	1.74169	0.57355	-0.0453386	-0.00370407	1.19677	0.298033	NR_001592.1	149761493	149761444	chr7	Mus musculus H19 fetal liver mRNA (H19), non-coding RNA.	14955	41462403	GO:0005737|GO:0005844|GO:0008285	H19	GO:0005737|GO:0005844	None	GO:0008285	0	ILMN_1256343	CCTCCTCACCAGGGCCTCACCAGAGGTCCTGGGTCCATCAATAAATACAG	2558	S	None	NR_001592.1	ILMN_219881	NR_001592.1	H19	AI747191	ILMN_219881	None
RPS18	2810437	0.120924	-0.786837	-0.283626	0.0800853	-0.591408	-0.458171	-0.654384	-0.386855	-0.490764	0.33859	-0.148744	1.31866	0.454452	0.408857	0.54304	0.395899	-0.0826807	0.0324426	0	NM_138946.1	None	None	None	None	None	20336729	GO:0005737|GO:0005840|GO:0030529|GO:0005622|GO:0006412|GO:0003723|GO:0019843|GO:0003735	RPS18	GO:0005737|GO:0005840|GO:0030529|GO:0005622	GO:0003723|GO:0019843|GO:0003735	GO:0006412	None	ILMN_2657409	CTGTGCCCCGTGTGACCTGCTGGGAGATGATTACAGCTGACTTCGAATGC	212	S	None	NM_138946.1	ILMN_215266	scl0001649.1_199	Rps18	None	ILMN_215266	None
LOC674449	5050079	-0.117233	-0.557393	-0.0871878	-0.00764036	-0.334641	-0.13855	-0.391358	0.0118704	0.0514917	0.238473	0	0.72925	0.167854	0.294911	0.507571	0.535722	-0.0611382	0.327102	-0.0539989	XM_975955.1	None	None	None	PREDICTED: Mus musculus similar to ADP-ribosylation factor-like 6 interacting protein 6, transcript variant 2 (LOC674449), mRNA.	674449	94366473	None	LOC674449	None	None	None	None	ILMN_2740641	ATTTTTAATCTCGAGTATTTAGTTGCCAAAGTAGAAAAGGTATTTTGATA	1674	S	XP_981049.1	XM_975955.1	ILMN_221811	XM_975955.1	LOC674449	None	ILMN_250945	None
2610305D13RIK	4860497	-0.280076	-0.434385	-0.381422	-0.478293	-0.245909	-0.0902925	-0.333227	-0.0629768	-0.572326	1.09371	0.908757	0.40125	0.74476	0.982879	1.50127	1.06568	1.4505	1.45584	0	NM_145078	None	None	None	None	None	21489950	GO:0005634|GO:0046872|GO:0008270	2610305D13RIK	GO:0005634	GO:0046872|GO:0008270	None	None	ILMN_2776728	TCAAGATAACAACTGATTTATGACCCCCTTTTGTTCTAGTCAACAACTCC	2164	S	None	None	ILMN_194398	scl23536.7_579	2610305D13Rik	None	ILMN_194398	None
ECT2	540372	0	-0.131669	-0.15066	-0.127321	-0.262216	-0.144932	-0.0703993	-0.00573111	-0.204109	0.310749	0.0308352	0.051784	0.218307	0.250093	0.239423	0.15772	0.376675	0.148625	-0.143961	NM_007900.2	26996428	26996379	chr3	Mus musculus ect2 oncogene (Ect2), mRNA.	13605	118131143	GO:0005622|GO:0007242|GO:0000902|GO:0035023|GO:0005085|GO:0005089|GO:0017048|GO:0005515	ECT2	GO:0005622	GO:0005085|GO:0005089|GO:0017048|GO:0005515	GO:0007242|GO:0000902|GO:0035023	0	ILMN_2760144	GAATCTGCCATTATCTTCTACTGCAATATTTCTTTTAGTCAGTAATACAG	3640	S	NP_031926.1	NM_007900.2	ILMN_223165	NM_007900.2	Ect2	mKIAA4037; KIAA4037; AI528536	ILMN_223165	None
SCAMP5	7160372	-0.439253	-0.15696	-0.552639	-0.288287	-0.213901	-0.360137	-0.491726	-0.28219	0	0.545175	0.0631509	-0.220891	0.0822005	0.200467	1.20104	0.212464	0.822042	0.644794	0.0988336	NM_020270.2	57289206	57289157	chr9	Mus musculus secretory carrier membrane protein 5 (Scamp5), mRNA.	56807	31543673	GO:0031410|GO:0016021|GO:0016020|GO:0045202|GO:0005886|GO:0030054|GO:0008021|GO:0006810|GO:0015031	SCAMP5	GO:0031410|GO:0016021|GO:0016020|GO:0045202|GO:0005886|GO:0030054|GO:0008021	None	GO:0006810|GO:0015031	0	ILMN_1242246	GCAGTTGACCTGCCCGAGCCAGTGTCTATCTGTGTAACTGGATGAATATA	3118	S	NP_064666.1	NM_020270.2	ILMN_220386	NM_020270.2	Scamp5	Sc5; AI426171; AW558254	ILMN_220386	None
STX16	2360561	-0.213142	-0.558939	-0.983652	-0.38587	-0.181545	-0.615477	-0.603426	0	-0.147989	0.571906	0.24988	-0.598186	0.651864	0.58888	0.928515	0.790281	0.674467	0.252913	0.15732	NM_172675.3	None	None	None	Mus musculus syntaxin 16 (Stx16), mRNA.	228960	146198558	GO:0016020|GO:0005794|GO:0016021|GO:0015031|GO:0006810|GO:0006886|GO:0005484	STX16	GO:0016020|GO:0005794|GO:0016021	GO:0005484	GO:0015031|GO:0006810|GO:0006886	None	ILMN_2735822	GAGTGATTGTTGTATAACTGTTGACGGCTTGAAAAAACTCTCTGTGTCTC	2292	S	NP_766263.1	NM_172675.3	ILMN_221453	NM_172675.3	Stx16	AI648908; AW553605; 6330500A18Rik; 5430410K23Rik; Syn16; 4930401D03	ILMN_221453	None
PPA2	5260243	-0.439144	-0.414179	-0.0377979	-0.0661502	-0.163346	0.0941281	-0.328228	-0.344705	-0.289444	0.24679	0.143514	-0.125979	0.248125	0.0102921	0.460398	0.425234	0.265828	0	0.0398149	NM_146141.1	133033392	133030914	chr3	Mus musculus pyrophosphatase (inorganic) 2 (Ppa2), nuclear gene encoding mitochondrial protein, mRNA.	74776	22203752	GO:0005739|GO:0005737|GO:0006796|GO:0046872|GO:0016787|GO:0000287|GO:0004427	PPA2	GO:0005739|GO:0005737	GO:0046872|GO:0016787|GO:0000287|GO:0004427	GO:0006796	0	ILMN_2817996	GGCTTTCGCCCTCGACGTTATTAACTCTGCACATGAACGTTGGAAAGAGA	792	S	NP_666253.1	NM_146141.1	ILMN_212253	NM_146141.1	Ppa2	MGC6539; Sid6306; 1110013G13Rik	ILMN_212253	None
LSM6	1090221	-0.334882	-0.378598	-0.311992	-0.419568	-0.0805793	0.089036	-0.300633	-0.118427	-0.509643	0.500683	0.202807	-0.117215	0.159113	0.208841	0.603404	0.396721	0.0908403	0.137176	0	NM_030145.1	None	None	None	Mus musculus LSM6 homolog, U6 small nuclear RNA associated (S. cerevisiae) (Lsm6), mRNA. XM_990335	78651	113865834	GO:0005634|GO:0030529|GO:0005737|GO:0008033|GO:0006397|GO:0008380|GO:0006364|GO:0006402|GO:0003723|GO:0046982	LSM6	GO:0005634|GO:0030529|GO:0005737	GO:0003723|GO:0046982	GO:0008033|GO:0006397|GO:0008380|GO:0006364|GO:0006402	None	ILMN_3000108	TGCATCTGGACCAGCACATGTTGTCCCCTGTGCATACCTTCTTGTGATAG	1900	S	NP_084421.1	NM_030145.1	ILMN_254071	NM_030145.1	Lsm6	2410088K19Rik; MGC117708; AI747288; 1500031N17Rik	ILMN_254071	None
OTTMUSG00000010657	650047	0	-0.280254	-0.17914	-0.190305	0.0179977	-0.259037	-0.0833073	-0.192422	0.0249305	0.209297	0.106595	-0.0112863	0.24393	0.513842	0.281872	0.49868	-0.00863552	0.272796	-0.0790353	NM_001083918.1	146554662	146554613	chr4	Mus musculus predicted gene, OTTMUSG00000010657 (OTTMUSG00000010657), mRNA.	666532	145046226	GO:0005634|GO:0046872|GO:0008270	OTTMUSG00000010657	GO:0005634	GO:0046872|GO:0008270	None	0	ILMN_2592681	CATTTCAAAAGGAAACTATTTAAGGTCTTTAATGCAGTCCTAAAAATATC	2683	S	NP_001077387.1	NM_001083918.1	ILMN_209114	NM_001083918.1	OTTMUSG00000010657	MGC19361	ILMN_309916	None
LUC7L2	5910327	-0.282658	-0.566522	-0.0570087	-0.139791	-0.322145	-0.342663	-0.518265	0	0.0300169	0.331971	-0.0668201	0.319748	0.292949	0.442699	0.409071	0.0156302	0.288154	0.00122738	-0.03508	NM_138680.1	38559441	38559392	chr6	Mus musculus LUC7-like 2 (S. cerevisiae) (Luc7l2), mRNA.	192196	20373166	GO:0046872|GO:0008270|GO:0005515	LUC7L2	None	GO:0046872|GO:0008270|GO:0005515	None	0	ILMN_2659098	GACAAGCCTGAATAAAAACCATATGTAACCAACATACTGAAACAGCAGTT	2570	S	NP_619621.1	NM_138680.1	ILMN_195286	NM_138680.1	Luc7l2	Cgi74; CGI-74; AA522013; 4930471C18Rik; CGI-59; AU015269	ILMN_235985	None
STXBP6	7320546	-0.552651	-0.812486	-0.249003	-0.324977	-0.116774	-0.45396	-0.402373	-0.0331755	0.00421715	0.0472164	-0.0630865	0.20606	0.279902	0.553626	0.391407	0.328066	0.601897	0	0.373283	NM_144552.2	45725666	45725617	chr12	Mus musculus syntaxin binding protein 6 (amisyn) (Stxbp6), mRNA.	217517	84370281	GO:0005737|GO:0016020|GO:0016021|GO:0016192	STXBP6	GO:0005737|GO:0016020|GO:0016021	None	GO:0016192	0	ILMN_2777454	GTAGTTCAAATACGAAATTCAGACCAAATAATAAGCCATGTATAAATTGG	1430	S	NP_653135.2	NM_144552.2	ILMN_224257	NM_144552.2	Stxbp6	MGC30948; BC024598	ILMN_226690	None
TMLHE	5550020	-0.348326	-0.208386	-0.0860715	-0.177326	-0.295746	-0.252127	-0.27566	0	0.179786	0.002285	0.165717	0.281709	0.305845	0.297645	0.474092	0.281829	0.203505	-0.075954	-0.0452805	NM_138758.1	333965	333916	chrX|NT_165789.2	Mus musculus trimethyllysine hydroxylase, epsilon (Tmlhe), mRNA.	192289	20270296	GO:0005739|GO:0055114|GO:0045329|GO:0005506|GO:0016491|GO:0031418|GO:0050353|GO:0009055|GO:0016702	TMLHE	GO:0005739	GO:0005506|GO:0016491|GO:0031418|GO:0050353|GO:0009055|GO:0016702	GO:0055114|GO:0045329	0	ILMN_2513145	AGCAACATTTGTAAAAAGTTTTTACCTTTTATAATTCATTTGACTAAGAA	1984	S	NP_620097.1	NM_138758.1	ILMN_195163	NM_138758.1	Tmlhe	MGC130426; D430017M14Rik; Bbox2; TMLH	ILMN_195163	None
OLFR653	520681	-0.063498	-0.133826	0	0.00709009	-0.108399	-0.0795527	-0.0484004	-0.0847492	0.0102205	-0.00274038	0.00152254	-0.00554228	0.0886812	0.141411	0.179014	0.150791	0.0609317	-0.02069	0.103315	NM_147074.1	111728902	111728853	chr7	Mus musculus olfactory receptor 653 (Olfr653), mRNA.	57250	22203818	GO:0016020|GO:0005886|GO:0016021|GO:0007186|GO:0007608|GO:0007165|GO:0004930|GO:0004872|GO:0004871|GO:0004984	OLFR653	GO:0016020|GO:0005886|GO:0016021	GO:0004930|GO:0004872|GO:0004871|GO:0004984	GO:0007186|GO:0007608|GO:0007165	0	ILMN_2745912	TGCTGCGACTGCCCTCAAAGGATGCCCAGTTCCGAGCATTCAGCACATGT	692	S	NP_667285.1	NM_147074.1	ILMN_222185	NM_147074.1	Olfr653	MOR33-1; MGC151339; Ors19	ILMN_222185	None
ATP13A3	4390315	-0.352859	-0.943501	-0.606784	0.026547	-0.369619	-0.750289	-0.439313	-0.204122	-0.211036	0.0925722	0	-0.000390053	0.400029	0.413257	0.540778	0.695537	0.270038	0.081687	0.626512	XM_001480958.1	30362044	30361995	chr16	PREDICTED: Mus musculus ATPase type 13A3, transcript variant 1 (Atp13a3), mRNA.	224088	149267513	GO:0016021|GO:0005575|GO:0008150|GO:0016787|GO:0005524|GO:0000166|GO:0003674	ATP13A3	GO:0016021|GO:0005575	GO:0016787|GO:0005524|GO:0000166|GO:0003674	GO:0008150	0	ILMN_2537750	CAAAAATTCACTTTCTTCCTGTGGAGAATCAACCAAATTTGAATGCAAAA	490	S	XP_001481008.1	XM_001480958.1	ILMN_200146	XM_001480958.1	Atp13a3	None	ILMN_317841	None
CCDC56	6380521	-0.698052	-0.477661	-0.0584106	0.0800624	-0.22544	-0.319791	-0.31115	-0.307291	0	0.229852	-0.0223274	0.0905857	0.159262	0.300569	0.29495	0.374664	0.00521755	-0.21961	0.386985	NM_026618.1	101094305	101094256	chr11	Mus musculus coiled-coil domain containing 56 (Ccdc56), mRNA.	52469	21311866	GO:0016021|GO:0016020|GO:0005739	CCDC56	GO:0016021|GO:0016020|GO:0005739	None	None	0	ILMN_2765287	ATGCATTTGGCCGCTGCCAAGGGGGGGATTGCTCACTTCACGTGCAGTTT	472	S	NP_080894.1	NM_026618.1	ILMN_223531	NM_026618.1	Ccdc56	1810033A19Rik; D11Ertd99e; HSPC009	ILMN_223531	None
DBT	7150014	-0.745986	-0.691505	-0.46264	-0.522147	-0.379188	-0.471606	0	-0.0803471	0.0795913	0.210944	-0.0935636	0.0058732	0.752739	0.402256	0.530182	0.367407	0.0464768	-0.226818	0.646922	NM_010022.1	116541109	116541060	chr3	Mus musculus dihydrolipoamide branched chain transacylase E2 (Dbt), mRNA.	13171	6753609	GO:0005739|GO:0008152|GO:0016740|GO:0008415|GO:0031405|GO:0005515|GO:0043754	DBT	GO:0005739	GO:0016740|GO:0008415|GO:0031405|GO:0005515|GO:0043754	GO:0008152	0	ILMN_2820948	CCTCCCAGCCCTCAGTAGGAGCACGTATTAATAAGTAGAGCCACATGGGA	2305	S	NP_034152.1	NM_010022.1	ILMN_234672	NM_010022.1	Dbt	D3Wsu60e	ILMN_234672	None
SUMF1	830164	-0.578972	-0.884914	-0.354595	-0.130835	-0.733662	-0.180839	-0.887975	-0.479163	-0.206373	0.165479	0	0.0399857	0.292895	0.376189	0.0187359	0.122606	0.216869	0.460264	0.379844	NM_145937.2	108057106	108057057	chr6	Mus musculus sulfatase modifying factor 1 (Sumf1), mRNA.	58911	144094255	GO:0005783|GO:0055114|GO:0046872|GO:0042803|GO:0005509|GO:0016491|GO:0005515	SUMF1	GO:0005783	GO:0046872|GO:0042803|GO:0005509|GO:0016491|GO:0005515	GO:0055114	0	ILMN_2632276	CCAGAGAGATACGAGAAATCTGGTTGATTTTGCGATATCAGATGCTTTGA	2508	S	NP_666049.2	NM_145937.2	ILMN_212983	NM_145937.2	Sumf1	AI463102; AA543204; AI851573; FGE; MGC39076	ILMN_212983	None
HMGB3	6100474	-0.441794	-0.932488	-0.462584	-0.0535617	-0.569216	-0.232527	-0.6035	-0.539914	0.0426483	0.217239	0	-0.259586	0.680412	0.106112	0.179315	0.430316	0.100609	0.125185	0.221237	NM_008253.3	68813137	68813088	chrX	Mus musculus high mobility group box 3 (Hmgb3), mRNA.	15354	133892877	GO:0005694|GO:0000785|GO:0005634|GO:0006355|GO:0045638|GO:0045578|GO:0003677	HMGB3	GO:0005694|GO:0000785|GO:0005634	GO:0003677	GO:0006355|GO:0045638|GO:0045578	0	ILMN_1241213	CTGTTATTTTTTGTATGTTTAGAATGCTGAAATGTTTTTGAAGTTAAATA	1583	S	NP_032279.1	NM_008253.3	ILMN_219262	NM_008253.3	Hmgb3	Hmg4; Hmg2a	ILMN_219262	None
[truncated: 30 more rows]
