# Supplementary material for: Evidence for a multipotent mammary progenitor with pregnancy-specific activity
Source: Breast Cancer Res. 2013 Aug 15;15(4):R65. doi: 10.1186/bcr3459 (PMC3979108; doi:10.1186/bcr3459)
Supplement: Additional file 6 — Differentially expressed genes between the H2BGFP+/CD24+/CD29lo and H2BGFP-/CD24+/CD29lo populations compared with those found in a publicly available data set consisting of isolated mammary stem cell-enriched (MaSC), luminal progenitor (lum prog) and mature luminal mammary epithelial cell (lum mature MEC) populations. H2BGFP, histone 2B-eGFP. [file bcr3459-S6.xls]

## Sheet: test.txt
Probe_Id	Accession	Entrez_Gene_ID	Symbol	Synonyms	Transcript	Heatmap Order	gfp+ CD29lo	gfp+ CD29lo	gfp+ CD29lo	gfp+ CD29lo	gfp+ CD29lo	gfp+ CD29lo	gfp+ CD29lo	gfp+ CD29lo	gfp+ CD29lo	gfp- CD29lo	gfp- CD29lo	gfp- CD29lo	gfp- CD29lo	gfp- CD29lo	gfp- CD29lo	gfp- CD29lo	gfp- CD29lo	gfp- CD29lo	gfp- CD29lo	Visvader MaSC-enriched	Visvader MaSC-enriched	Visvader MaSC-enriched	Visvader MaSC-enriched	Visvader MaSC-enriched	Visvader Luminal Progenitor	Visvader Luminal Progenitor	Visvader Luminal Progenitor	Visvader Luminal Progenitor	Visvader Luminal Progenitor	Visvader Mature Luminal	Visvader Mature Luminal	Visvader Mature Luminal	Visvader Mature Luminal	Visvader Mature Luminal
ILMN_2734848	NM_001025387.2	14312	Brd2	mKIAA4005; Rnf3; AW228947; KIAA4005; Fsrg1; NAT; Ring3; Frg-1; D17H6S113E	ILMN_252658	1	0.57	1.02	0	0.35	0.34	0.43	0.8	0.44	1.46	-0.68	-0.24	0.73	0	-0.28	-0.54	-0.68	-0.42	0	-0.13	0.450651	0	0.124076	0.220409	0.501274	0.0842011	-0.195622	-0.167292	0.772828	0.0582277	-0.285502	-0.387595	-0.707642	-0.0100871	-0.143031
ILMN_2693895	NM_007392.2	11475	Acta2	0610041G09Rik; SMalphaA; a-SMA; Actvs	ILMN_261122	2	1.02	0.2	1.01	-1.1	1.39	1.79	2.52	0.87	2.4	-1.29	-1.2	-1.15	-1.28	-1.37	0.43	-0.64	0	-0.13	-1.89	0.70786	0.540038	0.905403	0.899801	0.795219	-1.0045	-1.85194	0.373014	0.4332	-2.78616	-0.786706	-1.25523	-1.47183	0	-2.0536
ILMN_3160194	NM_029078.2	74737	Pcf11	KIAA0824; C77803; 5730417B17Rik; 2500001H09Rik	ILMN_232464	3	0.61	0.93	0.9	0.97	0.34	1.1	-0.12	0	0.22	-0.25	0.56	0.14	-0.37	-0.7	-0.14	-0.27	-0.15	-0.31	-0.65	0.815476	0.476529	0.255572	0.181527	-0.0590142	0.509006	1.22434	0.20366	-0.575055	0	-0.477859	-0.420058	-0.47974	-0.856533	-1.1772
ILMN_2662803	NM_008987.3	19288	Ptx3	AI607804; TSG-14	ILMN_208772	4	0.82	0.5	0.62	0.17	-0.11	0	1.05	1	1.49	-0.05	0.02	-0.48	-0.04	-0.73	-1.3	0.45	-0.37	-0.83	-0.73	1.63002	0.0720698	0.515823	-0.201928	0.919165	1.00873	0.091193	0	-3.67954	0.105984	-1.58319	-2.18415	-3.29891	-3.01838	-2.42197
ILMN_2751548	NM_183408.2	18577	Pde4a	Dpde2; D9Ertd60e	ILMN_222563	5	0.88	0.66	1.24	-0.06	0.73	-0.04	0.59	1.05	1.03	-0.79	-0.57	-0.27	-0.42	0	-0.33	-0.74	0	0.01	0.13	2.29366	1.24557	0.724527	-1.118	0	1.76138	0.992253	0.0332661	-1.15246	0.667238	-0.396278	-0.38953	-1.67168	-1.03571	-1.76174
ILMN_2697552	NM_019840.2	18578	Pde4b	TCRB; R74983; Dpde4; dunce	ILMN_218578	6	0.66	0.99	-0.17	0.09	0.24	0.45	0.03	0.74	0.62	-0.77	-0.83	0.34	-0.99	-0.91	-0.42	-0.63	-0.42	-0.47	0	2.43911	1.75016	0.399508	0	0.570284	0.952254	0.964859	-0.36453	-1.25754	0.715198	-0.84913	-1.13585	-1.87726	-1.66094	-1.73325
ILMN_2744492	NM_173390.3	215819	Nhsl1	D10Bwg0940e; mKIAA1357; KIAA1357; BC013565; A730096F01; 5730409E15Rik; A630035H13Rik	ILMN_222092	7	0.22	0.3	0.04	0.14	0.3	0.4	0.71	0.35	-0.07	0.21	-0.1	-0.38	-0.48	-0.45	0	-0.13	-0.68	-0.56	-0.44	1.14739	0.882935	-0.116154	0.508334	0.708403	0.463887	0.958709	0	-0.758727	0.619898	-0.953347	-0.771101	-1.27514	-0.405246	-0.793223
ILMN_2903364	NM_009302.2	20947	Swap70	AV235546; 70kDa	ILMN_220815	8	0.09	-0.15	1.03	0.64	0.15	0.55	0.74	0.35	0.55	-0.07	0.37	0	-0.17	-1.01	-0.37	-0.16	-0.23	-0.39	-0.23	0.112602	-0.28545	0.578723	0.458417	-0.277879	0.448006	0.596175	0	-0.0719337	0.304706	-0.580013	-0.884233	-0.613079	0.204736	-0.539082
ILMN_1229745	NM_198247.1	214791	Sertad4	C130018M11Rik; 4833404A09	ILMN_220872	9	0.31	0.2	0.59	1.5	0.88	0.82	1.28	-0.39	0.1	0	-0.39	-1.09	-0.76	-0.44	-0.73	0.06	-0.08	-0.53	-0.55	0.268677	0.0928716	-0.42599	0.233146	-0.45391	0.607935	1.46478	0.366083	-0.412613	0.568989	-0.951816	-0.316643	-0.537568	0	-0.603865
ILMN_2669982	NM_197990.2	69399	1700025G04Rik	2900042O04Rik; AV212693	ILMN_216343	10	0.81	0.69	-0.27	0.66	0.8	0	0.58	0.89	0.74	-0.42	-0.02	0.26	-0.31	-0.11	-0.04	0.18	-0.37	-0.46	-0.24	0.629568	0.772186	-0.243898	0.594177	0.477316	0	0.23072	-0.247189	0.248265	0.15413	-1.938	-2.05419	-1.55919	-0.136389	-1.14995
ILMN_3137552	NM_008632.2	17756	Mtap2	Mtap-2; MAP-2; MAP2	ILMN_214246	11	0.44	-0.05	0.34	0.6	0.43	0.46	0.72	0.46	0.37	-0.43	-0.11	-0.62	0	-0.24	-0.5	0.03	-0.6	-0.24	-0.61	0.401025	0.212909	-0.266491	0.582915	0.18228	0.348903	0.231898	-0.390998	0	0.278398	-1.4302	-1.37193	-1.53659	-0.478059	-1.04915
ILMN_2733733	NM_011905.2	24088	Tlr2	Ly105	ILMN_221308	12	0.6	0.25	-0.14	0.29	0.66	0.43	0.57	0.36	0.19	-0.03	-0.03	-0.33	-0.03	-0.14	-0.2	0	-0.3	0.12	-0.19	0.848652	0.542308	-0.299409	0.315873	0.800162	0.528011	0.038125	-0.499773	-0.240577	1.30698	-1.63995	-1.59074	-1.71113	0	-0.398144
ILMN_2654186	NM_017464.2	18003	Nedd9	E230025G09Rik	ILMN_211969	13	0.24	0.27	0.04	0.32	0.65	0.57	0.07	0.13	-0.26	-0.29	-0.34	-0.38	0	-0.51	0.05	-0.43	-0.17	-0.18	-0.19	0.696796	0.630458	-0.0151712	0.641746	0.479933	0.40906	0.86065	-0.189396	0	0.638963	-1.43397	-1.49924	-2.04507	-0.490561	-0.991557
ILMN_1251426	NM_033563.2	93691	Klf7	9830124P08Rik	ILMN_225175	14	0.74	0.65	0	0.82	0.23	0.61	0.48	0.35	0.37	-0.39	-0.27	-0.22	-0.61	-0.14	-0.6	-0.43	-0.21	0.08	-0.23	0	-0.584086	0.0739807	0.540905	-0.283991	0.125814	0.451903	-0.217619	0.091362	0.623476	-1.22979	-1.56706	-1.3842	0.126612	-0.98238
ILMN_1235230	NM_016798.3	53318	Pdlim3	AI463105; Actn2lp; ALP	ILMN_213954	15	0.42	0.96	0	1.34	1.68	1.07	1.04	1.37	-0.77	-1.64	-1.61	-1.44	-1.93	-1.07	-0.57	-0.27	0.3	0.43	-0.72	1.43785	0.516032	-0.3517	0.797595	0.926306	0.467409	0.0309201	0	-0.997977	0.586758	-1.88787	-2.51106	-2.68644	-0.675268	-2.15059
ILMN_1229613	NM_013826.2	17434	Mocs2	AI415403	ILMN_209774	16	-0.13	0.07	0.21	0.5	0.33	0.2	0.2	0.31	0.03	-0.9	-0.44	-0.49	-0.04	0.05	-0.31	-0.45	0	-0.05	-0.12	0.167784	0.294836	0	0.312367	-0.0585661	0.587156	0.583225	0.236458	-0.651412	0.485605	-0.909193	-1.14602	-1.003	-0.198253	-1.14091
ILMN_3096335	NM_178220.3	109689	Arrb1	1200006I17Rik; AW208571; MGC124269; MGC124270; G430100A01Rik	ILMN_218688	17	0.07	0.12	0.23	0.23	0.22	0.39	0.59	0	0.73	-1.25	-0.16	-0.69	-0.62	-1.13	-0.18	0.26	-0.34	-0.01	-0.34	0.0151818	0.058459	0.0619915	0	-0.732139	0.551341	-0.0608685	0.0267581	-0.477565	0.0837273	-1.18307	-1.39996	-1.41882	0.257871	-0.985297
ILMN_1222512	NM_001081259.1	226844	Mfsd7b	FLVCR	ILMN_239213	18	0.1	0.06	0.32	0.45	0.49	0.28	0.39	0.65	0.05	-0.22	-0.01	-0.64	-0.34	-0.3	-0.09	-0.01	-0.16	-0.3	0	0.46196	-0.374162	-0.57496	-0.0999238	0.370348	0.915089	0.724829	0	0.308002	0.905404	-0.565405	-0.583976	-0.99697	0.105429	-0.33645
ILMN_3083163	NM_007752.2	12870	Cp	D3Ertd555e	ILMN_253083	19	0.43	0	0.64	0.71	0.45	0.71	0.54	0.55	0.42	-0.33	-0.4	-1.04	-0.82	-0.44	-0.44	-0.2	0.03	-0.13	-0.52	0.193828	-0.712708	-0.240011	0	-0.18121	1.54933	1.60112	0.34429	0.163959	1.59976	-0.335817	-1.08032	-1.8545	0.100133	-0.530708
ILMN_2588051	NM_023716.1	73710	Tubb2b	2410129E14Rik	ILMN_207558	20	0.61	0.29	0	0.38	0.4	0.18	0.31	0.37	0	-0.21	-0.56	-0.14	-0.04	-0.52	-0.57	0.21	-0.31	-0.29	-0.36	0.424104	-0.248631	-0.163902	-0.0811445	0.759738	0.678989	0.593734	0	-0.555315	1.1968	-0.977732	-1.21554	-1.31371	0.108853	0.00678675
ILMN_2763245	NM_008176.1	14825	Cxcl1	Scyb1; KC; Mgsa; N51; Gro1; gro; Fsp	ILMN_223377	21	0.32	0.29	-0.25	0.51	0.26	0.26	0.36	0.44	0.54	0	-0.42	-0.47	-0.2	-0.57	-0.67	0.09	-0.09	-0.2	-0.24	-0.0416117	-0.191304	0.284659	0.134071	0.351332	0	0.0422821	-0.024014	0.366874	0.396045	-0.435366	-1.02081	-1.47203	-0.720651	0.212907
ILMN_3049559	NM_009780.1	12268	C4b	Ss; C4	ILMN_210539	22	0	0.97	0.97	1.2	1.11	1.54	0.88	0.75	-0.03	-0.2	-0.55	-0.45	-0.26	-0.55	-0.37	0.18	-0.02	0.18	-0.69	1.71538	-0.0907772	1.0664	1.18204	1.57113	0.178412	-0.0520697	0.0153512	0.6051	0	-0.900344	-0.739652	-1.37525	-0.801556	-1.01774
ILMN_2646052	NM_011413.2	625018	C4a	Slp	ILMN_241215	23	-0.16	0.88	0.92	1.3	1.05	1.24	0.95	0.8	0	-0.13	-0.59	-0.66	-0.18	-0.5	-0.39	0.11	0.07	0	-0.82	1.45022	0.12474	1.0047	0.857536	0.901808	0.244918	0.401037	0	-0.439511	-0.283827	-1.0783	-1.42088	-1.41293	-1.38008	-1.99565
ILMN_1222968	NM_001081316.1	319901	Dsel	9330132E09Rik	ILMN_239681	24	-0.02	0.06	0.36	0.29	0.42	0.3	0.12	0	0.18	-0.05	-0.07	-0.06	-0.21	-0.12	-0.01	0.04	0.02	-0.09	-0.2	1.03701	0.91778	0.418889	0.450047	0.663509	0.0512246	0.290526	-0.458104	-0.157553	0	-0.729178	-0.274685	-0.645327	-0.377265	-0.687376
ILMN_2605212	NM_133987.1	102857	Slc6a8	Creat; AA589632; CT1; CRTR; CRT	ILMN_210397	25	0.43	0.71	-0.15	0.14	0.8	0.12	0.3	0.35	0.26	-0.19	-0.28	-0.03	0.03	-0.3	-0.1	-0.39	-0.19	-0.44	0	1.59292	1.26621	0.667599	1.21867	1.28459	0.22033	0.211989	-0.320427	-0.326077	0	-0.610173	-0.952893	-0.920417	-0.33382	-0.403295
ILMN_2822850	NM_009825.1	12406	Serpinh1	Serpinh2; Hsp47; colligin; BERF-1; gp46; J6; Cbp2; Cbp1	ILMN_260096	26	0.01	0.18	0.27	0.28	0.39	-0.03	0.72	0.05	0.65	-0.36	-0.2	-0.37	-0.05	-0.12	-0.09	0	0.18	-0.1	-0.11	1.61156	1.56291	1.03135	2.14387	1.73129	-0.486368	0.160569	-0.371988	0.247949	-0.430696	-1.46149	-0.915837	-1.16786	0	-1.16588
ILMN_2734712	NM_001012396.2	30963	Ptpla	None	ILMN_229062	27	0.75	0.05	0.55	-0.24	1.13	0.64	0.63	0.14	1.69	-0.27	-0.52	0.2	-0.74	-0.13	-0.09	-0.57	-0.63	-0.71	0	2.30454	2.35761	0.763723	1.7267	2.22762	-0.329241	0	-0.0562819	-0.572527	0.0701977	-2.11587	-2.21172	-1.78898	0.0724045	-1.569
ILMN_2933022	NM_013746.1	27276	Plekhb1	AI315628; PHR1; Phret1; evt-1	ILMN_221623	28	0.26	0.22	0.58	-0.07	0.38	0.28	0.73	0.18	0.54	-0.83	-0.25	-0.79	-0.24	-0.21	-0.43	0.28	-0.23	0	-0.06	1.60597	1.22549	0.33239	1.63567	1.50389	0.236978	0	-0.124308	-0.00905963	0.291087	-1.31977	-1.94216	-1.69459	-0.10411	-1.27495
ILMN_2626432	NM_001081981.1	18032	Nfix	None	ILMN_228818	29	0.26	0.33	0.56	0.01	0.57	0	0.51	-0.09	0.57	-0.54	0.06	0.08	-0.27	-0.56	-0.04	-0.32	-0.27	-0.2	-0.38	0.832882	0.946875	0.417305	1.054	0.653916	0	0.405845	-0.0819189	-0.179636	-0.30807	-0.957262	-1.14289	-0.596934	0.719754	-0.696659
ILMN_2733179	NM_009656.3	11669	Aldh2	Ahd5; Ahd-5	ILMN_221265	30	0.32	0.34	0.01	0.22	0.22	0.24	0.01	0.24	-0.32	-0.64	-0.19	0	-0.43	-0.28	-0.4	-0.76	0	0	-0.46	0.825349	0.683352	0.454271	0.732082	0.923855	0	-0.272706	-0.184131	0.36833	0.209943	-0.662152	-1.00181	-1.34398	-0.103139	-0.609749
ILMN_2783225	NM_009335.1	21420	Tcfap2c	AA409384; Ap-2.2	ILMN_223577	31	0.21	-0.09	0.11	0.43	0.14	0.3	0.31	0.07	0.74	-0.88	-0.09	-0.45	0.15	-0.26	-0.24	-0.32	-0.14	0	-0.85	0.752585	0.476799	0.499437	0.820336	0.314414	-0.205052	-0.292524	0	0.266767	-0.441136	-1.45709	-1.36617	-1.16032	0.0428563	-1.46338
ILMN_2644719	NM_026122.3	94353	Hmgn3	HMGN3b; TRIP7; 1110002A15Rik; HMGN3a; BB071015; 6330514M13Rik	ILMN_235659	32	-0.37	0.16	0.73	0.25	0.21	0.51	0.44	0.13	0.34	-0.62	0	-0.95	0.13	-0.49	-0.16	-0.34	-0.28	-0.31	-0.18	0.612225	0.780844	0.168617	0.62513	0.559335	-0.0305913	0	-0.141079	-0.0734136	0.0832876	-0.714592	-0.585765	-0.779987	0.0122553	-0.603021
ILMN_1252673	NM_010160.2	14007	Cugbp2	B230345P09Rik; Napor; Napor-2; C88023; ETR-3; B230218O03	ILMN_209309	33	-0.02	0.24	0.01	0.24	0.33	0.22	0.94	0.6	0.3	-0.75	-0.06	-1.52	0.15	-0.94	0	-0.87	-0.46	-0.61	-0.11	0.857633	1.29652	0.844021	0.413442	0.880405	0	0.0299274	-0.185137	-0.0310973	0.0618832	-1.64132	-1.37887	-1.62896	-0.991567	-1.24298
ILMN_2722938	NM_008654.1	17872	Myd116	9630030H21	ILMN_220505	34	0.37	0.94	0.55	0.5	0	0.19	0.44	0.12	0.28	-0.26	-0.14	-0.36	-0.21	-0.49	-0.6	0.15	-0.65	-0.38	-0.17	0.442891	0.210378	0.738615	1.3761	0.34026	-0.456368	0	-0.327748	0.29568	0.202492	-0.834029	-1.2248	-0.92511	-0.23066	-0.129996
ILMN_2431965	XM_974582.1	72333	Palld	None	ILMN_244748	35	0.96	0.83	-0.05	0	0.51	0.63	0.67	0.54	0.82	0.64	-0.24	-0.33	0.18	-0.04	-0.12	-0.22	-0.21	-0.25	0	4.44683	3.94359	2.80252	2.9282	3.29626	0.234244	0	0.627847	-0.539114	-0.775276	-0.52839	-1.2602	-1.13984	-1.21415	-1.27689
ILMN_1243652	NM_011526.4	21345	Tagln	Sm22a; SM22	ILMN_231234	36	0.23	0.23	0	0.07	0.01	0.31	-0.04	0.21	0.11	0.04	-0.18	-0.09	0.04	-0.19	-0.16	-0.1	-0.03	-0.12	-0.04	4.95868	4.60437	2.72085	4.57355	5.08358	-1.3889	-1.36661	0	0.590955	-0.875222	-1.17734	-1.4386	-1.57332	0.0571866	-2.07464
ILMN_2630646	NM_021362.1	18491	Pappa	8430414N03Rik; PAG1; IGFBP-4ase; PAPP-A	ILMN_257920	37	0.17	0.01	0.24	0.08	0.12	0.09	0.21	0.66	0.06	-0.26	-0.06	-0.06	-0.26	0	-0.15	-0.17	-0.13	-0.09	-0.05	4.02368	4.34799	3.44519	3.53767	3.95534	-0.885632	-0.669231	0.365473	0	-1.32962	-0.604216	-1.26061	-0.0487846	-0.389224	0.078323
ILMN_1253659	NM_008482.2	16777	Lamb1-1	C77966; C80098; Lamb-1; C81607; D130003D08Rik	ILMN_223718	38	0.35	0	0.88	-0.12	0.2	0.29	0.86	0.39	1.15	-1.16	-0.12	0.2	-0.56	0.02	-0.3	-0.93	-0.89	-0.69	-0.78	2.88101	3.05277	2.07887	0.78072	0.735321	0	0.77989	0.344022	-0.759234	-1.65183	-0.425673	-0.26512	-0.525098	-1.63025	-1.74696
ILMN_2634520	NM_008729.2	18163	Ctnnd2	Catnd2; neurojugin; Nprap	ILMN_213184	39	-0.15	0.39	0.29	0	0.02	0.36	0.53	0.19	0.63	-0.63	-0.53	-0.49	-0.55	-0.73	-0.29	0.22	-0.41	0.06	-0.4	2.72313	2.87506	1.9869	0.519277	1.01831	0.335062	0.485579	0	-1.94913	-1.88162	-1.52424	-0.947626	-1.14399	-1.95551	-1.80071
ILMN_2659151	NM_011580.3	21825	Thbs1	tbsp1; Thbs-1; TSP-1; TSP1	ILMN_248187	40	1.19	0.94	0.15	0.06	0.34	0.69	0	0.75	1.13	-0.54	-0.24	-0.81	-1.42	-0.5	-1.48	-0.73	-1.03	-1.39	0.12	4.13228	2.64	0.852061	0	2.56534	1.09382	0.833241	-0.347123	-4.07056	-0.849141	0.0395866	-0.620859	-1.11629	-1.12355	-1.26259
ILMN_2753687	NM_172525.2	214137	Arhgap29	C76601; A830014I19; Parg1; 6720461J18Rik; B130017I01Rik; AU040217	ILMN_237863	41	0.62	0.14	0.36	0.59	0	0.74	0.21	0.22	0.67	-0.36	-0.01	-0.1	-0.76	-0.38	-0.43	-0.71	-0.04	0.07	-0.12	0.237095	0	1.74629	1.14527	0.38741	0.0971865	-0.506647	0.706911	1.21869	-0.0409901	-0.631458	-0.526696	-0.472917	-0.345105	-0.800716
ILMN_3126277	NM_023245.3	114301	Palmd	PALML; 4631423C22Rik	ILMN_220833	42	0.3	0.83	0.47	0.9	0.5	-0.08	0.34	0.44	1.46	-0.17	-0.33	-1.1	-0.42	-1.09	0	-1.14	-1.2	-0.97	1.01	1.54644	2.15444	3.13417	2.64267	2.35587	-0.322962	-0.202794	1.00685	2.18068	-0.593715	-0.914077	-1.11955	-1.55095	0	-0.799867
ILMN_2891646	NM_178200.1	319186	Hist1h2bm	H2b-291b	ILMN_245250	43	1.45	0.93	1.41	-0.14	0.41	0.2	1.13	0.71	0.86	-0.49	-0.03	-0.14	-0.24	0.46	-0.28	-0.27	0	-0.65	-0.42	-2.2601	-0.480907	-0.672299	-0.875268	-0.367751	0.0859913	-0.90255	0	-0.447211	1.07997	1.74706	0.689102	1.17186	0.911656	1.84808
ILMN_2874228	NM_009076.1	269261	Rpl12	MGC102573; E430018F03; MGC102182	ILMN_232095	44	0.28	0.1	0.06	0.18	0	0.19	0.21	0.17	0.11	-0.29	-0.03	-0.02	-0.05	-0.16	-0.18	-0.19	-0.18	0.02	-0.03	-0.0793737	-0.0958132	-0.00501644	-0.147496	-0.133339	0.0618886	-0.014828	0.0865369	-0.133339	0.121387	0.259216	0.198561	0.113123	0.183412	0
ILMN_2759177	NM_133256.2	14843	Gsx2	Gsh-2; Gsh2	ILMN_223085	45	0.08	0.09	0.06	0.11	-0.01	0.06	0.07	0	0.01	-0.11	-0.04	0	0	0.04	-0.07	-0.04	-0.02	-0.08	-0.02	0.134456	-0.238265	0.0385431	-0.127737	-0.246417	-0.104651	0.00640564	0	-0.228084	-0.100106	0.0275915	0.338938	-0.0678813	0.420442	0.272701
ILMN_2782082	NM_008410.1	16432	Itm2b	E25BMM; D14Sel6; AI256040	ILMN_216376	46	-0.07	0.22	0.63	0.55	0.27	0.45	0.55	0.44	0.62	-0.5	-0.17	-0.39	0	-0.36	-0.03	-0.09	0.04	-0.05	-0.18	0.00662497	-0.215663	0	-0.418477	-1.08447	0.850541	0.902657	0.267719	0.13034	0.154111	0.00662497	-0.299148	-0.147034	-1.45302	-0.888889
ILMN_2669416	NM_019946.4	56615	Mgst1	Gst; 1500002K10Rik	ILMN_216289	47	1.03	0.34	0.67	0.56	0.51	0.41	0.38	0.48	0.34	-0.19	-0.13	0	-0.8	-0.65	-0.29	-0.61	-0.81	-0.03	-0.28	0.246354	-0.584444	0.0904281	-1.12642	-1.45633	1.732	1.52448	0.996223	-0.688945	0.385784	0	-0.260046	0.262606	-1.01227	-1.4763
ILMN_2711839	NM_144808.4	213053	Slc39a14	BC021530; Zip14; MGC38539; G630015O18Rik; fad123	ILMN_219651	48	0.87	1.39	0.72	0.43	1.75	0	0.72	1.13	-0.04	-0.59	-0.28	-0.15	0.1	-0.12	-0.07	-0.24	0.32	-0.35	-0.13	0.0874139	-0.439243	-0.14179	-0.521899	-0.485631	1.64279	1.2815	0.902773	0	1.14094	-0.0138389	0.326094	-0.191258	0.762115	-0.00922372
ILMN_3135107	NM_027379.2	67420	Far1	FAR1; 2600011M19Rik; 3732409C05Rik	ILMN_219704	49	0.51	0.81	0.57	0.56	0.53	-0.56	0.49	0.91	0.77	-0.99	-0.63	-0.65	-0.03	0	-0.04	0.11	-0.29	-0.35	-0.08	0.0994976	-0.527931	-0.122553	-0.971369	-0.0755863	1.20787	0.979256	0.0355743	-0.024981	0.821485	0.219427	0.278487	-0.374013	-0.117323	0
ILMN_2646296	NM_026821.4	52829	D4Bwg0951e	WI-13707; bM350F23.1; RP24-318C20.1; AV175137; AV077978; 1110029A09Rik	ILMN_214279	50	0.47	1.27	0.1	0.2	0.45	0.07	0.46	1.46	0	-0.04	-0.38	-0.23	-0.6	-0.14	-0.55	-0.06	0.02	-0.67	-0.74	0.0914537	-0.135633	-0.235249	0.199079	-0.301149	1.3135	1.83459	0	0.328191	1.21319	-0.0258792	-0.280971	-0.869425	-0.241824	0.00454039
ILMN_2766349	NM_001081039.1	105445	Dock9	AW538057; mKIAA1058; Zizimin1; B230309H04Rik; AA959601; D14Wsu89e	ILMN_227877	51	0.8	1.14	0.79	0.65	-0.27	0.1	1.05	0.64	-0.38	-0.52	0	-0.79	0.09	0.26	-0.84	-0.53	-0.14	-0.66	-1.06	0	-0.0689607	0.612403	-0.186441	-0.384574	1.50146	0.895229	0.531079	-0.312421	1.23702	-0.0547686	0.164285	-0.112194	0.245608	-0.23752
ILMN_1226520	NM_009640.3	11600	Angpt1	Ang-1; 1110046O21Rik; ang1	ILMN_210521	52	-0.09	1	0.79	0.59	0.85	0.57	0.91	0.24	1.54	-0.4	-0.36	-0.4	-0.11	0	-0.23	0.34	-0.21	-0.1	-0.21	-0.805401	-1.42699	0.170138	-1.22356	-0.375518	2.69021	1.82796	1.31035	-0.14935	1.40752	0.21484	-0.208919	-0.808456	0.0190438	0
ILMN_2971370	NM_001037169.1	546723	LOC546723	MGC118257	ILMN_227401	53	0.64	1.02	0.76	0.26	0.09	0.18	0.83	0.47	0.72	-0.72	-0.19	-0.02	-0.3	-0.52	-0.19	-0.05	-0.47	0	-0.05	-0.243198	-0.0593747	0.66621	-0.680785	-0.384209	1.97365	1.04925	0.757906	-0.363829	1.72341	0.698997	0.597129	0	-0.623457	-0.323197
ILMN_1244187	NM_027168.2	69692	Hddc2	MGC129436; 2310057G13Rik; MGC129437	ILMN_238088	54	0.24	0	0.25	0.29	0.12	-0.16	0.12	0.02	0.24	-0.08	-0.49	0.11	-0.43	-0.29	-0.69	0.04	-0.19	-0.43	-0.23	-0.779717	-0.138504	0.201492	-1.01782	-0.788962	1.12407	1.14431	0.67008	-0.403934	1.03803	-0.0352933	0.296201	-0.179442	0	0.0837305
ILMN_1255691	NM_130861.2	108096	Slco1a5	Slc21a7; Oatp3	ILMN_221283	55	0.37	0.44	-0.04	0.88	0.14	0.09	0.27	0.26	-0.02	0.13	-0.45	-0.4	0.19	-0.72	-0.45	-0.45	0	-0.13	-0.37	-0.633554	-0.856631	0.306057	-0.834613	0.143371	1.98405	1.72541	0.858259	0	0.511316	-0.0155488	0.129195	-0.234199	-0.377258	-0.728154
ILMN_1224193	NM_009525.2	22419	Wnt5b	Wnt-5b; AW545702	ILMN_191856	56	0.37	-0.02	0.54	0.77	0.06	0.29	0.81	0.27	0.98	-0.84	-0.06	0	-0.6	-0.78	-0.02	0.24	-0.42	-0.35	-0.79	0.16009	0	-0.0284458	-0.000336507	-0.350165	1.96682	2.33317	1.36038	0.48322	1.31476	-0.0513182	-0.360757	-0.497377	1.26779	-0.223542
ILMN_2635895	NM_008880.2	18828	Plscr2	None	ILMN_213314	57	0.46	0.61	0.42	0.84	0.44	0.48	0.58	0.15	0.35	-1.43	-0.46	-0.63	-0.9	-1.11	-0.81	0	-0.43	-0.03	-0.88	-0.799641	-0.937815	0.0048171	-0.488807	-1.92921	1.77275	2.28827	0.450974	-0.362563	0.932198	0	0.0929904	-0.565367	0.118043	-1.01843
ILMN_3145814	NM_001081079.1	70155	Ogfrl1	2210417C17Rik	ILMN_248808	58	-0.32	0.57	0.56	0.91	1.2	0.32	0.95	0.54	0.38	-1.56	-0.87	-1.78	-1.81	-0.6	-0.68	-0.06	0.1	0	-1.42	-1.17416	-1.1219	0.176006	-0.669317	-1.75916	1.89531	2.38949	1.70401	-0.465026	1.41244	-0.14574	0.434781	0	1.30612	-0.253066
ILMN_2759954	NM_025800.3	66849	Ppp1r2	0610025N14Rik; IPP-2; 4930440J04Rik; 2310007G06Rik; 5430408E15Rik; D16Ertd248e	ILMN_253624	59	0.05	0.03	0.19	0.08	0.34	0.28	0.45	0.54	0	-0.82	-0.59	-0.56	-0.64	-0.23	-0.41	0.24	-0.26	-0.35	-0.4	-0.187956	-0.208449	0.339402	0.0762619	-0.246768	0.854425	0.69407	0.458901	0.218614	0.889967	-0.0611053	-0.151857	0	-0.0489022	-0.326237
ILMN_2793844	NM_028800.2	74178	Stk40	2310004N11Rik; AI428792	ILMN_237291	60	0.65	0.88	0.24	0.33	0.76	0.02	0.56	0.32	-0.02	-0.02	0	0.09	-0.26	-0.48	-0.55	-0.02	0	-0.3	-0.03	-0.646268	-0.809292	-0.92446	0.250265	0	0.374728	1.23708	-0.226975	0.626591	0.975054	-0.630158	-0.850222	-0.386738	0.853982	0.100756
ILMN_1214483	NM_007759.2	12904	Crabp2	Crabp-2; AI893628; CrabpII	ILMN_223221	61	0.3	0.57	0.25	0.51	0.23	0.43	0.27	0.44	0.44	-0.47	-0.54	-0.83	-0.55	-0.11	-0.13	0	-0.54	-0.39	-0.1	-1.20859	-1.7279	-0.846614	-0.245977	0.39266	0.923499	1.0574	0.64489	0.40324	1.45893	-0.863848	-0.712889	-0.70229	1.5448	0
ILMN_1215251	XM_986926.1	232714	Mgam	None	ILMN_251981	62	0.47	0.74	0.95	0.3	1.27	0.85	-0.09	0.77	0.99	-0.61	-0.3	-0.9	0.22	-0.19	-0.3	-0.02	-0.34	-0.54	0	-0.349031	-0.736695	0	-0.182687	-0.401368	2.07068	1.31536	0.932513	1.65621	2.62344	-0.135709	-0.558639	0.0041823	1.33352	-0.0418584
ILMN_3137291	NM_001039537.1	16878	Lif	None	ILMN_228530	63	0.93	1.59	-0.24	0.49	1.39	1.19	0.7	0.6	0.03	-0.03	-0.64	-1.24	-1.05	-0.91	-0.81	-0.01	0	-0.47	0.04	-1.7218	-1.52196	-0.524658	-0.531009	-0.135809	2.06477	1.22624	0	0.85771	2.98949	0.103957	-0.760632	-1.22357	0.599916	1.20742
ILMN_1229397	NM_009199.2	20510	Slc1a1	MEAAC1; EAAC2; EAAC1; EAAT3; D130048G10Rik	ILMN_208829	64	0.96	1.82	0.89	1.02	1.05	1	0	0.84	-0.02	-1.05	-0.19	-0.16	-0.94	-1.4	-0.69	-0.81	0.58	-0.58	0.07	-1.64564	-1.73999	-0.125631	0	-1.74216	2.84102	1.15715	0.957872	2.79181	3.46616	-0.018701	-0.905546	-1.36126	1.41928	0.741747
ILMN_2786442	NM_022415.2	64292	Ptges	mPGES-1; cPGES; 2410099E23Rik; D2Ertd369e; mPGES	ILMN_211451	65	0.17	1.01	0.36	0.54	0.77	0	0.83	0.42	-0.29	-0.83	0.02	-0.75	-0.44	-0.2	-0.64	-0.45	-0.4	-0.77	0.15	-0.94073	-1.22999	-0.361917	0	-0.709409	1.18513	1.23555	0.16038	0.953166	2.04599	-0.743289	-0.857187	-1.05808	0.985858	0.81098
ILMN_2700689	XM_910375.2	75234	Ibrdc3	None	ILMN_254900	66	0.52	0.5	0.51	0.35	0.62	-0.22	-0.04	0.4	0.53	0.12	-0.59	-0.37	-0.61	-0.4	-0.44	0	-0.14	-0.68	0.1	-0.0255123	-0.77522	-0.0491865	-0.0292763	0.229047	1.01705	0.708423	0	0.511175	1.81608	-0.286908	-0.538273	-0.831632	0.146082	0.345981
ILMN_2684855	NM_001037741.2	625249	Gpx4	MGC103187; snGPx; 1700027O09Rik; PHGPx; mtPHGPx; MGC118087	ILMN_240392	67	0.34	0.45	0.43	0.19	0.56	0	0.06	0.2	-0.08	-0.33	-0.11	-0.61	-0.77	-0.12	-0.33	0.11	-0.25	0.01	-0.1	-0.333922	-0.288148	-0.199835	0.0738284	-0.239069	0.453603	0.21351	0.188468	0	0.354112	-0.14716	-0.257917	-0.0581082	0.443101	0.151595
ILMN_2764325	NM_175682.3	319259	9930021D14Rik	None	ILMN_223455	68	0	0.44	-0.03	0.43	0.22	0.2	0.42	0.29	0.21	-0.13	-0.68	-0.71	-0.69	-0.33	-0.69	-0.26	-0.15	0.01	0.13	-0.35134	-0.0888715	0	1.08945	-0.102095	1.31839	0.449225	1.08346	1.30089	1.6059	-0.958417	-1.90588	-1.22438	1.8006	-1.09683
ILMN_2624209	NM_011176.4	19143	St14	MT-SP1; matriptase; Epithin; Prss14	ILMN_212229	69	0.44	1.13	0.19	0.06	1.11	-0.18	0.4	0.77	-0.02	0.09	-0.52	-0.47	-0.49	-0.39	-0.77	0	-0.52	-0.38	0.12	-1.78828	-1.50839	-1.27965	-1.37538	-2.10241	0.429658	0.475565	0.113095	-0.59821	0.0781313	0.328034	-0.0255277	0.14763	0.252657	0
ILMN_2754364	NM_008522.3	17002	Ltf	N lobe; Lf; MMS10-R; Ms10r	ILMN_222761	70	1.04	0.95	0.07	1.12	0.54	0.52	0.54	0.63	0	-0.25	-0.15	-0.86	-0.38	-0.34	-0.66	-0.1	-0.01	0.5	-0.2	-2.18349	-3.07315	-0.229948	-1.34992	-2.19331	1.16827	0.0863614	0.354107	0.748831	0.852003	0.639435	0	-1.27219	-0.20752	1.13559
ILMN_2859528	NM_145530.1	228543	Rhov	Arhv; A030005A06Rik; MGC29297	ILMN_219652	71	0.02	-0.19	0.05	0.22	0.47	0.47	0.46	0.63	0.1	-0.35	0	-0.49	-0.3	-0.23	-0.25	-0.09	0.04	-0.34	-0.09	-3.50009	-2.81161	-1.5441	-1.24103	-3.03614	1.08946	0.812085	0	1.76193	1.86086	0.00895734	-0.730523	-0.473254	0.511238	1.08095
ILMN_2909346	NM_178907.1	102626	Mapkapk3	MAPKAP3; 3PK; AI874665; MK3; MapkKapk3	ILMN_252979	72	0.32	0.45	-0.29	0.43	0.01	0.58	0.46	0.02	0.04	-0.09	0	-0.32	-0.33	-0.38	0.06	-0.23	-0.2	-0.09	-0.4	-2.61599	-2.42784	-1.23168	-1.0396	-1.96227	0.693872	0.858556	0.203092	0.535829	0.591419	0	-0.555499	-0.462194	0.510444	0.0261294
ILMN_2618383	NM_011325.1	20277	Scnn1b	None	ILMN_211671	73	0.01	0.93	1.04	0.52	-0.06	0.5	0.56	0.66	0.94	-0.92	-0.44	-0.4	-0.52	-0.14	-0.06	-0.14	-0.28	0.1	0	-3.5653	-4.33841	-0.106032	-0.370901	-2.97821	1.32504	0.412606	1.07448	1.68854	1.69394	-0.0656364	-1.35337	0.243039	0.767035	0
ILMN_2872058	NM_007801.1	13036	Ctsh	AL022844	ILMN_241653	74	0.3	0.38	0.43	0.07	0	0.1	0.24	0.22	0.95	-0.03	0.04	-0.6	-0.74	-0.22	-0.44	-0.31	-0.39	-0.04	-0.38	-2.07755	-2.33121	-0.359859	-0.434683	-2.15954	1.0921	0.771315	0.787638	0.458478	1.1692	0	-0.439587	-0.427609	0.776815	0.21561
ILMN_1257574	NM_023612.3	71690	Esm1	ESM-1; AV004503; 0610042H23Rik	ILMN_217011	75	-0.56	0.12	1.01	0.86	0.46	0.41	0.72	0.32	1.04	-1.64	-0.81	-1.38	-0.58	-0.65	-0.11	0.12	0	-0.08	-0.9	-2.81837	-3.10752	0.456939	-1.00699	-4.01283	1.57407	0.299614	1.30154	0.611287	1.23843	0	-1.05394	-0.417572	0.0758914	-0.766148
ILMN_2485323	NM_133977.2	22041	Trf	Cd176; hpx; Tfn; AI266983; MGC102653; HP	ILMN_192134	76	0.13	0.76	0.51	0.66	0.73	0.32	0.45	0.4	-0.09	-0.88	-0.2	-0.35	-0.45	-0.31	0	-0.66	-0.01	0.05	-0.05	-1.16465	-1.68864	0.350025	-0.270081	-1.90335	0.246537	0.182838	0.551884	0	0.248766	-0.028341	-0.450053	-0.716294	0.455357	0.0716323
ILMN_1239717	NM_007969.4	14038	Expi	WDNM1	ILMN_223014	77	0.49	0.65	0.1	0.34	0.51	0.19	0.11	0.25	0.38	-0.37	-0.44	-0.61	-0.28	-0.43	-0.53	-0.42	-0.24	-0.54	0	-3.14583	-3.03631	-0.628982	0.0781259	-3.54686	0.879008	0.438198	0.37571	0.594689	0.386466	-0.307544	-0.58268	0	0.704076	-0.140632
ILMN_2854811	NM_007786.2	12994	Csn3	Csnk; CSN10; AW208918	ILMN_212000	78	0.66	0.07	0.35	0.43	0.49	0.19	0.29	0.35	0.19	-0.47	-0.49	-0.79	-0.73	-0.45	-0.38	-0.31	0	-0.24	-0.26	-1.77414	-1.91656	0.177288	0	-2.1021	-0.216288	0.191103	0.333181	0.277925	0.136964	-0.306406	-0.20072	-0.59043	0.20384	0.131323
ILMN_1222246	NM_007408.3	11520	Adfp	Adrp; ADPH; AA407157	ILMN_223620	79	0.9	0.69	1	0.91	0.31	0.69	0.51	0.35	0.24	-0.28	-0.28	0	-0.4	-0.87	-0.34	-0.06	-0.09	-0.06	-1.03	-1.4463	-1.40485	0.142591	0.100681	-2.00776	1.83179	2.02645	1.40067	-0.00991183	1.41198	-0.358106	-0.389639	0	2.10985	-0.0917161
ILMN_2742075	NM_009841.3	12475	Cd14	None	ILMN_221922	80	0.58	0	0.75	0.52	0.46	-0.01	0.26	0.6	0.09	0.04	-0.23	-0.28	-0.11	-0.66	-0.17	-0.57	0.06	-0.58	-0.34	-2.18057	-2.26287	0.204298	-0.515774	-2.50976	1.88059	1.32755	0.854255	0.225225	1.55869	0	-0.317078	-1.00159	0.659051	-0.134562
ILMN_1229131	NM_027961.1	71856	Wfdc3	1700127F16Rik; 1700015L13Rik	ILMN_250869	81	1.28	0.65	0.81	0.38	0.61	1.1	0.37	0.38	0.47	-0.81	-0.5	-0.45	-0.61	-0.65	0	-0.48	-0.05	-0.72	-0.99	-2.92474	-3.10234	0.281716	-0.0171013	-3.62466	2.01313	1.42524	1.65495	1.78718	2.65014	-0.411446	-0.891263	-0.924523	1.97443	0
ILMN_2707541	NM_008034.2	14275	Folr1	FBP1; Folbp1; Folbp-1	ILMN_219347	82	0.37	-0.04	0.32	0.43	0.49	0.31	0.13	0.19	0.18	-0.24	-0.39	-0.23	-0.45	0	-0.24	-0.36	-0.38	-0.22	0.28	-3.06503	-2.89979	0.179837	-0.235564	-2.84201	2.33297	1.64953	1.86324	1.08239	2.92582	-0.41533	-0.795067	0	1.34771	-0.0509285
ILMN_1231229	NM_013605.1	17829	Muc1	Muc-1; EMA; CD227	ILMN_208888	83	0.65	0.6	0.08	0.6	0.01	0.46	0.28	0.83	0.24	-0.55	-0.32	-0.43	-0.4	-0.66	0	-0.4	-0.33	-0.31	-0.57	-1.82242	-2.65347	-0.631601	-0.664291	-1.75895	1.81361	1.24565	0.562709	0.152094	1.74303	0	-0.178907	-0.286253	1.49454	0.446146
ILMN_2669510	NM_010125.2	13711	Elf5	ESE-5	ILMN_216298	84	0.66	0.89	0.87	0.52	-0.37	0.61	0.39	0.26	-0.55	-0.73	0	-0.94	-1.04	0.01	-0.44	0.04	-0.63	-0.45	-0.77	-2.42692	-2.69559	-0.890084	-1.01766	-2.78366	2.10542	2.37138	0.845629	0.604268	2.13151	0	-0.313024	-0.697046	1.68792	0.0805007
ILMN_2679619	NM_009029.1	19645	Rb1	Rb; Rb-1; pRb	ILMN_217149	85	0.16	-0.04	0.7	0.2	0.53	0.36	1.01	0.67	0	-0.86	-0.62	-0.71	-0.8	0.01	-0.39	0	-0.57	-0.06	-0.57	-1.46189	-1.63268	0	-0.657443	-0.553096	1.75934	1.80949	0.738098	0.825486	2.29922	-0.109266	-0.39436	-0.561289	0.223585	0.420393
ILMN_1259777	NM_029639.2	76509	1600029D21Rik	AA407923; 0610037B23Rik; PLET1; AU043048	ILMN_222410	86	0.56	0.53	0.21	-0.18	0.55	-0.09	0.01	0.7	0.56	-1.62	-0.49	-0.54	0.01	0	-0.54	-1.23	0.22	-0.52	-0.68	-1.56959	-2.44856	-0.31201	-1.43075	-2.31701	2.26527	2.21698	0.770659	0.394155	2.18348	0.672449	0.325522	-0.158927	-0.141558	0
ILMN_2676107	NM_010679.1	16770	Lalba	AW208827	ILMN_216852	87	0.05	0.71	1.25	1.1	0.79	-0.14	1.07	0.16	0.29	-1.66	-1.32	-1.47	-0.43	0	-0.58	-0.28	-0.04	0.55	-1.37	-2.61149	-2.35039	0	0.795268	-3.50798	1.86583	3.41811	1.20437	1.67598	2.53587	-1.40452	-2.32166	-1.50906	0.501531	-1.13634
ILMN_2593230	NM_010806.1	17356	Mllt4	I-afadin; Afadin; Gm314; 5033403D15Rik; S-afadin; AF6	ILMN_332329	88	0.28	0.39	0.54	0.14	0.32	0.28	0.33	0	0.25	-1.31	0.02	-0.58	-0.12	-0.07	-0.49	-0.89	-0.25	-0.01	-0.67	-1.07775	-0.831763	-0.212981	0.0669264	-1.19113	0.490026	0.709054	0.174054	1.32091	0.84872	-0.140982	-0.117309	-0.0777723	0.491105	0
ILMN_2492170	NM_001034097.1	619441	Tnfsf12-tnfsf13	None	ILMN_240633	89	0	0.38	0.31	0.25	0.18	0.49	0.19	0.19	0.48	-1.1	-0.98	-0.8	0.05	-0.12	-0.3	-0.37	-0.21	-0.4	-0.47	-1.19149	-1.76089	-0.299839	0.128622	-1.27248	0.638012	0	0.449871	1.30508	1.13934	-0.226194	-0.644407	-0.374524	1.07314	0.00735216
ILMN_1214937	NM_010270.2	14548	Mrps33	Gdap3; CGI-139; PTD003; AI841153; MRP-S33; MGC106490	ILMN_221622	90	-0.8	-0.69	-0.72	-0.37	-1.4	0.16	0.15	-0.6	-0.77	0.42	0.3	0.17	0.52	-0.01	-0.2	0.35	0.03	0	0.44	-0.734776	-0.250965	-0.362667	-0.735407	-0.492755	0.08927	-0.0316956	0.0584978	-0.686956	0.232242	0.0876871	0.143256	0	0.167646	0.170724
ILMN_2925350	NM_007437.2	11671	Aldh3a2	Ahd3-r; Ahd-3; Ahd-3r; Ahd3; Aldh4; Aldh4-r; AI194803	ILMN_251976	91	-0.63	-0.46	-1.53	-0.65	-2.16	-1.32	-1.89	-0.93	-0.38	0.58	0.15	0.43	0.18	0.07	0.08	0.01	0.3	0	0.21	-0.0820588	-0.00508358	-0.346083	-0.638916	-0.419763	0.175953	0	0.366479	-0.0228395	-0.220029	1.41098	1.11934	1.26662	0.391529	0.954368
ILMN_1254634	NM_153420.2	235534	Acpl2	DKFZp434B2119; BB177120; 9430094M07Rik; C130099A20Rik; MGC38214	ILMN_256033	92	-1.12	-2	-0.9	-0.89	-2.36	-1.38	-0.97	-1.34	-0.77	0.29	0	0.02	0.58	0.82	0.24	0.91	0.54	0.43	0.06	-0.593531	-0.854073	-0.773532	-0.599752	-0.952805	0.0955695	-0.38145	0.0788885	-0.0543765	0	0.871417	0.426169	0.820857	0.197171	0.954277
ILMN_1225071	NM_201601.2	14183	Fgfr2	Fgfr-7; Bek; KGFRTr; AW556123; MGC102519; svs; Fgfr7; Fgfr-2; AU043015	ILMN_210855	93	-1.81	-1.5	-1.45	-1.24	-2.34	-0.83	-0.91	-0.64	-0.68	0.96	0.71	0.64	0.57	0.55	0.85	0.97	0.25	0.58	0	-0.177247	-0.373713	-0.651131	-0.438744	-0.576341	0.275777	-0.548294	0	0.0508645	-0.0647455	1.26794	0.451734	0.777048	0.252054	0.742973
ILMN_1256142	NM_008538.2	17118	Marcks	PKCSL; Macs	ILMN_255883	94	-1.34	-1.22	-1.47	-1.93	-1.9	-1.56	-0.63	-0.73	-0.72	0.79	0.4	0.26	0.29	0.42	0.33	0.61	0.22	0	0.36	0.553083	0.194947	0	0.27781	-0.0134812	-0.422748	-0.305764	-0.235299	-0.489417	-0.727902	0.311274	0.372148	0.592917	-0.336127	0.39628
ILMN_1218075	NM_181849.2	110135	Fgb	2510049G14Rik	ILMN_234495	95	-0.83	-1.22	-1.62	-2.36	-1.93	-1.61	-1.75	-1.04	-0.82	1.34	0.42	0.76	1.07	0.92	0.11	0.35	0.76	0.11	0	-0.0805606	-0.0108572	-0.0552446	-0.213966	0	-0.0668132	0.124842	0.0290533	-0.130791	-0.0422934	0.172164	0.0683454	0.0219643	0.0469237	0.509335
ILMN_1236937	XM_001476942.1	100047670	LOC100047670	None	ILMN_310142	96	-0.32	-0.29	-0.44	-0.2	-0.67	-0.28	-0.04	-0.33	0	0.45	0.21	0.18	0.1	0.18	-0.19	0.54	0.1	0.14	0.09	0	-0.290814	-0.211407	-0.0207182	-0.255541	0.0661262	-0.589061	0.0815853	-0.471772	-0.439106	0.561363	0.267437	0.520048	0.10473	0.0437346
ILMN_2666747	NM_011816.3	23881	G3bp2	AA409541; KIAA0660; E430034L04Rik; mKIAA0660; G3BP	ILMN_216052	97	-0.7	-0.57	-0.7	-0.39	-0.57	-0.61	-0.12	-0.66	0.03	0.59	0.31	0.25	-0.15	0	0.34	0.81	0.14	0.46	0.48	0	0.0360971	0.0104912	-0.495432	-0.0164388	-0.011485	-0.159755	-0.0249113	-0.489391	-0.474984	0.682763	0.582547	0.536944	0.27072	0.457112
ILMN_1246392	NM_178047.3	192212	Prom2	AI507243; MGC31164; Prom-rp	ILMN_214759	98	-1.96	-0.35	-1.55	-1.93	-1.21	-0.71	-0.72	-1.04	-1.08	0.12	0.21	0.24	0.08	0.21	0.02	0	0.18	0.54	0.66	-0.516622	-0.319335	-0.771601	-0.303764	-0.424592	-0.541187	0.0541662	0	0.301153	-0.156745	0.849192	1.00056	1.84004	1.02539	1.24127
ILMN_2674712	NM_173189.2	244329	Mcph1	MCT; D030046N04Rik; 5430437K10Rik; BRIT1; MGC66518	ILMN_213400	99	-0.27	-0.46	-1.05	-1.04	-0.21	-0.41	-0.46	-0.69	-0.54	0.14	0.75	0.44	0.25	0.1	0.23	0	0.24	0.33	0.33	-0.911311	-0.303031	-0.478984	-0.260719	-0.0651668	-0.241277	0	0.121396	-0.243767	0.373201	0.372189	0.501765	0.44755	0.452223	0.702247
ILMN_2733514	XM_001475447.1	100046039	LOC100046039	None	ILMN_319133	100	-0.26	0.11	0	-0.78	-0.33	-0.64	-0.37	-0.42	-0.78	-0.11	0.53	-0.05	0.17	0.08	0.29	0.2	0.29	0.05	0.1	-0.916959	-0.130333	0.0100943	-0.174224	-0.248134	-0.329593	-0.261963	0.295482	0.123208	-0.443206	0.287126	0.263961	0.664669	0	0.459121
ILMN_2692615	NM_009373.3	21817	Tgm2	tTGas; G[a]h; tTG; TG2	ILMN_218177	101	-1.17	-0.52	-1.67	-1.23	-1.5	-1.5	-0.78	-0.61	-1.69	0.05	0.36	0.51	0	0.74	0.04	0.51	0.31	0.3	0.7	-1.00149	-1.12112	-0.280366	-0.397726	-0.84271	-0.251643	-0.174532	0	0.154865	0.0884365	0.313794	0.218226	0.294529	0.0563563	0.520092
ILMN_1246611	NM_016898.2	53599	Cd164	A115; MSSP; AA589639; MGC-24; A24; AW540279	ILMN_213493	102	-0.7	-0.95	-0.95	-0.98	-1.01	-0.66	-0.51	-0.38	-2.08	0.01	0.43	0.46	0.31	0.47	0	0.66	0.21	0.4	0.12	-0.693453	-0.908079	-0.174636	-0.602155	-0.949378	-0.253028	0.0215664	0.120237	0.179621	0	0.0619238	0.299303	0.134353	0.0700007	-0.0302394
ILMN_1242466	NM_013585.2	16912	Psmb9	Lmp-2; Lmp2	ILMN_218167	103	-0.67	-0.82	-1.03	-0.92	-0.58	-1.27	-0.57	0.01	-1.66	0.46	-0.22	0.62	0.08	0.69	0.15	0.83	0.52	0.3	0	-1.94493	-0.799298	-0.197804	-0.710598	-1.84318	-0.335181	0.167552	0.245263	0	-0.1898	0.45909	0.297601	0.333457	0.0805202	0.450661
ILMN_2892222	NM_027976.2	433256	Acsl5	ACS2; 1700030F05Rik; Facl5; ACS5	ILMN_240341	104	-0.99	0.61	-0.64	-0.35	-1.43	-0.29	-0.65	-0.57	-1.31	0	0.2	0.73	0.5	0.47	0.5	-0.12	0.35	0.53	0.21	-0.751091	-0.484884	0	-0.726176	-0.646648	-0.141594	-0.0865571	0.322688	0.173591	-0.00410388	0.141463	0.299772	0.421864	0.0949381	0.322688
ILMN_1253819	NM_011158.3	19088	Prkar2b	AI451071; RII(beta); Pkarb2; AW061005	ILMN_243324	105	-0.75	0.28	-1.08	-0.52	-0.75	-1.7	-0.95	-1.06	-1.34	0.24	0.18	0.43	0.7	0.6	0.05	0.04	0.65	0	-0.11	-0.519441	-0.439987	-0.230128	-0.300469	-0.270438	0.202507	-0.933495	0	0.163858	-0.120811	0.808911	0.194135	0.240299	0.0755821	0.543525
ILMN_1214765	NM_011273.2	19775	Xpr1	Rmc-1; Syg1; Sxv; XR; Rmc1	ILMN_195778	106	-0.41	-0.58	-0.82	-0.62	-0.57	-0.16	-0.61	-0.97	-2.16	0.26	0.12	1.12	0.36	0.13	0.47	0	0.44	0.07	0.17	-0.14034	-0.409906	-0.186262	0	-0.161124	-0.221503	-0.41868	0.152699	-0.363289	0.0306892	0.755907	0.487696	1.01044	0.410088	0.796071
ILMN_1233836	NM_183308.2	330260	Pon2	MGC68232; AI481612; 6330405I24Rik	ILMN_209581	107	0.2	-0.09	-0.97	-0.54	-0.87	-0.34	-0.74	-0.1	-1.57	0.03	0.18	0.45	0.44	0.62	0.14	-0.02	0.6	0.4	0	-0.412931	-0.225403	-0.174708	0.0952326	-0.406507	0	-0.322953	-0.0486193	0.0686934	-0.119122	0.529825	0.238213	0.107676	0.145041	0.623273
ILMN_2634222	NM_010112.3	13644	Efs	None	ILMN_213155	108	-0.25	-0.76	-1.14	-0.78	-0.91	-1	0.22	-0.19	-1.38	0.28	0.18	0.06	0.24	0.27	0.46	0.11	0	0.87	-0.33	0	-0.178	-0.281489	0.150893	-0.327994	-0.247896	-0.666802	-0.0303273	0.592888	-0.325166	0.572984	0.433205	0.368572	0.314009	0.605437
ILMN_1250555	NM_026598.2	68177	Ebpl	EBRP; 5730442K12Rik	ILMN_211415	109	-0.41	-0.67	-0.46	-1.16	-0.9	-0.65	-0.17	0.2	-1.03	0.23	0.07	0.23	1.49	0.28	0.89	0	0.08	0.3	-0.32	0.218848	0.121792	-0.0824886	0.176164	0	-0.524256	-0.882973	-0.196868	-0.167346	-0.553525	0.499303	0.436761	0.36621	-0.161877	0.486787
ILMN_2994895	NM_027946.3	71833	Wdr68	1700012F10Rik; 2610037L01Rik; C86529; HAN11	ILMN_252128	110	-0.38	-0.49	-0.4	-0.73	-0.32	-0.11	0.05	0	-0.82	0.5	0.69	0.24	0.08	0.67	0.46	0.02	-0.02	-0.07	0.33	-0.376756	-0.150133	0	-0.183986	-0.176834	-0.0811722	-0.379237	0.159921	0.0137541	-0.268999	0.560912	0.425779	0.240397	0.188582	0.0640232
ILMN_2765287	NM_026618.1	52469	Ccdc56	1810033A19Rik; D11Ertd99e; HSPC009	ILMN_223531	111	-0.7	-0.48	-0.06	0.08	-0.23	-0.32	-0.31	-0.31	0	0.23	-0.02	0.09	0.16	0.3	0.29	0.37	0.01	-0.22	0.39	-0.546515	0	-0.182383	-0.0636385	-0.357059	-0.30106	-0.177376	0.00956198	-0.121987	0.194918	0.159595	0.287048	0.331741	0.45226	0.356774
ILMN_2820948	NM_010022.1	13171	Dbt	D3Wsu60e	ILMN_234672	112	-0.75	-0.69	-0.46	-0.52	-0.38	-0.47	0	-0.08	0.08	0.21	-0.09	0.01	0.75	0.4	0.53	0.37	0.05	-0.23	0.65	-0.00670976	0.0712275	-0.386136	-0.543319	-0.00383806	-0.480064	0.0383235	0	-0.614913	-0.37083	0.473464	0.372955	0.589751	0.115857	0.4979
ILMN_2626260	NM_028809.1	74192	Arpc5l	AW742746; AW555592; ARC16-2; AI852867; 2010015J01Rik	ILMN_212421	113	-0.6	-0.35	-0.3	-0.03	-0.21	-0.11	-0.2	-0.12	-0.08	0	0.09	0.05	0.41	0.51	0.28	0.19	0.49	0.33	0.3	-0.250225	0	-0.263603	-0.724527	-0.385184	0.134957	0.10906	0.118126	-0.972967	-0.272295	0.741789	0.365191	0.846766	-0.0184758	0.309626
ILMN_1256474	NM_001040396.2	69227	2810407C02Rik	SelT; 5730408P04Rik	ILMN_228109	114	-0.26	-0.2	-0.68	-0.4	-0.07	0.07	-0.35	0	-0.3	0.45	0.07	0.06	0.54	0.31	-0.13	0.3	0.29	-0.06	0.4	-0.260706	-0.0584747	-0.00545932	-0.186319	-0.0187001	0.219025	0.135933	0.160371	-0.304748	-0.107149	0.362009	0.239673	0.15654	0	0.293158
ILMN_2817996	NM_146141.1	74776	Ppa2	MGC6539; Sid6306; 1110013G13Rik	ILMN_212253	115	-0.44	-0.41	-0.04	-0.07	-0.16	0.09	-0.33	-0.34	-0.29	0.25	0.14	-0.13	0.25	0.01	0.46	0.43	0.27	0	0.04	-0.601056	-0.0366386	-1.17458	-0.814323	-0.734379	0.121944	0.465897	-0.0806409	-0.788477	0.202364	0.0695437	0.415714	0.577489	0	0.200455
ILMN_2590950	NM_009642.4	11610	Agtrap	Atrap; AT1R; D4Wsu124e; 3300002E14Rik	ILMN_208935	116	-1.25	-0.81	-0.4	-0.71	-0.77	0.21	-0.68	-0.67	-0.13	-0.41	0.66	0.62	0.41	0.29	0.14	0.46	0.26	0.56	0	-0.589194	-0.719482	0.141617	-0.306258	-1.10013	0	-0.210168	0.0417622	0.629522	-0.242872	0.950119	0.529778	0.819919	-0.298436	0.259329
ILMN_2795698	NM_153783.2	212503	Paox	AI118225; 2410012F02Rik; Pao	ILMN_212962	117	-0.57	-0.55	-0.33	-0.31	-0.02	-0.16	-0.06	-0.25	-0.76	0.52	0.15	0.37	0.48	0.22	0.04	0.18	0.14	0	0.06	-1.17895	-0.682877	-0.427769	-0.385368	-0.583516	0	-0.104358	0.468194	0.436238	0.314516	-0.0163162	0.264517	0.0197467	0.298299	0.413569
ILMN_2608238	NM_023646.3	83945	Dnaja3	1810053A11Rik; C81173; Tid1l; Tid-1; 1200003J13Rik	ILMN_210692	118	-0.87	-0.55	-0.49	-0.17	-0.02	-0.16	0.05	-0.25	-0.7	0.19	0.41	-0.3	0.43	0.43	0.34	0.55	0.14	0	0.53	-0.767102	-0.442948	-0.151304	-0.446197	-0.871453	-0.057684	0	0.120695	0.0295403	-0.214403	0.22087	0.344349	0.278843	0.124652	0.0266807
ILMN_2764466	NM_029341.1	75568	Capsl	1700028N11Rik; AW125205; MGC74120	ILMN_223468	119	-0.78	-1.12	0.03	-0.5	-1.77	-1.08	-0.47	-0.41	-2.28	0	0.28	0.72	0.16	0.85	0.12	0.46	0.57	0.96	-0.16	-1.35966	-1.82603	-1.52419	-2.87312	-1.78103	0.742629	0	-0.0514844	-0.887382	0.63111	2.15565	1.52122	1.3012	0.517055	1.56733
ILMN_1236758	NM_026323.2	67701	Wfdc2	1600023A02Rik; WAP5; HE4	ILMN_216447	120	-1.35	0	-1.38	-2.41	-2.84	-0.85	-1.75	-1.07	-0.73	0.35	0.31	0.76	0.02	0.44	0.12	0.07	0.23	0.4	-0.12	-2.42973	-2.25085	-0.979434	-2.44177	-2.00075	0.163097	-0.683862	-0.170701	0.144396	0.205043	0.4626	0.399094	0.447667	0	0.0307252
ILMN_1238547	NM_009704.3	11839	Areg	Sdgf; AR	ILMN_217903	121	-1.58	-1.68	-2.17	-3.72	-1.98	-2.17	-1.74	-0.82	-2.81	0.46	0.38	0.66	0.69	1.12	0	0.43	0.86	0	0.41	-2.98374	-2.29158	-0.814365	-2.75397	-2.84929	0.244306	0.290419	0.368125	-0.127541	0.00654612	0.223346	-0.123335	0.582822	0	0.270256
ILMN_1259747	NM_133775.1	77125	Il33	Il-33; NF-HEV; Il1f11; 9230117N10Rik	ILMN_213496	122	-0.81	-1.97	-2.08	-2.68	-1.79	-2.21	-1.82	-1.09	-1.75	0.88	0.69	1.18	1.31	1.39	0.69	0.99	0.89	0.24	0	-3.60331	-3.45586	-1.99221	-2.41498	-2.35298	0.58622	0.294062	0.874497	-0.302388	0.108206	0.851093	0	0.508507	-1.53131	0.715719
ILMN_1221298	NM_017379.1	53857	Tuba8	None	ILMN_248050	123	0	-0.8	-1.71	-2.28	-2.83	-1.56	-1.06	-0.28	-2.73	0.44	1.04	1.15	0.62	1.52	-0.44	0.09	1.28	0.81	0.09	-2.30628	-2.7365	-1.93842	-2.55837	-2.79062	-0.0715309	-0.640958	0	0.476891	0.902188	1.49773	0.945027	0.779585	0.117693	2.02458
ILMN_2487308	NM_017379	None	Tuba8	None	ILMN_192350	124	0.04	-0.93	-1.51	-2.27	-2.66	-1.38	-1.05	-0.21	-2.18	0.6	1.09	0.97	0.43	1.47	-0.33	0	1.11	0.73	0.11	-2.28452	-2.38718	-1.94162	-1.25344	-2.24738	0	-0.719648	-0.530539	0.365931	0.680992	1.09883	0.798962	0.583861	0.21079	1.60711
ILMN_2832105	NM_133862.1	99571	Fgg	AI256424; 3010002H13Rik	ILMN_223486	125	0.01	-1.22	-1.36	-2.01	-2.54	-0.88	-0.99	-0.49	-1.68	0.97	0.78	1.29	0.67	1.05	0	0.42	0.7	0.48	-0.25	-1.16838	-2.50338	-1.22691	-1.70271	-1.21159	0.16212	-0.163694	0	-0.0812889	0.428453	1.01575	0.85148	0.206584	0.192657	0.391136
ILMN_3146420	NM_009194.2	20496	Slc12a2	sy-ns; Nkcc1; mBSC2	ILMN_211631	126	-0.76	-0.93	-1.5	-1.1	-1.53	-1.31	-1.22	-0.98	-2.32	0.17	0.49	0.4	0	0.22	0.11	0.62	0.07	0.05	0.07	-2.03861	-2.22009	-1.11638	-2.14863	-1.98812	0.22468	-0.219895	0.178188	-1.10806	0.179718	1.1485	0.417273	0.883554	0	0.883554
ILMN_2913563	NM_016669.1	12971	Crym	None	ILMN_222329	127	-1.9	-1.73	-2.13	-2.32	-2.42	-2.3	-2.16	-1.63	-2.4	0.32	0	1.05	0.2	0.65	0.06	0.78	0.9	0.82	0.29	-3.71019	-3.80675	-2.35314	-3.08413	-3.12964	0	-0.122146	0.69369	-0.408658	0.824568	0.988842	1.13	1.18027	0.454262	2.34235
ILMN_2798138	NM_016867.1	54120	Gipc2	2200002N01Rik; Semcap2; AU021850	ILMN_218853	128	-1.95	-1.09	-1.84	-2.02	-2.01	-1.56	-1.54	-0.87	-1.99	0.34	0.28	0.78	0.21	0.66	0	1.04	0.51	0.56	0.56	-3.9384	-3.18177	-2.04309	-2.55704	-3.10918	-0.238715	-0.497734	0	0.219526	0.315822	0.742242	0.539504	0.990079	0.264469	1.41526
ILMN_2975345	NM_033037.3	12583	Cdo1	D18Ucla3; Cdo; 1300002L19Rik	ILMN_209177	129	-1.05	-0.14	-1.72	-1.86	-1.69	-1.07	-0.84	-1.07	-2.96	0.62	0.76	1.49	0.37	0.54	0.07	0	0.63	0.82	0.15	-3.68327	-3.17983	-1.27233	-1.90368	-3.36359	-0.167627	0.434238	-0.0287573	0	0.442833	0.857487	0.943864	1.33022	0.452303	0.978651
ILMN_2515816	NM_021386.3	58187	Cldn10	D14Ertd728e; 6720456I16Rik	ILMN_252548	130	-1.07	-0.7	-0.45	-2.17	-1.25	-0.67	-1.64	-0.81	-1.61	0.72	0	1	0.98	0.28	0.06	0.14	0.58	0.81	0.25	-2.65694	-3.05517	-1.28231	-2.33792	-2.4119	0.297211	-0.173925	0	-0.313853	0.107403	1.18341	0.80034	0.71397	0.0404911	0.661696
ILMN_2698880	NM_175434.3	210027	Slc35f3	MGC141264; B230375D17Rik; MGC141263	ILMN_218677	131	-1.26	-0.73	-0.46	-1.92	-1.87	-1.2	-0.9	-0.54	-2.31	0.27	1.18	1.18	0.95	1.18	0.71	0	0.94	0.91	0.12	-2.47217	-2.47136	-1.62353	-2.84194	-2.6033	0.235823	0	0.271452	-0.595954	-0.196099	1.64102	2.07615	1.37017	0.318466	1.16266
ILMN_2644185	NM_133997.2	103161	Apof	AI255964	ILMN_214094	132	-1.25	-1.67	-0.19	-1.23	-2.02	-2.05	-1.31	0	-2.01	1.34	1.08	1.59	1.78	1.09	0.08	0.56	0.76	0.46	-0.04	-3.07984	-3.60554	-2.04746	-2.89932	-2.58946	0	-0.956107	-0.424523	0.28611	0.165596	1.64756	1.13113	0.93998	0.352587	1.01407
ILMN_2683528	NM_025638.1	66569	Gdpd1	2610020H15Rik; RP23-352L3.1	ILMN_217468	133	-0.29	-0.84	-0.54	-0.17	-0.57	-0.93	-0.97	-0.37	-2.25	0.43	0.23	0.54	0.42	0.77	0.32	0	0.39	0.55	0.14	-3.36535	-3.25227	-1.71896	-2.20712	-2.84674	-0.159421	0	0.204557	0.279786	-0.133831	0.956225	1.37955	1.24698	0.313012	1.12521
ILMN_2669164	NM_009705.1	11847	Arg2	AU022422; AII	ILMN_216267	134	-0.37	-0.42	-1.32	-1	-0.93	-1.46	-1.08	0	-1.52	0.83	0.29	0.45	0.29	1.07	0.25	-0.01	0.38	1.08	0.49	-3.2386	-2.95999	-1.74405	-2.26884	-2.69926	0	0.84584	0.0730695	-0.388073	-0.0369465	0.692364	1.3037	1.6892	0.102167	0.778002
ILMN_2617005	NM_011169.4	19116	Prlr	Pr-3; Prlr-rs1; AI987712; Pr-1	ILMN_210332	135	-0.92	-1.65	-1.43	-2.12	-2.1	-0.91	-0.64	-1.08	-2.42	0.04	0.54	0.93	0.25	0.77	0.16	0	0.51	0.45	0.11	-3.38502	-4.35128	-0.854961	-2.93728	-4.1843	0.651115	-0.529383	0	-0.128712	0.00511103	0.343537	0.668028	0.540274	0.300778	0.827032
ILMN_2966162	NM_178936.3	99887	Tmem56	C730036B01Rik; AW109744; 4930577M16Rik; AU018104	ILMN_217674	136	-0.93	-2.27	-0.87	-1.84	-3.03	-0.56	-0.98	-0.91	-1.7	0.91	0.8	1.25	1.17	0.87	0.87	1.18	0.93	1.08	0	-3.76754	-4.27165	-1.4684	-3.18053	-4.51261	0.259396	-0.512851	0.205176	0	-0.184668	1.21826	0.701752	1.18188	0	0.587396
ILMN_1229993	NM_013888.2	30045	Dnajc12	Jdp1; mJDP1	ILMN_215271	137	-1.06	-1.31	-1.24	-1.3	-1.53	-1.07	0.07	-0.54	-1.26	0.56	0.42	0.89	0.7	0.46	0	1.54	0.61	0.43	-0.46	-4.06014	-4.48387	-2.30185	-2.66836	-4.0119	0	-0.652732	-0.655136	0.00771873	0.124265	1.19833	0.341714	0.60663	0.0565701	1.23593
ILMN_2739544	NM_011491.3	20856	Stc2	mustc2; Stc2l	ILMN_226877	138	-1.81	-1.05	-1.28	-0.89	-1.58	-1.43	-0.2	-0.6	-1.43	0.26	0.69	0.45	0.49	0	0.61	1.69	0.54	0.75	0.8	-4.06804	-4.53635	-1.21614	-3.14769	-4.34077	-0.12893	-0.592527	0	0.124653	0.120642	1.06378	0.735743	0.889892	0.222238	0.989395
ILMN_2510128	NM_001039485.1	225617	9430028L06Rik	5930434P17	ILMN_226818	139	-1.87	-1.41	-0.99	-1.6	-1.75	-0.64	-0.34	-0.44	-1.71	0.54	1.22	1.21	0	0.14	1	0.68	0.42	1.35	1.19	-4.42956	-4.11424	-1.44126	-2.72245	-3.874	0.248195	-0.610772	-0.170147	0.566698	0.346302	1.4634	1.03068	0.929959	0	1.2334
ILMN_1250379	NM_009957.1	12939	Pcdha7	MGC90581; Crnr4; Cnr4	ILMN_217969	140	-0.85	-1.06	-0.86	-0.9	-0.9	-0.97	-0.71	-0.19	-0.82	1.36	0.63	0.33	0.21	0.41	0.08	0.69	0	0.75	0.42	-3.1153	-3.24559	-0.605985	-1.80756	-3.34807	0.549782	-0.416779	-0.0379724	0	0.112958	1.9206	1.3922	1.40885	1.14309	1.03793
ILMN_2805051	NM_023478.1	22270	Upk3a	MGC159041; 1110017C07Rik; UPIII; MGC159039; Upk3	ILMN_192607	141	-0.19	-1.3	-1.99	-2.2	-1.74	-2.09	-1.43	-1.83	0.19	1.27	1.03	1.46	0.71	1	0	0.99	0.63	0.69	-0.02	-3.56079	-4.08844	-2.32321	-3.50914	-4.32786	1.2347	-0.0318025	1.09664	0	-0.213911	1.31115	0.128836	0.0334704	0.0339207	1.20095
ILMN_2503553	NM_007739.2	12837	Col8a1	Col8a-1	ILMN_247649	142	-0.8	-1.44	-1.11	-1.69	-2.05	-0.89	-0.75	-0.41	-0.76	1.27	1.29	1.3	1.29	1.14	0.97	1.4	1.14	1.28	0	-2.50916	-2.69935	-0.552644	-1.9014	-2.98156	0.562612	-0.201085	0.297824	0.688565	0	1.00926	0.390525	1.07708	-0.154179	0.26297
ILMN_2726412	NM_007956.4	13982	Esr1	ESR; ER[a]; ER-alpha; ERalpha; AA420328; Estra; AU041214; Nr3a1; ERa; Estr	ILMN_210343	143	-1.33	-1.65	-2.22	-1.8	-1.98	-0.98	-0.76	-0.7	-2.07	1.02	0	0.55	0.08	0.71	0.36	0.71	0.28	0.18	0.06	-1.98577	-2.12912	-0.92648	-1.49304	-2.95131	0.752455	0.55467	0.335083	0	-0.0725689	1.33411	1.24941	1.3762	-0.386331	0.550969
ILMN_1254210	NM_177271.3	320825	Samd5	E130306M17Rik	ILMN_219638	144	-0.97	-2.1	-1.54	-1.84	-1.94	-1.14	-1.02	-0.94	-1.67	0.55	0.69	0.97	0	0.67	0.85	0.87	0.51	0.19	0.31	-2.12638	-1.13215	-1.07552	-2.0954	-2.51914	0.949427	0.0339226	0.893823	-0.0569161	-0.500453	2.34907	1.74755	1.8187	0	1.0348
ILMN_2673879	NM_010582.2	16425	Itih2	Itih-2; AI747202; Intin2	ILMN_216672	145	-0.81	-1.58	-0.68	-1.45	-1.4	-0.95	-1.48	-1.34	-1.36	1.01	0.64	0.84	0.68	1.36	0.5	0.92	0.59	0	0.18	-2.86797	-2.44977	-1.30172	-3.51867	-3.69183	1.62509	1.23581	1.31664	-0.253334	0	2.10589	2.3263	1.51529	-0.717851	1.12402
ILMN_2606804	NM_009655.1	11658	Alcam	AI853494; MuSC; MGC27910; BEN; CD166; DM-GRASP; SC1	ILMN_249460	146	-0.11	-1.16	-0.88	-1.1	-1.18	-0.31	-0.59	-0.49	-1.21	1.19	0.43	0.95	0	0.73	0.86	0.51	0.5	0.87	0.27	-2.3372	-2.20261	-1.22667	-1.96974	-2.53692	1.00437	0.83428	0.370464	-0.987736	0	1.73298	1.55931	1.07067	-0.192192	0.430926
ILMN_2759344	XM_001481081.1	100048733	LOC100048733	None	ILMN_318857	147	-0.83	0	-1.25	-1.28	-1.29	-1.15	-0.96	-0.46	-1.34	0.9	0.56	0.8	0.97	0.75	0.05	0.22	0.49	-0.07	0.22	-2.75894	-2.14235	-0.700278	-2.90326	-2.76961	0.353679	0	0.518664	-0.388322	0.247546	1.44649	1.04906	1.45378	-0.266833	1.36398
ILMN_1242912	NM_181579.1	69693	Pof1b	2310066B14Rik	ILMN_221065	148	-0.4	0	-0.79	-0.52	-0.49	-0.29	-0.13	-0.11	-0.13	0.56	0.29	0.33	0.71	0.57	0.2	0.3	0.36	0.45	-0.21	-2.51198	-1.62155	-0.694381	-2.31276	-2.347	1.09286	0	0.571833	-0.0146843	0.207227	1.60517	1.30495	1.11265	-0.0405058	0.770489
ILMN_2678637	NM_183278.2	69134	2200001I15Rik	None	ILMN_217056	149	-0.15	-0.23	-0.71	-2.48	-1.14	-1.38	-0.28	-0.32	-1.58	0.36	1.5	1.82	1.69	1.93	0.77	0	1.55	1.36	0.49	-3.64278	-4.47571	-2.26667	-2.74638	-4.19894	0.264516	-0.83202	0	0.662605	0.193676	1.37353	0.128796	0.561284	-0.087588	0.889141
ILMN_1251972	XM_915139.3	638935	LOC638935	None	ILMN_248292	150	-0.17	-0.05	-0.18	-0.98	-0.06	-1.15	-0.88	-0.7	-1.32	0.2	1.14	1.74	0.92	1.13	0	0.44	1.13	0.86	0.52	-2.30135	-2.4493	-1.07875	-1.0169	-2.41449	0.381516	-0.15054	0.245912	0.939639	0.937893	0.818292	0	0.442039	-0.27452	1.03564
ILMN_1237983	NM_008812.1	18600	Padi2	Pdi; Pdi2; mKIAA0994	ILMN_201570	151	0	-0.31	-0.38	0	-0.16	-1.24	-0.75	-0.27	-1.35	-0.08	1.05	1.39	0.9	1.04	0.31	0.34	0.79	0.76	0.81	-1.82244	-2.25431	-1.40785	-1.57053	-2.34447	0.591782	-0.159859	0.17284	0.543863	0	1.03115	0.394937	0.481097	-1.07057	0.308145
ILMN_2908846	NM_027711.1	544963	Iqgap2	A630053O10; 4933417J23Rik	ILMN_232331	152	-0.37	0.16	-0.21	-0.07	-0.62	-0.57	-0.97	-0.4	-0.32	0.57	0.12	-0.24	0.19	0	0.06	0.06	0.36	0.41	0.45	-1.34352	-1.33848	-1.66977	-1.92456	-1.46249	0	0.33748	-0.080639	0.0586703	0.103027	0.477852	0.773512	0.918903	-0.0142906	0.54781
ILMN_2848273	NM_026345.2	67729	Mansc1	9130403P13Rik	ILMN_212652	153	-0.19	-0.8	-0.11	-0.23	-0.79	-0.09	0.08	-0.59	0	0.19	0.25	-0.16	0.19	0.29	0.38	-0.13	0.34	0.64	0.34	-2.69783	-2.75394	-0.647228	-1.44389	-2.68961	0.670218	0.181619	0.116031	-0.243751	0.313065	0.612114	0.298811	0.258462	0	-0.0416725
ILMN_2818189	NM_011869.2	23989	Med24	Thrap4; D11Ertd307e; Gse2; AU040102; R75526; AW547152; DRIP100; Trap100; Pparb2; Pparbp2; 911GSE; KIAA0130	ILMN_217495	154	-0.35	-0.31	-0.3	-0.39	-0.31	0	0.13	-0.41	-0.7	0.08	0.3	0.41	-0.21	0.46	0.4	0.17	0.52	-0.01	0.18	-1.82929	-1.34574	-0.967655	-1.01017	-1.89549	0	0.226134	-0.0958403	0.230718	-0.0231684	0.556591	0.255219	0.748309	0.426756	0.697483
ILMN_1225029	NM_153546.3	218121	Mboat1	Oact1; MGC38410; RP23-195A2.1; Moact1; BC023845; 9130215M02Rik	ILMN_209663	155	-0.78	-0.5	-0.81	-0.64	-1.72	-0.94	-1.02	0	-0.69	1.02	0.41	0.48	-0.18	0.59	0.1	1.04	0.55	0.21	0.12	-3.91773	-3.61521	-1.81915	-2.91639	-3.53965	0.183823	0.24324	0.164732	-0.583587	0	0.929173	1.08688	1.06867	-0.0347016	0.848336
ILMN_2961152	NM_033073.2	110310	Krt7	K7; MGC11625; Krt2-7; D15Wsu77e	ILMN_223017	156	-0.06	0.41	-0.81	-0.78	-0.58	-0.03	-0.75	-0.2	-1.19	0.75	0.72	0.62	0.3	0.61	-0.01	0.46	0.52	0	0.53	-2.95951	-3.51911	-1.35886	-2.2419	-2.84832	-0.00414102	0	0.164246	-0.0714298	0.434308	1.13184	0.932621	1.279	0.513382	1.46001
ILMN_2614462	NM_008471.2	16669	Krt19	EndoC; MGC25344; Krt1-19; AI663979; Krt-1.19; K19	ILMN_211301	157	-0.19	-0.18	-0.25	-0.25	-0.08	-0.48	-0.44	0	-0.6	0.51	0.1	0.5	0.1	0.12	0.33	0.01	0.21	-0.29	0.61	-3.27972	-3.07869	-1.64177	-2.30817	-3.51882	0.0116699	-0.220916	0	-1.05666	0.0449063	0.612439	0.469383	0.458233	0.218166	0.752393
ILMN_2952275	NM_007482.2	11846	Arg1	AI256583; PGIF; AI; Arg-1; arginase I	ILMN_255007	158	-0.07	0.6	-0.48	-0.26	-0.76	-0.25	-0.45	-0.24	-0.91	1.07	0.82	1.39	0.02	0.54	0.03	0	-0.01	1.08	0.93	-4.12242	-4.12183	-1.19251	-3.04024	-5.31972	0.323765	-0.0845435	0	-0.962598	0.0960826	1.47155	1.36149	1.24679	0.335455	0.739862
ILMN_1237195	NM_008259.3	15375	Foxa1	Tcf-3a; Tcf3a; Hnf-3a; Hnf3a	ILMN_221873	159	-0.29	-0.3	-0.41	-0.08	-0.21	-0.13	-0.25	-0.27	-0.12	0.75	0.3	0.49	0.29	0.27	0.69	0.62	0	0.23	0.11	-3.8632	-4.223	-1.21135	-3.11227	-4.25115	0	-0.269927	0.484377	-0.858182	0.05817	1.69173	1.29052	1.59836	0.52426	1.40605
ILMN_2941790	NM_018777.2	54419	Cldn6	AL024037	ILMN_223179	160	-0.56	-0.84	-0.51	-0.52	-0.47	-0.34	-0.27	-0.36	-0.42	1.19	0.91	0.75	0	0.63	0.78	0.89	0.75	0.93	1.1	-4.80805	-4.78044	-2.15053	-3.34283	-4.10099	-0.231712	-0.437197	0.201125	0.122464	0	1.44125	1.35714	1.43931	0.429255	1.73156
ILMN_2803921	NM_010742.1	17068	Ly6d	Thb; Ly61; Ly-61	ILMN_223061	161	-0.49	-0.55	-0.54	-0.37	-0.49	-0.56	-0.57	-0.28	-0.22	0.66	0.13	1.1	0	0.05	0.1	0.86	0.04	0.34	0.64	-3.35984	-4.46455	-0.669826	-2.92612	-4.44141	0.991857	-0.973593	0.740359	0	1.0322	1.9296	0.461676	1.0175	-0.127005	2.02879
ILMN_2819112	NM_177544.2	219033	Ang4	Rnase5d	ILMN_235582	162	-0.29	-0.1	-0.24	-0.03	-0.29	-0.21	-0.15	-0.03	-0.05	0.45	0.53	0.77	0.29	0.3	0	0.7	0.26	0.29	0.59	-3.87422	-4.36284	-1.20076	-2.42509	-3.60115	0	-1.55367	0.352838	0.626196	0.74698	1.2212	-0.55169	1.30258	0.505992	1.82481
ILMN_2973156	NM_011935.2	26381	Esrrg	Errg; mKIAA0832; ERR3; NR3B3	ILMN_231171	163	-0.31	0.2	-0.55	-0.49	-0.15	-0.17	-0.26	-0.5	-0.69	0.49	0.74	1.08	0.7	0.2	0	0.59	0.32	0.11	-0.01	-3.01099	-2.59043	-2.13604	-1.91281	-2.92869	0.576559	-0.283968	-0.283561	0	0.493728	1.16877	0.312607	0.577276	0.0114328	0.773112
ILMN_2653056	NM_001042768.1	19123	Proc	PC	ILMN_258488	164	-0.27	-0.23	0	-0.56	-0.63	-0.5	-0.33	-0.26	-0.43	0.27	0.51	0.6	0.49	1.14	0.21	0.79	0.45	0.8	-0.05	-3.2696	-3.10273	-1.75606	-2.54489	-3.34334	0	-1.27623	-0.06102	0.55564	0.59803	1.64055	0.0949051	0.906826	0.475272	1.80669
ILMN_2912410	NM_030021.1	77996	D730039F16Rik	None	ILMN_260134	165	-0.26	-0.16	-0.09	-0.19	-0.16	-0.22	-0.32	-0.31	0.31	0.51	0.31	0.28	0	0.29	0.24	0.44	0.22	0.58	-0.14	-2.74625	-3.009	-1.58546	-2.11053	-3.41052	0	-1.11418	-0.317729	0.499691	0.216055	1.17981	0.777142	0.631843	0.350559	1.23372
ILMN_2744879	NM_175138.3	68922	Dnaic1	BB124644; 1110066F04Rik	ILMN_218370	166	-0.01	-0.14	-0.05	-0.24	-0.31	0.09	-0.17	-0.21	-0.09	0.68	0.54	0.85	0.97	0.46	0.18	0.83	0	0.26	0	-3.91631	-3.53122	-2.53537	-3.02368	-3.7921	0.184232	-1.14185	-0.489965	0.272708	0.19206	1.36523	0.965104	0.317146	0	1.13875
ILMN_2781181	NM_001033258.1	215821	D10Bwg1379e	B930094H20Rik; mKIAA1244; 9630004D11	ILMN_239049	167	-0.35	0.09	-0.66	-0.21	-0.24	-0.25	-0.59	0.02	-0.21	0.79	0.81	0	0.24	0.68	0.91	-0.03	0.01	-0.08	1.35	-3.21157	-3.00818	-2.0971	-2.81533	-2.81533	-0.692171	0	-0.415565	0.331146	0.0504792	0.333337	0.475317	0.821739	0.0242642	0.625334
ILMN_1221952	NM_027399.2	70358	Steap1	2410007B19Rik; Prss24; Steap	ILMN_210027	168	-0.41	-0.12	-0.34	0	0.06	-0.56	-0.38	-0.11	-0.33	0.57	-0.1	0.07	0.81	0.59	-0.04	0.44	0.41	0.19	0.38	-2.65054	-1.55714	-1.53491	-2.09938	-2.55945	0.206582	0.161225	0	-1.26515	0.513664	0.664758	1.14985	0.290773	-0.153146	0.711907
ILMN_2485639	NM_009414.2	21990	Tph1	Tph	ILMN_192171	169	-0.71	-0.56	-0.58	-0.44	-0.57	-0.85	-0.54	0.31	-0.85	-0.59	0	0.13	0.01	1.14	0.83	0.96	1.53	0.9	1.52	-4.18296	-4.05406	-1.99738	-3.25148	-3.84102	0.0243575	-0.262983	0	-0.771142	0.617494	1.89867	1.2331	1.62889	0.766506	2.2616
ILMN_2657452	NM_008829.2	18667	Pgr	PR-B; 9930019P03Rik; PR; NR3C3; PR-A	ILMN_215272	170	-0.6	-0.46	-0.31	-0.38	-0.38	-0.39	-0.04	0.07	-0.34	-0.07	0.34	0.59	0	0.74	0.91	1.14	0.46	0.39	0.93	-1.62114	-1.77044	-1.74365	-2.21395	-2.58097	0.0384213	-0.016329	0.224972	-0.420906	0	1.42998	1.68539	1.48068	0.610667	1.20784
ILMN_2635462	NM_011339.2	20309	Cxcl15	Scyb15; lungkine; weche	ILMN_213274	171	-0.65	-0.14	-0.5	-0.68	-0.12	-0.88	-0.15	-0.83	-0.81	0	1.92	1.68	1.31	1.2	1.43	1.91	2.3	1.38	2.12	-4.64939	-4.66856	-1.27643	-3.57011	-4.3018	0	-0.705992	0.771347	-1.13642	0.654527	1.27037	1.04214	1.77659	0.497715	1.53818
ILMN_2606470	NM_030179.2	78785	Clip4	Rsnl2; 1700024K14Rik; 5830409B12Rik; 4833417L20Rik; 1700074B05Rik	ILMN_249105	172	0.12	-0.17	-0.32	-0.29	-0.31	-0.19	-0.3	-0.21	-0.28	0.88	0.25	0.66	-0.02	0.31	0	0.3	0.29	0.74	0.81	-1.27577	-1.98231	-1.67367	-1.99955	-1.60104	0.352836	-0.483452	-0.328615	0	0.33956	1.64196	0.4906	1.17859	0.284274	1.21496
ILMN_3055230	NM_001039655.1	19417	Rasgrf1	CDC25Mm; p190; p190RhoGEF; Ras-GRF1; Grfbeta; Grf1; P190-A; CDC25	ILMN_237878	173	-0.12	-0.36	-0.27	-0.27	-0.23	-0.3	-0.08	-0.13	-0.39	0.07	0	1.5	1.19	0.36	0.3	0.66	0.54	0.56	1.51	-2.4591	-2.24651	-1.63814	-2.63237	-2.13224	-0.0885853	-0.393921	0.14348	0	0.80155	1.39273	1.07447	1.45281	0.572586	2.18244
ILMN_2789692	NM_009528.2	22422	Wnt7b	Wnt-7b	ILMN_188933	174	-0.53	0.09	-1.23	-0.77	-0.11	-0.2	-1.03	-0.09	0	0.67	0.05	0.73	0.37	0.87	0.38	0.45	0	0.2	-0.08	-2.77405	-3.38652	-1.59525	-2.55878	-2.094	0.427635	-0.538386	-0.0511317	1.12682	0.269019	1.43697	0.603548	0.69714	0	1.50215
ILMN_2915118	NM_013838.1	22068	Trpc6	LLHWJM004; LLHWJM002; AV025995; Trrp6; mtrp6; LLHWJM003	ILMN_253255	175	-0.1	-0.16	-0.3	-0.45	-0.23	-0.19	-0.14	-0.26	0.27	0.19	-0.01	0.39	0.94	0.65	0.09	0.63	0.32	0	0.3	-1.61175	-2.17577	-0.819229	-1.00832	-0.755572	0.366636	0	0.175925	0.197839	-0.0166966	1.07757	0.346937	0.820041	-0.201002	0.669863
ILMN_2746895	NM_181748.2	107221	Gpr120	GT01; KPG_013; AI552415	ILMN_222251	176	0.12	-0.1	-0.28	-0.38	-0.39	-0.3	-0.2	-0.34	-0.31	0.87	-0.12	1.42	0.37	1.22	0.04	0.4	0.6	0.36	0	-2.64125	-2.01833	-2.2784	-2.36826	-2.28194	0.621841	-0.399002	0.333458	0.217705	1.03213	1.3579	1.3637	0	-0.566219	2.24398
ILMN_1242399	NM_023422.3	68024	Hist1h2bc	R74621; 2610022J01Rik; H2bfs	ILMN_216940	177	-0.78	0.19	-0.73	-0.95	-0.85	-0.89	-0.68	0.01	-0.19	0.17	0	0.98	-0.24	1.22	-0.25	0.6	0.9	0.12	0.72	-2.07044	-0.477284	-0.7337	-1.41977	-1.31114	0.0715095	-0.806595	0.0106026	-0.75693	0.400435	0.993235	0.633016	0.876729	0	0.58414
ILMN_2975250	NM_009264.2	20753	Sprr1a	mSPRR1A; SPR1a; AI528815	ILMN_215020	178	-0.57	0	-1.68	-1.63	-1.46	-0.09	-1.2	-0.77	-1.18	0.63	1.03	0.72	0.76	1.92	0.74	0.8	1.13	-0.21	0.77	-1.99134	-2.00534	-1.90206	-1.97585	-1.09539	0.578759	-0.00613706	0	0.0634493	0.750253	1.4795	1.04755	0.909971	-0.462019	1.50067
ILMN_1244226	NM_016784.3	53317	Plrg1	C80566; AA958940	ILMN_218893	179	-0.16	-0.03	-0.39	-0.47	-0.36	-0.3	-0.15	-0.15	-0.13	0.16	0.35	0.43	0.82	0.74	0.1	0.26	0.65	0.1	0	-0.90212	-0.558431	-0.685807	-0.599761	-0.62415	0.0446851	-0.16444	0.0803738	-0.064196	0.0114736	0.486737	0.161568	0.270532	0	0.678366
ILMN_1225056	NM_177870.4	330064	Slc5a6	E430023I20; MGC109689	ILMN_220157	180	-0.7	-0.64	-1.34	-0.84	-0.04	0.13	-0.18	-0.15	-0.79	0	0.16	0.18	1.69	0.77	1.28	1.69	1.17	-0.19	1.55	-1.85672	-2.33408	-1.21355	-2.06276	-2.24446	0.336588	-0.21418	-0.30065	0	0.0151293	1.49041	0.909915	0.807698	0.0812602	0.661492
ILMN_2721337	NM_008062.2	14381	G6pdx	G6pd; G28A; Gpdx	ILMN_220382	181	-0.15	-0.55	-0.73	-0.51	-0.04	-0.33	-0.06	-0.29	0	0.45	0.08	0.3	0.76	-0.05	0.33	1.11	1.02	0.02	1.06	-1.14998	-0.806577	-0.790937	-0.918092	-0.849208	0	0.181183	0.363182	-0.553639	-0.00649125	0.890845	1.07568	1.4098	0.316869	1.12849
ILMN_2690676	NM_017474.1	23844	Clca3	gob-5; MGC143985; Clca2; gob5; MGC143984	ILMN_231915	182	-1.44	0	-0.53	-1.32	-1.1	-0.76	-0.4	0.33	-0.18	-0.15	1.21	-0.08	0.94	1.95	0.82	1.72	0.55	1.34	2.28	-2.21662	-2.21982	-1.6525	-2.16153	-2.20143	-0.401326	0	-0.071682	0.127584	0.151213	1.09169	1.92161	1.44828	1.10254	2.30374
ILMN_2657431	XM_001478360.1	100042514	LOC100042514	None	ILMN_316397	183	-1.09	0.34	0	-0.81	-0.59	-0.66	-0.31	-0.01	-0.52	-0.13	1.91	0.67	0.79	2.62	1.49	1.33	1.7	-0.08	2.32	-3.37093	-2.84322	-1.23759	-2.6972	-3.49143	0.24571	0.649197	2.61478	-0.434191	-0.217816	1.25975	1.98446	2.22114	0	1.95707
ILMN_2965093	NM_009968.1	12972	Cryz	Sez9	ILMN_212113	184	-0.17	-0.28	-0.2	-0.24	-0.14	0.02	-0.14	0	-0.08	0.24	0.02	0.23	-0.13	-0.01	0.09	0.37	0.07	0.05	0.17	-0.698535	-0.575491	-0.437433	-0.532863	-0.375352	0	-0.166196	0.209585	-0.110132	0.421962	0.217945	0.282737	0.42843	0.447975	1.00413
ILMN_1223600	NM_008324.1	15930	Indo	Ido	ILMN_210738	185	-1.4	-0.3	-0.92	-0.34	-1.05	-1.26	-0.58	0.4	-0.97	-0.73	0.25	1.24	0	1.74	1.1	1.02	0.56	0.69	1.78	-3.95439	-4.65158	-1.26499	-2.93297	-2.18422	0.859646	-2.26219	0.895321	0.49398	1.99455	1.98361	-1.1409	2.59599	0	3.22984
ILMN_2850937	NM_025360.1	66111	Tmed3	1200002G13Rik; AW546672; P24b	ILMN_214664	186	-0.38	0.15	-0.27	-0.03	-0.44	-0.66	-0.05	-0.25	-0.15	-0.13	0.93	0.88	0.29	0.41	0.62	1.38	0	0.47	1.38	-1.61412	-1.38653	-0.586352	-1.07548	-1.2396	-0.585546	-0.578829	0.620529	0.0611216	0.218202	0.657575	0	1.53318	0.231453	0.962868
ILMN_2855315	NM_015786.1	50708	Hist1h1c	MGC107646; His1a; H1.2; H1c; H1f2; 0610008C09Rik; H1var1	ILMN_235246	187	-0.99	0.05	-1.15	-0.34	-0.73	-0.51	-1.03	-0.06	-1.9	0.25	0.58	0.86	0	0.56	0.07	0.78	0.15	-0.12	0.66	-1.46929	-1.4322	-0.938292	0	-0.910866	0.136455	-0.730898	0.0181658	-0.107487	0.961993	1.24128	-0.07583	0.736688	1.11271	1.91435
ILMN_1248190	NM_145447.2	217721	Mfsd7c	MGC19050; CCT	ILMN_222509	188	-0.42	-0.99	-0.24	0	-1.77	-0.93	-0.38	-1.1	-1.7	0.63	0.9	1.55	1.01	1.37	0.29	-0.24	0.67	0.48	0.93	-1.92948	-1.86541	-0.799413	-0.13927	-1.23886	0.298506	-0.695969	0.0402829	0.732374	0	1.46825	-0.074178	0.851694	0.732058	1.22986
ILMN_1216662	NM_008449.2	16574	Kif5c	NKHC; NKHC-2; NKHC2; mKIAA0531; KINN	ILMN_219883	189	-2.15	-0.72	-0.87	-1.88	-0.96	-1.13	0	-0.33	-1.99	-0.02	0.51	0.55	1.45	1.55	0.76	0.59	1.6	0.6	1.03	-0.737293	-1.53144	-0.662286	-1.095	-0.860468	0.151564	-1.22487	0	0.423378	0.438154	1.49093	0.936611	1.06613	-0.145229	1.4327
ILMN_2771441	NM_173764.3	231225	Tapt1	4932414K18Rik	ILMN_255821	190	-0.66	-0.5	-0.72	-0.37	-0.48	-0.14	-0.26	0.05	-0.94	0.62	0.54	0.79	0	-0.04	0.26	0.77	0.55	0.09	0.75	-0.605182	-0.884557	-0.460954	-0.832164	-0.755154	0.177095	-0.528788	0	0.0404642	0.0722472	1.01722	0.222226	0.615266	-0.0185459	0.839744
ILMN_2631591	NM_001081756.1	210356	E030049G20Rik	Erih2; MGC90557; Nap5; 8430408F21; Erih1; D130011D22Rik; Gm1548	ILMN_228613	191	-0.42	-0.65	-0.38	-0.56	-0.39	-0.2	-0.46	-0.54	-0.64	0.74	0.4	0.22	0.64	0.73	0.1	0.97	0.07	0.06	0	-0.878382	-1.97325	-1.1737	-0.680628	-0.753174	-0.121336	-0.909669	0	0.598394	0.105156	1.0354	0.258359	0.757711	0.184729	0.778592
ILMN_1221920	NM_153804.3	263406	Plekhg3	BC030417; MGC40768	ILMN_222207	192	-0.15	-0.28	-0.45	-0.04	-0.03	-0.07	-0.19	-0.17	-0.63	0.49	0.27	0.52	0.77	0.43	0	0.34	0.53	0.15	0.39	-0.903701	-1.15007	-0.281202	-0.75578	-0.78106	0	-0.353661	-0.0355911	0.371027	0.197621	0.866366	0.620082	0.544542	0.0959258	0.675365
ILMN_1242246	NM_020270.2	56807	Scamp5	Sc5; AI426171; AW558254	ILMN_220386	193	-0.44	-0.16	-0.55	-0.29	-0.21	-0.36	-0.49	-0.28	0	0.55	0.06	-0.22	0.08	0.2	1.2	0.21	0.82	0.64	0.1	-2.50603	-2.38924	-0.554669	-0.703752	-2.36793	-0.24675	-0.891212	0.666889	1.06047	0	1.41522	1.42798	1.27178	0.969113	1.1244
ILMN_2466637	XM_620754.3	71742	Ulk3	None	ILMN_233529	194	-0.02	-0.33	-0.37	-0.14	-0.07	0.02	0	-0.01	-0.01	0.29	0.34	0.31	-0.05	-0.15	0.23	0.21	0.4	0.16	0.24	-0.982729	-1.4731	-0.604016	-0.677573	-1.44778	0.315212	-0.469564	-0.00596833	1.11426	0.434826	0.56808	0	0.0425356	0.441009	0.71006
ILMN_2518744	NM_175638.2	69847	Wnk4	PHA2B; Prkwnk4; 2010002J11Rik	ILMN_259216	195	0.28	-0.74	-0.47	-0.52	-0.56	-0.68	-0.22	-0.18	-0.07	0.08	1	1.42	0.53	0.3	0.56	1.11	0	0.77	-0.07	-1.47914	-2.06246	-1.60987	-0.199792	-1.45712	-0.432768	0	0.116487	1.22801	-0.323039	1.04068	1.03664	1.51634	1.54459	0.751458
ILMN_2971479	NM_021897.1	60599	Trp53inp1	SIP; Stinp; Teap; SIP27; SIP18; 2700057G22Rik	ILMN_194391	196	-0.64	-0.59	-0.19	-0.36	-0.51	-0.44	-0.58	-0.17	-1.06	0.68	0.01	0.2	0	0.05	0.12	0.48	0.17	0.03	0.27	-0.685209	-1.61475	-0.220504	-1.84989	-2.84823	1.3796	0.168039	0.326932	-0.623982	0.586318	1.11162	0	0.158263	-1.61985	0.0822904
ILMN_2998406	NM_145078.1	112422	2610305D13Rik	None	ILMN_230652	197	-0.22	-0.05	0	-0.19	-0.13	-0.04	-0.1	0	-0.14	0.25	0.61	0.12	0.59	0.07	0.47	0.3	0.36	0.11	-0.02	-2.17155	-2.1275	0.353157	-0.677157	-3.02451	0.96148	0.346211	0.579845	0	-0.493177	1.49026	1.05295	1.21278	-0.434288	-0.0587731
ILMN_2826027	NM_180600.1	109161	Ube2q2	3010021M21Rik; MGC19370	ILMN_211956	198	-1.07	-1.12	-0.65	-0.59	-0.96	-2.09	-0.41	-0.71	-0.67	0.9	0	0.58	0.21	0.47	0.01	0.62	0.47	0.07	0.2	0.0463534	-0.258282	-0.766428	-1.43295	-1.49364	0.83012	0.82093	0	-1.12411	-0.351882	1.47509	1.25894	0.905554	-0.507716	0.24014
ILMN_1214396	XM_904332.3	630729	LOC630729	None	ILMN_230607	199	-0.88	-1.14	-0.93	-0.84	-0.81	-1.45	-0.85	-0.2	-0.53	1	0.22	0.3	0	0.26	0.38	1.03	0.19	0.19	0.86	-0.751811	-0.841587	0	-2.45116	-1.63659	0.85958	0.96313	1.02984	-1.11579	-0.302317	1.48539	1.33747	1.43043	-0.841587	0.433375
ILMN_2906718	NM_028632.1	73736	Fcf1	1110008B24Rik	ILMN_245251	200	-0.12	-0.19	-0.17	0.08	-0.24	-0.28	-0.52	-0.11	-0.52	0.53	0	0.19	0.23	0.21	0.36	0.43	0.39	-0.11	0.33	-0.203213	0.0254637	-0.298775	-0.857254	-0.464784	0.449995	0.335623	0.106814	-0.405083	0	0.382763	0.514419	0.293313	-0.203845	-0.0142367
ILMN_2657340	NM_001081750.1	269704	Zfp664	AW060232; D930038J03Rik; ZFOC1	ILMN_253022	201	-0.13	-1.14	-0.59	-0.44	-0.4	-0.73	0.03	-0.11	-1.14	0.91	0.55	0.98	0	-0.41	0.18	0.69	0.07	0.37	0.07	-0.902192	-0.762109	-0.571398	-0.83187	-0.584517	0.135193	0.471887	0	-0.61438	-0.145068	0.980035	1.28551	0.909916	0.428468	0.725016
ILMN_2434900	NM_172913.2	244579	Tox3	C230068E13; BC052044; Tnrc9; CAGF9	ILMN_186363	202	-0.57	-0.64	-0.56	-0.96	-0.88	-0.89	0	-0.58	-0.88	0.49	0.3	1.7	1.34	0.07	0.65	0.61	0.8	0.71	-0.17	-1.86706	-1.47444	-0.497654	-1.99493	-2.35993	1.74914	0.995006	1.09351	-0.885799	-0.326653	2.52377	2.45198	2.21263	0	0.587865
ILMN_2904001	NM_001033767.1	240327	EG240327	None	ILMN_254623	203	-0.04	-0.09	-0.11	-0.23	-0.2	-0.1	-0.06	-0.11	-0.03	0.07	0	0.4	0.28	0.21	0.09	0.32	0.26	0.32	0.2	-0.275074	-0.466788	-0.439035	-0.537629	-0.0808309	0.429309	0.437972	0.240612	0	-0.238435	1.33739	0.726536	0.778163	0.157311	-0.301273
ILMN_2929572	NM_201362.1	381175	Ccdc68	BC046343; MGC54896	ILMN_223560	204	-0.22	0.09	-0.47	-0.42	-0.5	-0.31	-0.34	-0.11	-0.22	0.78	0	0.95	0.87	0.31	0.34	0.12	0.1	0.08	-0.11	-0.0725753	-0.621755	-0.722902	-0.799917	-0.709364	0.345865	-0.926207	0.17924	-1.16073	0.0878637	1.327	0.564991	0.958063	0	1.13118
ILMN_3007428	NM_011448.2	20682	Sox9	2010306G03Rik; AV220920; KIAA4243; mKIAA4243	ILMN_261259	205	-0.05	-0.15	-0.45	-0.82	-0.76	-0.05	-0.1	-0.26	-0.04	0.93	0.34	0.48	0	0	0.85	0.82	0.12	0.32	0.3	-0.169896	-1.11694	-0.752343	-1.14102	-0.868632	0.69971	0	0.169293	-1.16887	0.230759	0.865661	0.321808	0.147896	-0.546394	0.452123
ILMN_1236221	NM_011264.3	19714	Rev3l	Rev3; Rev; Sez4	ILMN_219245	206	-0.25	-0.22	-0.29	-0.17	-0.08	-0.24	0.03	-0.09	-0.21	0.66	0.81	0.25	0.01	0.2	0.56	0.51	0.67	0	-0.03	-0.28941	-0.864822	-0.490535	-1.2313	-1.1629	0.16781	0.149778	0.0464781	-1.19243	0	1.18661	1.07962	1.11889	-0.388169	0.359737
ILMN_2877443	NM_018811.4	54608	Abhd2	2210009N18Rik; Labh-2; LABH2; MGC107122	ILMN_211921	207	-0.11	0	-0.66	-0.79	-0.24	-0.67	-0.55	-0.22	-0.85	1.01	0.33	0.68	-0.21	0.31	0.37	1.11	0.49	0.08	0.64	-1.69495	-0.639065	-0.990098	-1.38416	-0.0195938	-0.0372501	0.152292	0	0.291197	0.586572	1.233	1.7581	1.08924	-0.237831	1.38776
ILMN_2457585	NM_178111.3	68728	Trp53inp2	Tp53inp2; 1110029F20Rik	ILMN_189011	208	-0.27	0.3	-0.48	-1.09	0	-0.9	-0.73	-0.17	-0.14	1.09	0.46	0.55	-0.04	0.27	0.47	0.56	0.37	-0.01	0.62	-0.954598	-1.27198	-0.316962	-0.489764	-0.162013	0.263394	-0.957873	0.079941	-0.143457	0	1.3279	0.769543	0.741807	0.616483	1.26478
ILMN_1218923	XM_001477842.1	100041932	LOC100041932	None	ILMN_309949	209	-0.42	-0.32	-0.4	-0.66	-0.02	-0.55	-0.46	-0.2	-0.36	0.45	0	0.73	0.07	0.23	0.38	0.26	0.56	0.44	0.97	-0.141109	-0.241998	-0.207467	-0.241978	-0.214996	0.235934	0.0797811	0.0728679	-0.326734	-0.22573	0.684861	0.864607	0.865905	0	0.493057
ILMN_2896582	NM_026998.2	72183	Snx6	C85963; 2010006G21Rik; 2610032J07Rik; AU018928; 2810425K19Rik	ILMN_223145	210	-0.32	-0.46	-0.49	-0.16	-0.25	0	0.04	-0.07	-0.29	0.35	-0.09	0.58	0.24	0.24	0.5	0.3	0.08	-0.13	0.88	-0.394334	-0.437676	-0.353599	-0.192462	-0.36782	0.0751294	-0.283408	0.386399	-0.444054	0	0.655576	0.625524	0.595531	0.449085	0.735815
ILMN_2642349	NM_001044740.1	11988	Slc7a2	Tea; Atrc2; Cat2	ILMN_234282	211	-1.09	0.12	-0.79	-0.83	-0.94	-0.23	-0.17	-0.24	-0.94	0	0.62	1.97	0.12	1.13	0.44	1.41	0.87	-0.09	1.45	-0.655744	-1.16321	-1.11462	-0.77577	-0.358111	0.603064	0	-0.0624706	-0.416083	1.10212	2.34469	1.68437	1.66576	0.66032	2.30499
ILMN_1243876	NM_009812.2	12370	Casp8	MACH; Caspase-8; FLICE; Mch5	ILMN_220009	212	-0.15	-0.22	-0.33	-0.13	0.02	-0.14	-0.2	-0.05	-0.15	0.41	0.21	0	0.05	0.46	0.18	0.37	-0.04	0.26	0.31	-0.768454	-0.275789	0.57558	-0.183208	-0.788163	-0.226525	0	0.41916	-0.475921	-0.479825	0.574397	0.655145	0.754151	0.197152	0.455881
ILMN_2752300	NM_028934.2	74430	4930452B06Rik	AI854000; 4933406L09Rik	ILMN_222614	213	-0.3	-0.11	-0.47	-0.54	-0.35	-0.52	-0.2	-0.55	0	0.66	0.4	1.04	1.18	1.24	0.45	0.12	0.64	-0.22	0.59	-1.29257	-0.438532	-0.196594	-0.809731	-1.49959	0.683043	0	0.48127	0.0616487	-1.19818	0.71265	1.81762	1.07488	-0.868975	0.412577
ILMN_2511913	NM_009524.2	22418	Wnt5a	8030457G12Rik; Wnt-5a	ILMN_190747	214	-1.05	-2.34	-1.66	-0.28	-2.08	0.14	-1.51	-0.53	-1.99	1.05	0.63	1.02	-0.9	0.44	1.28	2.63	1.66	0.03	0	-0.940558	-0.760464	-0.606732	-0.566419	-1.39976	0.0263071	-0.221336	0.52664	-0.448912	0.251343	1.12953	0	1.32866	0.0823858	1.91063
ILMN_1253348	NM_019419.1	54208	Arl6ip1	AU042858; C85138; mKIAA0069; Aip-1; AL022945; ARMER; Arl6ip; AIP-6	ILMN_218491	215	-0.37	-0.81	-0.04	-0.27	-0.72	-0.34	-0.1	0.14	-0.91	0.7	0.45	0.2	0.12	0.09	0.53	0.81	-0.02	0.3	0	-0.831153	-0.189929	-0.121513	0.170314	-0.35672	-0.432318	-0.0392115	0.209844	0	-0.506948	0.154979	0.263265	0.539199	0.439459	0.634425
ILMN_1248555	NM_029364.3	75612	Gns	G6S; 2610016K11Rik; AU042285; N28088; C87209	ILMN_222178	216	0.02	-0.56	-0.34	-0.18	0	-0.75	-0.49	-0.02	-0.86	1.02	0.44	0.51	0.41	0.52	0.52	0.36	0.45	0	-0.09	-0.53948	-0.714998	-0.244753	0.19856	-0.489738	0	0.253535	-0.246101	0.0246898	0.152821	0.277263	-0.12287	0.234944	-0.14616	0.347071
ILMN_2813390	NM_177601.3	212090	Tmem60	MGC38035; BC027828	ILMN_211906	217	-0.06	-0.25	0	-0.13	-0.14	-0.02	-0.38	0	-1.1	0.62	0.02	0.54	0.27	0.39	-0.11	0.53	0.23	0.79	0.46	-0.589292	-0.275343	-0.355018	-0.552374	-0.768431	0	-0.0862748	0.132456	-0.642932	0.152921	0.286562	0.216005	0.317505	0.222044	0.346364
ILMN_2625352	NM_025624.2	66537	Pomp	2510048O06Rik	ILMN_212345	218	0	0.06	-0.4	-0.28	-0.01	-0.11	-0.19	-0.04	-0.88	0.6	0.15	0.5	0.41	0.59	-0.02	0.39	0.59	-0.04	0.3	-0.487029	-0.100601	-0.0714332	-0.285675	-0.187536	0	-0.12374	0.263866	-0.12127	0.0778442	0.113063	0.135116	0.283165	0.339956	0.581008
ILMN_2616792	NM_027212.2	69790	Med30	1810038N03Rik; TRAP25; 2510044J04Rik; Thrap6	ILMN_211535	219	-0.66	0	-0.33	-0.46	-0.36	-0.53	-0.08	-0.66	-0.8	0.59	-0.15	1.4	0.67	0.98	0.11	0.97	0.38	0.67	0.03	-0.631821	0	-0.593803	-0.239723	-0.278312	-0.0921491	0.1798	-0.10634	-0.469819	0.0512317	0.0640808	0.227124	0.232461	0.0640808	0.308969
ILMN_1249568	NM_025680.3	66642	Ctnnbl1	NAP; P14L; NYD-SP19; 5730471K09Rik; FLJ21108	ILMN_212264	220	0.22	-0.1	-0.29	-0.61	-0.26	-0.13	-0.02	-0.55	-0.09	0.89	-0.02	1.05	0.66	0.78	0.27	0.8	0.36	0.83	0	-1.07076	-0.818503	-0.557132	-0.688127	-0.714387	0	-0.0447276	0.155576	-0.549979	0.169471	0.672995	0.341296	0.549454	0.32222	0.858679
ILMN_2952098	NM_175692.3	319317	Snhg11	E130013N09Rik; AL022637; AW319638; RP23-132A3.1; AI854265	ILMN_214112	221	0.07	-0.65	-0.48	-1.01	-0.89	-0.13	-0.34	-0.79	-0.62	1.12	0.18	1.66	0.31	0.05	-0.14	0	0.07	0.83	0.4	-0.909357	-0.996023	-0.90503	-1.07868	-0.49823	0	-1.00298	-0.437805	0.465713	0.0876174	0.631592	0.281908	0.191148	0.386179	0.800887
ILMN_2620078	NM_022994.2	65111	Dap3	DAP-3; 4921514D13Rik	ILMN_211847	222	-0.03	-0.51	-0.54	-0.15	-0.18	-0.31	-0.01	-0.29	-0.14	0.18	0.01	0.58	0.12	0	0.26	0.18	0.51	0.42	0.19	-0.351542	-0.164766	-0.229197	-0.153934	-0.0492552	-0.138083	-0.348299	0.287283	0.641817	0	0.229282	0.185644	0.240846	0.503456	0.494767
ILMN_2655105	XM_910556.2	68364	0610030E20Rik	None	ILMN_231632	223	0.34	-0.04	-0.66	-0.54	-0.5	-0.58	-0.56	-0.58	-0.64	0.9	0	0.08	-0.01	1.03	0.06	0.05	1.46	0.96	1.38	-0.313467	-0.695967	-0.335305	-0.672925	-0.293497	0.55681	-0.160663	0.0834646	0	0.258831	-0.0535783	0.148835	0.0139794	0.927799	0.134797
ILMN_1256343	NR_001592.1	14955	H19	AI747191	ILMN_219881	224	-0.14	0	-0.09	-0.54	-0.54	-0.51	0.04	-0.13	-0.52	0.67	0.77	1.2	0.68	1.74	0.57	-0.05	0	1.2	0.3	-3.18738	-2.87255	-0.411096	0	-0.72451	-3.21746	-0.613106	0.179217	1.66948	0.623309	-1.00034	1.71196	2.57798	1.96723	3.08353
ILMN_2720925	NM_025329.3	66061	Tctex1d2	2410011K15Rik	ILMN_220347	225	-1.56	0.12	-0.88	-1.93	-0.82	-0.06	-1.17	-0.6	-1.12	0.6	0.2	0.22	0.96	0.37	0.26	0	0.21	-0.81	0.27	0.682821	0.884735	0.161794	0.638424	0.773081	-0.34725	-0.505259	-0.355549	-0.0216122	-0.116389	0	0.19246	-0.0138318	-0.575315	0.401841
ILMN_1216426	NM_177730.3	242291	Impad1	AA408880; 1110001C20Rik; AL022796; AI451589; B230207P20	ILMN_261316	226	-0.52	-0.74	0.16	-0.44	-0.5	-0.13	-0.11	-0.56	-0.3	0.36	0.27	0.01	0.49	0	0.08	0.13	0.12	-0.2	0.07	0.211613	0.524162	-0.104256	0	0.0940786	-0.293141	-0.174183	-0.264961	-0.393794	-0.431164	0.186795	0.229577	0.185645	-0.330957	0.13987
ILMN_2635784	NM_016696.3	14733	Gpc1	AI462976	ILMN_244157	227	-0.56	-1.54	-1.24	-1.44	-1.04	-1.24	0	-0.49	-1.45	0.69	0.83	0.69	0.17	1.03	0.69	0.14	0.28	0.12	-0.04	0.194106	0.237734	0	-0.509874	0.49666	-0.804743	-1.44695	-0.257255	-0.0372917	-1.18394	0.294544	0.109188	0.0961872	-0.462408	0.410722
ILMN_1244484	NM_019413.2	19876	Robo1	AW742721; AW494633; DUTT1	ILMN_214547	228	-1.18	-1.13	-1.4	-1.49	-1.14	-0.89	-1.02	-0.92	-1.34	1.17	0.26	0.13	0.39	0.99	0	0.65	0.22	0.73	0.42	0.773493	0.688719	-0.315837	0.657639	0.779695	-0.957482	-0.90313	-0.416651	-0.552509	-0.714049	0	0.0779397	0.0355807	-0.931871	0.226163
ILMN_2961216	NM_033314.2	24059	Slco2a1	2310021C19Rik; mPgt; Slc21a2; Pgt	ILMN_257812	229	-1.24	-0.67	-1.61	-1.34	-1.38	-1.16	-0.88	-1.24	-1.42	0.71	0.56	0.53	0.73	0.6	0.14	0.84	0	0.55	0.66	1.15549	1.14392	0.122114	-0.233	0.696098	-0.768175	-1.05041	-0.208437	-0.833491	-1.02551	0.346289	0	0.180727	-0.897123	0.433393
ILMN_1225214	NM_009878.3	12581	Cdkn2d	INK4d; p19; p19INK4d	ILMN_228824	230	-0.66	-0.84	-0.43	-0.48	-0.67	-0.62	-0.12	-0.04	-0.55	0.48	0.15	0.34	0.14	0.1	0.27	0.62	0.26	0.58	0	0.413725	0.588611	0	0.337509	0.581468	-0.99893	-0.489158	-0.0210909	-0.119021	-0.731832	-0.124098	0.0393183	0.35509	-0.0744305	0.173537
ILMN_2595732	XM_001475817.1	100046232	LOC100046232	None	ILMN_310357	231	-0.2	0	-0.39	-0.9	-0.68	-0.71	-1.36	-0.45	-1.51	0.24	0.62	1.04	0.53	0.36	0.52	0.61	-0.37	0.32	0.42	0.934299	0.784588	-0.149125	0.462591	0.589813	-0.391841	-0.878644	-0.582061	-0.334474	-0.710555	0.27404	0.153253	0	-0.458054	0.168432
ILMN_2632665	NM_007616.3	12389	Cav1	Cav; Cav-1	ILMN_213017	232	-0.69	-0.99	-0.37	-1.06	-1.17	-0.16	-0.72	-0.06	-1.15	0.26	0.46	0.56	0.46	0.96	0.48	0.53	0	0.07	0.37	0.72118	0.545408	1.0745	0.679205	0.290962	-0.793242	-1.29191	0.00680148	0.101892	-1.91518	0	-0.16026	-0.464277	-1.36591	-0.863541
ILMN_2675922	XM_908180.3	71918	2310047A01Rik	None	ILMN_251155	233	-0.2	-1.3	-0.55	-1.23	-1.33	-1.17	-0.95	-0.46	0	0.63	1.08	1.23	0.23	1.14	0.66	1.11	0.5	0.62	-0.64	0	-0.210028	0.557972	0.527553	0.349104	-0.595783	-1.58792	-0.376803	0.407482	-1.13696	0.509263	0.437519	-0.216993	-0.346974	0.0224129
ILMN_2613546	NM_007964.2	14020	Evi5	NB4S	ILMN_211200	234	-0.18	-0.43	-0.37	0	-0.35	-0.14	-0.03	-0.2	-0.64	0.38	0.24	0.61	0.04	0.3	0.21	0.51	0.13	0.07	-0.06	0.602055	0.0218735	-0.104568	0	0.0623346	-0.393547	-0.626129	-0.411252	-0.105725	-0.666987	0.21725	0.149886	0.112135	-0.461611	0.0305103
ILMN_1240726	NM_008608.2	17387	Mmp14	AI325305; MT-MMP-1; MT1-MMP	ILMN_220571	235	-0.17	-0.84	-0.94	-0.02	-0.58	-0.28	-0.14	-0.83	-1.21	0.79	0.84	0.74	0.11	1.22	0.46	1.15	0.43	0.85	0	0.0826607	-0.32026	0.00833112	0	0.226204	-0.454117	-0.760715	-0.212999	-0.215613	-0.57805	0.754102	0.589515	0.17298	-0.418223	0.400073
ILMN_2705349	NM_153578.2	233280	Nipa1	Spg6; FSP3; 1110027G09Rik; A830014A18Rik	ILMN_219183	236	-0.38	-0.21	-0.01	0.18	0.18	-0.25	-0.18	-0.38	-0.51	0	0.31	0.46	0.7	0.47	0.73	-0.05	0.36	-0.08	0.66	0.399671	0.851832	-0.0370266	0.167189	0.437086	-0.552532	-0.51402	-0.354631	-0.847871	-0.774811	0.10027	0.321184	0.112267	-0.470516	0
ILMN_1235481	NM_021880.2	19084	Prkar1a	1300018C22Rik; RIalpha; Tse-1; Tse1	ILMN_212836	237	-0.25	-0.27	0	-0.13	-0.42	-0.12	0.01	-0.01	-0.45	0.44	0.17	-0.07	0.19	0.45	0.12	0.14	0.1	-0.05	0	0.298788	0.344889	0	0.572496	0.79172	-0.404524	-0.153529	-0.366478	0.277558	-0.0225687	-0.163276	-0.293343	0.0483384	0.210352	-0.0433196
ILMN_2449396	NM_008130.2	14634	Gli3	AU023367; add; Bph; Xt; AI854843; Pdn	ILMN_232243	238	-0.54	-0.45	0.11	-0.61	-0.34	-0.21	-0.33	-0.05	-0.59	0.5	0.36	0.18	0.57	0.32	0.6	0	0.49	0.07	-0.07	0.980675	0.948877	0.266519	0.86276	1.32399	-0.687291	-0.584671	-0.336022	-0.0965113	0.0378877	-0.0584321	0	-0.0605349	-0.259345	0.771983
ILMN_2658501	NM_025378.2	66141	Ifitm3	mil-1; 1110004C05Rik; Cdw217; Fgls; IP15; Cd225	ILMN_196777	239	-0.28	0.02	-0.66	-0.85	-0.29	-0.24	0.01	-0.46	-0.59	0.37	0.05	0.45	0.11	-0.08	0.1	0.47	-0.12	0.19	0	1.0968	1.15728	0.655657	0.906871	0.878534	-0.994822	-0.101892	-0.214995	-0.241811	-0.585817	-0.205031	0.0362455	0	-0.173509	0.00863262
ILMN_2817329	NM_008623.2	17528	Mpz	P-zero; P0; Mpp	ILMN_256833	240	-0.23	-0.2	-0.11	-0.3	-0.21	-0.25	-0.17	-0.11	-0.03	0	0.87	1.14	0.21	0.76	0.87	0.81	0.45	0.45	0.79	1.95564	1.27951	1.27225	2.31599	0.917916	-0.476353	-0.168947	0.288304	-0.384304	-0.59008	0.244468	0	-0.296834	-0.428085	-0.192555
ILMN_2673917	NM_144882.3	67198	2810022L02Rik	AA987173; AI842453; AI480531; AW413586; A230104H11Rik	ILMN_214243	241	0.01	-0.23	-0.32	-0.03	-0.33	-0.07	-0.16	-0.4	0	0.44	-0.23	0.35	0.83	0.29	-0.08	0.42	0.29	0.36	0.28	1.77573	1.51751	0.366151	0.498525	1.27655	-0.144066	-0.0527337	-0.248989	-0.0915704	-0.584841	0.570175	0.85047	-0.0288202	-0.571993	0
ILMN_2665008	NM_133685.1	106572	Rab31	AI415285; Rab22B; 1700093E07Rik	ILMN_215906	242	0	-0.23	-0.05	-0.35	-0.16	-0.2	0.05	-0.28	-0.46	0.95	0.53	0.44	-0.12	0.67	0.03	-0.03	0.77	0.61	0.1	0.337954	1.06097	0.729011	0.708456	0.716204	-1.31476	-0.659695	-0.168563	-0.273324	-1.1178	0	-0.0335659	0.14499	-0.504564	0.212072
ILMN_2440407	NM_019561.2	56205	Ensa	AI451924; 2610007F17Rik; 1700020C18Rik	ILMN_250703	243	-0.1	-0.45	-0.11	0.09	-0.17	-0.2	-0.01	-0.04	-0.33	0.16	0.34	0.22	0	0.27	0.05	0.41	-0.14	0.16	0.16	0.260006	0.250615	0.0727237	0.127744	0.0560234	-0.0763414	0.137496	0	-0.119592	0.0485933	-0.127814	-0.048049	-0.00782212	-0.065475	-0.059728
ILMN_2589785	XM_001479297.1	100047856	LOC100047856	None	ILMN_311749	244	-0.09	-0.03	-0.21	-0.07	-0.32	-0.21	-0.05	0.28	-0.46	0.76	0.18	0.57	0.48	0.22	-0.16	0.78	0	0.49	0.36	0.25236	0.376154	0	0.461846	0.574621	-0.419346	-0.197849	-0.123782	-0.019409	-0.413569	-0.064384	0.0574253	0.32372	0.0884491	-0.075714
ILMN_2804166	NM_033608.2	93842	Igsf9	Dasm1; Ncaml; mKIAA1355; Kiaa1355-hp; NRT1; 644ETD8	ILMN_250198	245	-0.11	-0.49	-0.46	-0.23	-0.38	0.01	-0.35	-0.34	-0.32	0.51	-0.26	0.43	0.29	0.22	0.3	0.68	0.07	0	0.31	-0.293782	0.352868	-0.262302	0	-0.275264	-1.21108	-0.34703	-0.375561	0.251901	-1.38159	0.411396	0.804529	1.05871	0.181981	0.596224
ILMN_2749595	NM_198411.2	70435	2610204M08Rik	AA589465; EG629699; MGC143801; MGC107363; Inf2; AW125550; MGC143802	ILMN_222437	246	-0.1	-0.02	-0.15	-0.14	-0.14	-0.04	0	0.04	-0.06	0.2	-0.01	0.03	0.19	0.02	0.02	0.12	0.27	-0.03	0.12	-0.0564832	0.118607	0.0156504	0.192803	0.530864	-1.18031	-0.989364	-0.547861	-0.359279	-0.947768	0.534278	0	0.175777	-0.425463	0.288509
ILMN_1220315	NM_001003916.1	245522	Zc4h2	RP23-132H1.2; Gm372; MGC105164; mKIAA1166; KIAA1166	ILMN_240572	247	-0.17	0	-0.12	-0.04	0.07	-0.06	-0.1	-0.03	-0.07	0.14	-0.01	0.26	-0.05	0.04	0.08	0.18	0.17	0.1	0.16	-0.245972	0.00397354	-0.240925	0.604272	0.423112	-0.816708	-0.91499	-0.786392	0	-0.280979	0.100566	0.169117	0.150584	-0.137744	0.557769
